# Supplementary material for: Identification and Validation of Novel Immune-Related Alternative Splicing Signatures as a Prognostic Model for Colon Cancer
Source: Front Oncol. 2022 May 26;12:866289. doi: 10.3389/fonc.2022.866289 (PMC9178000; doi:10.3389/fonc.2022.866289)
Supplement: Supplementary file 4 [file DataSheet_1.zip]

Archive with 86 entries (83 files):
- Additional file 1-7/
- Additional file 1-7/additional file 1. AS Matrix.txt
- Additional file 1-7/additional file 2. OS-ASEs Result.Sig.txt
- Additional file 1-7/additional file 3. SF-OS-ASEs network corResult.txt
- Additional file 1-7/additional file 4. Risk.txt
- Additional file 1-7/additional file 5. CNV genes/
- Additional file 1-7/additional file 5. CNV genes/CNV genes in high risk group.txt
- Additional file 1-7/additional file 5. CNV genes/CNV genes in low risk group.txt
- Additional file 1-7/additional file 6. Relationships between risk score and tumor-infiltrating immune cells.txt
- Additional file 1-7/additional file 7. chemosensitivity/
- Additional file 1-7/additional file 7. chemosensitivity/ABT.263 Navitoclax.pdf
- Additional file 1-7/additional file 7. chemosensitivity/AG.014699.pdf
- Additional file 1-7/additional file 7. chemosensitivity/AMG.706.pdf
- Additional file 1-7/additional file 7. chemosensitivity/AP.24534.pdf
- Additional file 1-7/additional file 7. chemosensitivity/AS601245.pdf
- Additional file 1-7/additional file 7. chemosensitivity/AUY922.pdf
- Additional file 1-7/additional file 7. chemosensitivity/Axitinib.pdf
- Additional file 1-7/additional file 7. chemosensitivity/AZ628.pdf
- Additional file 1-7/additional file 7. chemosensitivity/AZD.0530.pdf
- Additional file 1-7/additional file 7. chemosensitivity/AZD.2281.pdf
- Additional file 1-7/additional file 7. chemosensitivity/AZD6482.pdf
- Additional file 1-7/additional file 7. chemosensitivity/AZD7762.pdf
- Additional file 1-7/additional file 7. chemosensitivity/AZD8055.pdf
- Additional file 1-7/additional file 7. chemosensitivity/BAY.61.3606.pdf
- Additional file 1-7/additional file 7. chemosensitivity/Bexarotene.pdf
- Additional file 1-7/additional file 7. chemosensitivity/BI.2536.pdf
- Additional file 1-7/additional file 7. chemosensitivity/Bicalutamide.pdf
- Additional file 1-7/additional file 7. chemosensitivity/Bleomycin.pdf
- Additional file 1-7/additional file 7. chemosensitivity/BMS.754807.pdf
- Additional file 1-7/additional file 7. chemosensitivity/CCT007093.pdf
- Additional file 1-7/additional file 7. chemosensitivity/CCT018159.pdf
- Additional file 1-7/additional file 7. chemosensitivity/CGP.082996.pdf
- Additional file 1-7/additional file 7. chemosensitivity/CGP.60474.pdf
- Additional file 1-7/additional file 7. chemosensitivity/CHIR.99021.pdf
- Additional file 1-7/additional file 7. chemosensitivity/Cisplatin.pdf
- Additional file 1-7/additional file 7. chemosensitivity/CMK.pdf
- Additional file 1-7/additional file 7. chemosensitivity/Cyclopamine.pdf
- Additional file 1-7/additional file 7. chemosensitivity/Dasatinib.pdf
- Additional file 1-7/additional file 7. chemosensitivity/DMOG.pdf
- Additional file 1-7/additional file 7. chemosensitivity/EHT.1864.pdf
- Additional file 1-7/additional file 7. chemosensitivity/Elesclomol.pdf
- Additional file 1-7/additional file 7. chemosensitivity/Embelin.pdf
- Additional file 1-7/additional file 7. chemosensitivity/Etoposide.pdf
- Additional file 1-7/additional file 7. chemosensitivity/FH535.pdf
- Additional file 1-7/additional file 7. chemosensitivity/FTI.277.pdf
- Additional file 1-7/additional file 7. chemosensitivity/Gemcitabine.pdf
- Additional file 1-7/additional file 7. chemosensitivity/GNF.2.pdf
- Additional file 1-7/additional file 7. chemosensitivity/GSK.650394.pdf
- Additional file 1-7/additional file 7. chemosensitivity/GSK269962A.pdf
- Additional file 1-7/additional file 7. chemosensitivity/GW.441756.pdf
- Additional file 1-7/additional file 7. chemosensitivity/Imatinib.pdf
- Additional file 1-7/additional file 7. chemosensitivity/IPA.3.pdf
- Additional file 1-7/additional file 7. chemosensitivity/JNJ.26854165.pdf
- Additional file 1-7/additional file 7. chemosensitivity/JNK.9L.pdf
- Additional file 1-7/additional file 7. chemosensitivity/KIN001.135.pdf
- Additional file 1-7/additional file 7. chemosensitivity/LFM.A13.pdf
- Additional file 1-7/additional file 7. chemosensitivity/MG.132.pdf
- Additional file 1-7/additional file 7. chemosensitivity/Midostaurin.pdf
- Additional file 1-7/additional file 7. chemosensitivity/MK.2206.pdf
- Additional file 1-7/additional file 7. chemosensitivity/Nilotinib.pdf
- Additional file 1-7/additional file 7. chemosensitivity/NU.7441.pdf
- Additional file 1-7/additional file 7. chemosensitivity/Nutlin.3a.pdf
- Additional file 1-7/additional file 7. chemosensitivity/NVP.TAE684.pdf
- Additional file 1-7/additional file 7. chemosensitivity/Obatoclax.Mesylate.pdf
- Additional file 1-7/additional file 7. chemosensitivity/OSI.906.pdf
- Additional file 1-7/additional file 7. chemosensitivity/PAC.1.pdf
- Additional file 1-7/additional file 7. chemosensitivity/Pazopanib.pdf
- Additional file 1-7/additional file 7. chemosensitivity/PD.0325901.pdf
- Additional file 1-7/additional file 7. chemosensitivity/PD.173074.pdf
- Additional file 1-7/additional file 7. chemosensitivity/PF.02341066.pdf
- Additional file 1-7/additional file 7. chemosensitivity/PF.4708671.pdf
- Additional file 1-7/additional file 7. chemosensitivity/PF.562271.pdf
- Additional file 1-7/additional file 7. chemosensitivity/PHA.665752.pdf
- Additional file 1-7/additional file 7. chemosensitivity/PLX4720.pdf
- Additional file 1-7/additional file 7. chemosensitivity/QS11.pdf
- Additional file 1-7/additional file 7. chemosensitivity/Rapamycin.pdf
- Additional file 1-7/additional file 7. chemosensitivity/RDEA119.pdf
- Additional file 1-7/additional file 7. chemosensitivity/Shikonin.pdf
- Additional file 1-7/additional file 7. chemosensitivity/Thapsigargin.pdf
- Additional file 1-7/additional file 7. chemosensitivity/Tipifarnib.pdf
- Additional file 1-7/additional file 7. chemosensitivity/TW.37.pdf
- Additional file 1-7/additional file 7. chemosensitivity/VX.702.pdf
- Additional file 1-7/additional file 7. chemosensitivity/WO2009093972.pdf
- Additional file 1-7/additional file 7. chemosensitivity/X17.AAG.pdf
- Additional file 1-7/additional file 7. chemosensitivity/XMD8.85.pdf
- Additional file 1-7/additional file 7. chemosensitivity/ZM.447439.pdf
