# Supplementary material for: Identification and Validation of Novel Immune-Related Alternative Splicing Signatures as a Prognostic Model for Colon Cancer
Source: Front Oncol. 2022 May 26;12:866289. doi: 10.3389/fonc.2022.866289 (PMC9178000; doi:10.3389/fonc.2022.866289)
Supplement: Supplementary file 4 [file DataSheet_1.zip › Additional file 1-7/additional file 1. AS Matrix.txt]

id	TCGA-A6-2671-Norm	TCGA-A6-2675-Norm	TCGA-A6-2678-Norm	TCGA-A6-2679-Norm	TCGA-A6-2680-Norm	TCGA-A6-2682-Norm	TCGA-A6-2683-Norm	TCGA-A6-2684-Norm	TCGA-A6-2685-Norm	TCGA-A6-2686-Norm	TCGA-A6-5659-Norm	TCGA-A6-5662-Norm	TCGA-A6-5665-Norm	TCGA-A6-5667-Norm	TCGA-AA-3489-Norm	TCGA-AA-3496-Norm	TCGA-AA-3511-Norm	TCGA-AA-3514-Norm	TCGA-AA-3516-Norm	TCGA-AA-3517-Norm	TCGA-AA-3518-Norm	TCGA-AA-3520-Norm	TCGA-AA-3522-Norm	TCGA-AA-3525-Norm	TCGA-AA-3527-Norm	TCGA-AA-3531-Norm	TCGA-AA-3534-Norm	TCGA-AA-3655-Norm	TCGA-AA-3660-Norm	TCGA-AA-3662-Norm	TCGA-AA-3663-Norm	TCGA-AA-3697-Norm	TCGA-AA-3712-Norm	TCGA-AA-3713-Norm	TCGA-AZ-6598-Norm	TCGA-AZ-6599-Norm	TCGA-AZ-6600-Norm	TCGA-AZ-6601-Norm	TCGA-AZ-6603-Norm	TCGA-AZ-6605-Norm	TCGA-F4-6704-Norm	TCGA-3L-AA1B	TCGA-4N-A93T	TCGA-4T-AA8H	TCGA-5M-AAT4	TCGA-5M-AAT5	TCGA-5M-AAT6	TCGA-5M-AATA	TCGA-5M-AATE
IL7R|71773|AT	0	0	0.0173	0.0128	0	0	0.0091	0	0	0	0	0	0.0121	0.0182	0	0	0.0043	0	0	0	0	0	0	0	0.0209	0	0.0068	0	0	0	0	0	0	0.0102	0.0292	0	0.025	0.055	0	0	0.0093	0.0116	0	0	0	0	0.0197	0.0272	0
MR1|9138|ES	0.392	0.1746	0.3977	0.5291	0.3379	0.4204	0.4417	0.6037	0.4615	0.4462	0.3495	0.2596	0.5837	0.4916	0.4634	0.5345	0.3905	0.4962	0.6037	0.4738	0.4362	0.3139	0.5134	0.406	0.5154	0.4348	0.5744	0.3221	0.5632	0.3578	0.2996	0.4037	0.4874	0.4236	0.4204	0.3898	0.4583	0.448	0.3549	0.3479	0.4566	0.604	0.4304	0.514	0.4755	0.3647	0.7437	0.5455	0.6171
NPFF|22089|RI	1	1	1	1	1	1	1	1	0.9208	1	1	1	1	1	1	1	1	1	1	1	1	1	1	1	1	1	1	1	1	1	1	0.8328	1	na	1	1	1	1	1	0.935	1	1	1	1	0.9488	0.9528	1	1	1
ADAR|7838|AP	0.3179	0.5871	0.4809	0.1675	0.2562	0.2954	0.3474	0.216	0.3281	0.4729	na	0.4366	0.301	0.3807	0.3111	0.5794	0.471	0.2412	0.1193	0.3867	0.3752	0.2824	0.3704	0.392	0.2824	0.3784	0.4079	0.4565	0.2344	0.3733	0.4	0.5107	0.2191	0.3972	0.3755	0.3831	0.3018	0.4848	0.5345	0.4544	0.5378	0.6404	0.5794	0.3604	0.7287	0.6787	0.5243	0.6262	0.6247
PLTP|59648|AP	0	0.0106	0.0075	0	0.01	0	0.0059	0.0081	0	0.0364	0	0.0126	0.0299	0.0061	0.0124	0.0081	0.0052	0.023	0.0059	0.0036	0.0038	0.01	0	0.0138	0.0101	0.0134	0.004	0	0.0089	0.0058	0.0035	0.011	0.0063	0.0463	0.0117	0.0031	0.0093	0.0118	0.0023	0.0266	0.0124	0.0233	0.0059	0	0.0079	0.0363	0	0.0045	0.0019
SAA2|14578|AT	0	0	0	0.081	0	0	0	0	0.071	0	0	0	0	0	0.0733	0	0	0.0676	0	0	0	0	0	0.0618	0.0203	0	0	0	0	0	0	0.0581	0	0	0	0.0255	0	0	0.0102	0	0	0	0.0119	0.0628	0	0.0228	0	0	0
VEGFA|76332|ES	0	0	0.0061	0.0196	0	0	0	0	0	0.0094	0	0	0	0	0	0	0	0	0	0	0	0	0	0	0	0	0	0	0	0	0	0	0	0	0	0	0	0	0	0	0	0	0	0	0.0014	0	0	0	0
IL15|70670|AP	0.0258	0.1605	0.11	0.0492	0.0447	0.0342	0.0851	0.0506	0.0675	0.0374	0.2139	0.2374	0.1695	0.1289	0.0139	0.0804	0.0595	0.051	0.0193	0.0611	0.0974	0.0591	0.0634	0.025	0.0265	0.0423	0.0511	0.0265	0.0459	0.0432	0.2038	0.0359	0.3218	0.0256	0.2744	0.1333	0.1285	0.4576	0.1058	0.1533	0.1243	0.2045	0.5333	0.1848	0.2222	0.1289	0.2741	0.202	0.072
IL15|70676|ES	0.9545	0.7702	0.8992	0.8488	0.8224	0.9515	0.9182	0.9386	0.9495	0.9411	1	0.8769	0.9235	0.7095	0.817	0.9042	0.9065	0.8497	0.8465	0.9106	0.9644	0.8456	0.8857	0.8976	0.8565	0.916	0.9747	0.8984	0.8708	0.9545	na	0.8079	0.9708	0.901	0.9228	0.749	0.9099	0.8966	0.8913	0.8683	0.9176	0.9223	1	na	na	0.9491	0.9449	0.9521	0.9423
LMBR1L|21525|ES	0.1642	0.3514	0.1549	0.2108	0.1605	0.1327	0.1369	0.0919	0.0473	0.1145	0.1478	0.1228	0.2734	0.2225	0.1772	0.0834	0.1813	0.1443	0.1705	0.0772	0.0804	0.0951	0.107	0.149	0.1184	0.0661	0.1756	0.0949	0.1105	0.2162	0.1141	0.1574	0.3828	0.0729	0.2384	0.1365	0.1151	0.3033	0.1661	0.2917	0.2982	0.3657	0.37	0.3586	0.4874	0.2521	0.1892	0.2391	0.4082
CSF1R|74060|ES	1	0.979	1	1	1	1	1	1	1	1	1	1	1	1	1	1	1	1	1	1	1	1	0.9945	1	1	1	1	0.99	1	1	1	1	1	1	1	1	1	1	1	1	1	1	na	1	1	1	1	1	1
PMP22|39342|AT	0.0012	0.0062	0.0026	0	0.0008	0.0036	0.0036	0.0068	0.0042	0.0016	0.0039	0	0	0.0115	0.001	0.001	0.0038	0	0	0	0	0.0032	0.0066	0.0038	0.0013	0	0	0.0053	0	0.0018	0.0022	0.0021	0.0027	0	0.008	0.0028	0.0012	0.0029	0.0007	0.0025	0.0114	0.0056	0	0	0	0	0.0028	0.0067	0
PPARG|63414|AP	0.4909	0.4417	0.3553	0.4203	0.4645	0.4765	0.3364	0.3633	0.4252	0.3336	0.2404	0.3559	0.3008	0.4139	0.5156	0.3221	0.4213	0.4309	0.3794	0.3686	0.3663	0.3525	0.3437	0.3662	0.3725	0.3828	0.4484	0.6042	0.4952	0.5952	0.3735	0.4489	0.4506	0.4262	0.4391	0.5311	0.4654	0.3864	0.5682	0.447	0.3442	0.243	0.4796	0.1507	0.2223	0.2853	0.6023	0.376	0.7915
IKBKB|83603|ES	1	1	1	1	1	1	1	1	1	1	1	1	1	1	1	1	1	1	1	1	1	1	1	1	1	1	1	1	1	1	1	1	1	1	1	0.9832	1	1	1	1	1	1	1	1	1	1	1	1	1
CXCL12|11346|RI	0.9972	0.9983	0.9979	1	1	0.9964	1	1	1	0.9975	0.9882	1	1	1	1	1	1	1	1	1	1	1	0.9981	1	1	1	1	1	0.9962	1	1	0.9944	1	1	1	1	1	1	0.9992	1	1	1	1	1	1	1	1	1	1
C5orf56|73273|AT	0.0853	0.0786	0.0682	0.0709	0.014	0.1134	0.0647	0.0851	0.0621	0.0632	0.037	0.0899	0.1369	0.1114	0.0337	0.0532	0.1593	0.1027	0.0836	0.0453	0.0812	0.068	0.0923	0.0344	0.0755	0.0594	0.0676	0.0278	0.0505	0.0387	0.0289	0.0518	0.1056	0.0232	0.091	0.1186	0.0937	0.1221	0.1132	0.0779	0.0919	0.0938	0.0677	0.1306	0.0328	0.1305	0.0392	0.0627	0.076
PDK1|55974|AT	1	1	0.9091	0.9154	1	0.9251	0.9217	1	1	1	0.8955	1	1	1	1	1	1	1	0.924	1	1	0.8281	1	0.9344	0.9171	0.8885	0.8232	1	1	1	0.733	1	0.7998	1	0.8523	0.8995	1	0.7791	1	1	0.8623	0.7338	1	1	0.8236	1	1	0.8425	0.6915
KLC1|29492|AD	1	1	1	1	1	1	1	0.9791	1	1	1	1	1	0.9841	1	1	1	1	0.9708	1	1	0.9809	0.9896	1	0.9888	1	1	1	1	1	1	1	1	1	0.988	0.9841	0.9819	1	1	0.9917	1	0.9841	1	0.9574	1	1	1	1	1
IL4R|35688|ES	0.9726	0.9896	0.9841	0.9658	0.9814	0.9948	0.9955	1	0.9958	0.9457	0.9883	0.9713	0.9945	0.9496	0.9918	1	0.9925	0.9799	0.9707	0.9697	0.9827	0.9462	0.983	0.9724	0.9723	0.9834	0.9788	0.9461	0.9431	0.9588	0.978	0.9872	0.9772	0.946	0.9837	0.9945	0.9475	0.9825	0.994	1	0.995	0.9662	1	0.9779	0.9533	0.9241	1	0.9682	1
ARL16|44153|ES	1	0.9212	0.9737	0.9478	0.9682	0.9615	0.7905	0.95	0.8947	1	1	0.932	1	0.9801	0.9591	0.8185	1	0.9317	1	1	1	0.9642	0.9606	1	1	0.9608	0.9244	1	1	1	1	1	0.9646	0.9626	0.913	1	1	1	0.9045	1	1	0.9327	0.9619	0.879	1	0.9631	0.9508	0.9163	1
METTL5|55894|RI	0.1147	0.2506	0.1712	0.1847	0.1066	0.2164	0.1584	0.1645	0.2038	0.1765	0.1501	0.1095	0.2152	0.1995	0.1434	0.0235	0.1401	0.091	0.1266	0.1095	0.1516	0.166	0.1734	0.1472	0.2262	0.1145	0.167	0.1715	0.1211	0.142	0.2826	0.1785	0.1868	0.0983	0.2163	0.2646	0.1994	0.2349	0.1241	0.1576	0.1508	0.163	0.0818	0.1365	0.0958	0.0766	0.1147	0.1234	0.1581
IL17RC|63276|ES	0.8481	0.7235	0.85	0.8272	0.8433	0.8669	0.8185	0.8804	0.8902	0.7777	0.6923	0.9461	0.8812	0.9062	0.9084	0.9553	0.8838	0.8211	0.7766	0.8742	0.8679	0.9733	0.7515	0.8875	0.8371	0.6939	0.9457	0.9321	0.8445	0.8942	0.8252	0.7715	0.7369	0.8727	0.8503	0.8717	0.7042	0.7737	0.8987	0.982	0.9547	0.8785	0.8718	0.7863	1	0.8004	0.9335	0.8835	0.8211
TPM2|86275|AT	0.0059	0.0082	0.0091	0.0146	0.0076	0.0241	0.017	0.013	0.009	0.0099	0.0088	0.0111	0.0153	0.0157	0.0072	0.0099	0.0277	0.0107	0.0032	0.0099	0.0098	0.0159	0.0154	0.0272	0.0073	0.0097	0.0317	0.0058	0.009	0.0098	0.0097	0.0122	0.0466	0.0063	0.0132	0.0308	0.0328	0.0111	0.0179	0.0067	0.0157	0.0342	0.0582	0.0324	0.0371	0.0226	0.0279	0.0196	0.0367
NFATC1|46240|AT	0.2139	0.1469	0.2011	0.2589	0.2503	0.3761	0.2629	0.326	0.3526	0.1515	0.4237	0.286	0.2519	0.3217	0.2486	0.1568	0.3441	0.1857	0.206	0.284	0.166	0.2523	0.2656	0.2755	0.2997	0.3379	0.2227	0.1227	0.3877	0.1419	0.2557	0.2558	0.2798	0.5031	0.2017	0.1873	0.28	0.3178	0.1501	0.0812	0.6444	0.2628	0.3486	0.3716	0.273	0.5072	0.3924	0.6148	0.665
ISG20|32389|AP	0.0204	0	0.1095	0.0236	0.0118	0.0367	0.0313	0.0345	0.0457	0.0232	0.0774	0.1559	0.0503	0.1032	0.0112	0	0.0488	0.0169	0.0087	0.0578	0.0486	0.0372	0.0268	0.0365	0.0046	0.0231	0.0251	0.011	0.0199	0.05	0.047	0.0189	0.0466	0.0645	0.0286	0.0304	0.0228	0.0976	0.0513	0	0.0401	0.0185	0.0872	0	0.0759	0.0263	0.0354	0.0799	0.1138
ARMC6|48558|AP	0	0	0.0342	0.0324	0	0	0	0	0	0	0	0	0	0	0	0	0	0	0	0	0	0	0	0.062	0	0	0	0	0	0	0	0	0	0	0	0	0	0	0	0	0	0	0.069	0	0	0.0432	0	0	0
SEMA4B|32475|ES	0	0	0	0.0068	0	0	0	0	0	0	0	0	0.0139	0.0129	0	0	0	0	0	0.0094	0	0.0059	0	0	0	0	0	0	0	0	0	0	0	0	0	0	0	0	0	0.0134	0	0	0	0	0	0	0.0319	0	0
NR4A1|21892|ES	0.0946	0.201	0.0697	0.135	0.137	0.134	0	0.1816	0.0666	0	0.2098	0.1034	0.24	0.1418	0.0928	0.1097	0.1507	0.1146	0.1255	0.0825	0.286	0.0725	0.058	0.0525	0.073	0	0.0931	0.1715	0.4731	0.1185	0.234	0.0635	0.2021	0.156	0.2356	0.0941	0.2026	0.4071	0.4482	0.337	0.1645	0.0734	0.1872	0.1231	0.1943	0.1433	0.2027	0.3286	0.1966
METAP1|70014|AP	1	1	1	1	1	1	1	1	1	1	1	1	1	1	1	1	1	1	1	1	1	1	1	1	1	1	1	1	1	1	1	1	1	1	1	1	1	1	1	1	1	1	1	1	1	1	1	1	1
NR5A2|9328|AT	0	0	0.0021	0	0.0035	0.0012	0.0055	0.0014	0.002	0	0	0	0	0	0	0	0.0016	0	0	0.001	0	0	0	0	0	0.0019	0	0	0.0018	0.0045	0	0	0.003	0	0.0029	0.0032	0.0053	0	0	0	0	0	0.0171	0	0	0.0704	0	0	0
SEMA4D|86806|AT	0	0	0	0	0.0342	0.0372	0.0124	0	0	0	0	0	0.0362	0.0435	0	0	0.0586	0.0342	0	0.0161	0	0.0173	0.0186	0.0226	0.0231	0	0	0	0	0	0	0	0.0243	0.0317	0.025	0	0	0.0853	0.0417	0	0	0.0174	0.0116	0.0407	0.0709	0.1119	0	0	0.0326
C3orf58|67131|AP	1	1	0.9335	0.9866	1	0.9903	1	1	1	1	0.8899	1	0.9793	1	0.9818	0.9815	0.9159	0.9809	1	1	0.9861	1	0.9607	1	1	1	0.9765	0.9395	1	0.9575	0.9626	1	1	1	0.9399	1	1	1	1	0.9659	0.9564	1	1	0.9654	0.9862	1	0.8665	0.9177	1
ARL4A|78826|ES	0	0.6627	0	0	0	0	0	0	0.721	0	0.9248	0	0	0	0	0.767	0	0	0	0	0	0	0	0	0	0	na	0	na	0	0	0	0	0	0	0	0	0.6023	0	0.5084	0	0	0	0	0.5731	0	0.5286	0	0
IFIH1|55768|AT	0.937	0.8384	0.9339	0.958	0.9705	0.9595	0.9643	0.9725	0.9558	0.9714	0.9449	0.9195	0.9171	0.9246	0.8684	0.791	0.8632	0.9697	0.9809	0.9596	0.9046	0.9737	0.9111	0.9602	0.9548	0.9608	0.9455	0.9142	0.9223	0.9098	0.9402	0.9467	0.8971	0.8572	0.9524	0.929	0.9151	0.9415	0.9223	0.8751	0.9052	0.9102	0.9693	0.9307	0.9688	0.8916	0.9312	0.9305	0.9237
IL32|33438|ES	0.0132	0.033	0	0.0463	0.1086	0.045	0.0266	0.044	0.0266	0.0526	0.059	0	0.032	0.0277	0.1018	0	0.0696	0.0829	0.0657	0.0087	0	0.0333	0.0414	0.0777	0.0412	0.0168	0.0524	0	0	0.0552	0	0.0878	0.0296	0.0516	0.0379	0.037	0	0.0345	0.0491	0	0	0.0264	0.0141	0	0.0069	0	0	0	0.0176
CREB1|57181|ES	0.3449	0.3548	0.393	0.3032	0.3403	0.4144	0.3748	0.3227	0.2948	0.2888	0.4037	0.2758	0.2131	0.4428	0.1975	0.3449	0.3672	0.3424	0.4175	0.386	0.2697	0.4037	0.3176	0.3367	0.4121	0.2463	0.2043	0.311	0.4482	0.4216	0.4744	0.3483	0.3631	0.381	0.5752	0.4161	0.2653	0.4037	0.4037	0.3158	0.3463	0.2428	0.3607	0.4037	0.4293	0.4135	0.6546	0.39	0.3579
HDAC11|63476|AP	0.0269	0.239	0	0.1349	0.0381	0.1053	0.0836	0.1668	0.0538	0.04	0.0905	0.0447	0.0594	0.0306	0.0523	0.1404	0.0883	0.0637	0.1631	0.1039	0	0.0808	0.091	0	0.1935	0.0445	0	0.1091	0	0.1197	0.0569	0	0.1149	0.0641	0.1833	0.0995	0.1091	0.0934	0.119	0.1138	0.0415	0.1115	0.0579	0.1207	0.1046	0.1516	0	0.1207	0.0905
ARHGAP5|27131|ES	0.7945	1	1	0.7369	0.9231	0.906	0.9253	1	0.8597	0.9387	0.5074	1	1	1	1	1	0.8833	0.9127	0.6965	1	1	1	0.943	1	1	1	1	0.8623	0.813	1	1	1	1	na	0.844	1	1	1	1	0.8888	1	0.9444	0.6608	1	1	1	1	1	1
IKBKB|83699|ES	0.9399	0.932	0.968	0.966	0.9044	0.9744	1	1	0.8651	0.9558	0.9136	0.8665	0.7829	0.9069	0.9259	0.9481	0.9331	0.9072	0.9136	0.9378	0.9636	0.8738	0.9196	0.9675	0.9424	0.88	0.9099	0.9187	1	0.8204	1	0.968	0.916	0.9058	0.9539	0.916	0.9506	0.8204	0.9203	1	0.8951	0.9004	1	0.9352	0.7645	0.8347	0.7937	0.9338	0.891
PTGER3|3415|AT	0.1929	0.2286	0.2655	0.1858	0.3017	0.1204	0.1079	0.2604	0.2132	0.2533	0.248	0.3326	0.1693	0.1969	0.2936	0.3113	0.1365	0.1604	0.2622	0.2429	0.2948	0.2997	0.1092	0.1525	0.1718	0.1337	0.1395	0.2007	0.2012	0.2431	0.2265	0.3289	0.1584	0.1792	0.1978	0.1852	0.1112	0.3105	0.2551	0.2462	0.1778	0.2115	0.0619	0.0398	0.0648	0.0406	0.324	0.0531	0.2518
IL32|33439|AD	0.545	0.5565	0.5376	0.6825	0.5091	0.4929	0.4723	0.5664	0.7629	0.5527	0.5365	0.579	0.6867	0.6836	0.5606	0.4926	0.4947	0.7055	0.6851	0.5364	0.4845	0.5244	0.5204	0.7057	0.6172	0.4955	0.5494	0.6617	0.5375	0.635	0.5955	0.5654	0.6088	0.4963	0.6024	0.6001	0.6504	0.4723	0.4334	0.217	0.4942	0.6342	0.5767	0.3832	0.6059	0.6477	0.4751	0.6025	0.5041
MASP1|68075|AT	0.0038	0.0025	0.0018	0.0123	0.0026	0	0.0241	0.0383	0.0029	0.0133	0.044	0.0029	0.0067	0.0023	0.0011	0.0009	0	0	0.0079	0.0474	0.0021	0.01	0.0073	0.0356	0.0028	0.0024	0.0327	0.0024	0.0085	0.0049	0.0059	0.0025	0.0079	0.0038	0.0051	0.0127	0.0346	0.0064	0.0041	0.0054	0.0045	0	0	0	0	0	0	0	na
ARFGAP1|60112|ES	0	0.0321	0	0	0	0	0	0	0.0141	0	0	0.042	0	0.0113	0	0	0.0247	0	0	0.0092	0.0129	0.0131	0	0	0	0	0	0	0	0	0	0	0	0	0	0	0.0409	0	0	0.017	0	0	0.0134	0	0	0	0	0	0
UBXN11|1252|ES	1	1	1	1	na	1	0.83	1	1	0.8679	1	1	1	1	1	na	1	1	1	1	1	1	1	1	1	1	1	1	1	1	1	1	1	1	1	1	1	1	1	1	1	1	1	1	0.965	1	1	1	0.9278
ARPC1B|80611|ES	0.0556	0.1813	0.1547	0.0896	0.1266	0.232	0.1004	0.0543	0.0507	0.1492	0.2767	0.0249	0.2508	0.0336	0.0835	0.1283	0.2165	0.1043	0.2001	0.0227	0.1078	0.0926	0.1131	0.1727	0.1367	0.1652	0.0698	0.0423	na	0.1004	0	0.1743	0.0234	0.1102	0.1255	0.119	0.1867	0.2384	0.2538	0.0394	0	0.0436	0.1526	0.0873	0.1606	0.1684	0.0359	0.164	0.1739
ARMC6|48564|AT	0.0049	0.0042	0.0125	0.0052	0.0259	0.0184	0.0115	0.0112	0.0081	0.0145	0	0.0133	0	0.0105	0.0043	0	0.0093	0.0057	0.0209	0.008	0.0208	0.0044	0.0134	0	0.006	0.0052	0	0.007	0.0044	0.0083	0.0138	0.0052	0.0073	0.0165	0.0045	0.0175	0.0171	0.0167	0.012	0	0.0088	0.0068	0.0209	0.0333	0.0176	0.034	0.0025	0.0155	0.0102
ARMC5|36260|RI	0.1776	0.3552	0.3773	0.2925	0.3116	0.3235	0.5911	0.2953	0.289	0.4681	1	0.3976	0.4528	0.6413	0.794	0.3807	0.5703	0.386	0.2906	0.2511	0.3734	0.2538	0.5159	0.4433	0.3407	0.2921	0.2626	0.2953	0.5828	0.3346	0.3613	0.3312	0.5774	0.2009	0.6632	0.2728	0.5376	0.4537	0.3056	0.4681	0.5706	0.4646	0.5214	0.557	0.5894	0.5214	0.506	0.8422	0.6413
IL1R1|54778|AA	0.9733	1	0.9904	1	0.9693	0.9469	1	1	1	1	1	1	1	0.98	0.9743	0.9813	1	0.983	1	0.9861	1	1	1	1	1	1	0.9786	1	1	0.9804	0.9808	1	0.9691	1	0.9831	0.9925	0.9857	1	1	0.9758	1	1	na	1	1	na	1	0.9658	1
ARSA|62901|AD	0.9227	0.8861	0.8676	0.9144	0.9048	0.9194	0.9067	0.9076	0.8596	0.8781	0.9022	0.9736	0.8871	0.8471	0.9087	0.8323	0.8501	0.9001	0.8732	0.8662	0.879	0.908	0.872	0.9153	0.9397	0.8967	0.9015	0.8687	0.972	0.8798	0.8699	0.8617	0.9331	0.8734	0.8994	0.9753	0.8813	0.9357	0.8641	0.9108	0.9026	0.9729	0.7333	0.8294	0.7535	1	0.9124	0.9214	1
IL1R2|54768|AT	0.9954	1	0.9982	1	1	0.99	0.995	1	0.9933	0.9977	0.9872	0.9948	1	1	1	1	0.998	1	0.9945	0.9978	1	1	0.9968	1	0.9945	0.997	0.9859	0.9876	1	0.9963	1	0.9973	0.9976	1	1	1	0.9962	0.9966	0.9891	1	0.9983	1	1	1	1	1	0.9744	0.9317	1
TNC|87348|ES	0.2446	0.462	0.5916	0.5837	0.3956	na	na	na	0.8983	0.2769	0.4727	0.4764	1	0.6796	0.7333	0.4594	0.4693	0.6132	0.4743	na	0.1923	0.7349	1	na	0.5787	0.641	na	0.6504	na	na	0.2735	0.6499	0.6101	0.7893	0.4515	0.2199	1	0.655	0.7136	0.7258	0.4313	0.7283	na	1	1	0.1609	0.9366	0.7168	na
MIA3|9888|AP	0.7483	0.6245	0.7384	0.7401	0.8544	0.8052	0.7513	0.781	0.5737	0.7178	0.9023	0.7655	0.7457	0.6952	0.7175	0.7401	0.5219	0.9169	0.8133	0.7385	0.7588	0.6892	0.7454	0.7617	0.7245	0.8071	0.6215	0.6958	0.6998	0.5231	0.7944	0.7899	0.6639	0.7752	0.8198	0.5417	0.6048	0.4696	0.6136	0.6062	0.5875	0.6076	0.9713	0.5088	0.2849	0.4019	0.3811	0.4752	0.2938
CANX|74916|AP	0.0088	0.0148	0.0075	0.0105	0.0127	0.0087	0	0.0272	0.0099	0.0126	0	0.0048	0	0.0079	0.0066	0.0042	0.0119	0.013	0.0062	0.0037	0.017	0.0091	0.0097	0.0105	0.005	0.0131	0.002	0.0029	0.0095	0.0087	0.008	0.0042	0	0.0056	0.018	0.0038	0.0048	0.0084	0.0046	0.0025	0.0111	0.0067	0.0106	0.0259	0.0201	0.0046	0.0034	0.028	0.0027
TK2|36717|AA	0.0139	0.0238	0	0	0	0.0152	0.0156	0	0.0136	0	0	0.0268	0	0	0	0.0322	0	0.0139	0.0464	0.0217	0	0	0.0114	0	0	0.0405	0.0322	0	0.0359	0	0	0	0	0	0	0.0168	0	0	0.0114	0	0	0	0.016	0	0.034	0.1296	0.0544	0	0.0954
MAVS|58611|ES	1	0.9071	1	0.9708	0.9607	0.9636	0.9666	0.9501	0.9714	0.9828	0.9748	1	0.9748	0.9557	0.9338	0.9755	0.9726	0.9595	0.969	0.9646	1	0.9925	0.9877	0.9658	0.9486	0.9694	0.9593	0.9857	0.9492	0.9713	0.9808	0.9764	0.9795	0.9833	0.9758	0.9665	0.8695	0.9641	1	1	0.9579	1	1	0.969	0.9218	0.9726	0.9668	0.9497	0.9644
TNFRSF12A|33348|ES	1	1	0.97	1	0.9966	1	1	1	1	1	1	1	0.9715	0.9317	1	0.9554	0.9773	1	1	0.9688	1	1	1	1	1	0.955	0.9787	1	0.979	1	1	1	0.9787	1	0.9785	1	0.984	0.9657	1	1	0.9695	0.9849	0.9304	0.9902	0.9799	0.9474	0.9831	0.977	0.9509
LRP10|26648|RI	0.9967	1	0.9988	0.9976	0.9886	0.9981	0.9977	0.9978	0.9962	0.9962	0.9913	0.9983	0.9958	0.997	0.9956	0.9974	0.995	0.9938	0.9973	0.9991	0.9989	0.9975	0.9941	0.9969	0.9953	0.9993	0.9974	1	0.9979	0.9957	0.9963	0.9963	0.9984	0.9944	0.9928	0.9947	0.9926	0.998	1	0.9942	0.9953	0.9973	1	1	0.9977	0.9894	1	0.9956	0.9928
ARHGEF2|8139|AP	0.1265	0.1162	0.2295	0.1114	0.2379	0.1756	0.0624	0.1533	0.2537	0.1541	0.3002	0.1003	0.3313	0.256	0.0722	0.0837	0.0716	0.1093	0.1491	0.101	0.1825	0.0925	0.1133	0.0729	0.1119	0.0741	0.1591	0.0731	0.1785	0.1785	0.2058	0.1095	0.2943	0.1889	0.1619	0.157	0.1154	0.1408	0.038	0.0177	0.1526	0.2499	0.5451	0.2934	0	0.2125	0	0.1578	0.0189
LEPRE1|2108|AD	0.227	0.0882	0.1397	0.123	0.4298	0.225	0.3304	0.0696	0	0.3541	na	0.2914	0.0696	0.3349	0.3304	0	0.0461	na	0.3058	0.2732	0.1959	0.2002	0.1845	0.1498	0.1903	0.1301	0.1276	0.3541	0.1903	0.3459	0.1051	0.2552	0.1205	0.2677	0.2403	0.2033	0.0307	0.3852	0.2525	0.2552	0.227	0.2258	0	0.1705	0.2182	0.2091	0.2646	0.255	0.1903
TNFRSF25|443|ES	1	1	1	1	1	1	1	1	1	1	1	1	1	1	1	1	1	1	1	1	1	1	1	1	0.9307	1	1	1	1	1	1	1	1	1	0.9517	1	1	1	1	na	1	1	1	1	1	1	1	1	1
ARL4A|78822|AA	0.8553	0.7894	0.9004	0.8806	0.8477	0.8195	0.8472	0.8665	0.8364	0.8733	0.8788	0.903	0.8558	0.8491	0.8254	0.84	0.8921	0.8221	0.8616	0.8551	0.8883	0.8923	0.8713	0.7668	0.826	0.875	0.8915	0.9384	0.7851	0.865	0.7267	0.8653	0.8186	0.8609	0.8909	0.8665	0.8637	0.8012	0.8943	0.9393	0.8648	0.7625	0.8056	0.8043	0.8564	0.7946	0.6885	0.8264	0.7769
METTL23|43645|ES	0.4682	0.889	0.6617	0.9374	0.6061	0.7898	0.8097	0.7348	0.7853	0.6501	0.5695	0.6467	0.5548	0.8022	0.9061	0.7907	0.8257	0.7838	0.8374	0.8014	0.5398	0.7241	0.7459	0.6676	0.8072	0.8155	0.675	0.8542	0.7854	0.9446	0.9285	0.7075	0.6129	0.7309	0.8938	0.707	0.4632	0.6972	0.8372	0.8485	0.627	0.5377	0.6521	0.5895	0.5553	0.4158	0.5388	0.8239	0.7598
SP110|57859|AP	0.9895	1	0.964	0.9698	0.9904	0.9139	0.956	1	0.9777	0.9894	0.958	0.9643	0.957	1	1	0.8941	0.8905	0.9775	0.9937	0.9273	0.9723	0.9724	0.9618	0.9368	0.9913	0.9818	0.9735	0.9866	1	1	1	0.973	0.8987	0.918	0.9612	1	0.9843	0.9165	1	1	0.9779	1	1	1	1	1	1	0.9735	1
GRPEL2|74029|AT	1	1	1	1	1	1	1	1	0.9517	0.9801	1	1	1	1	0.9839	1	1	1	1	0.9861	1	0.9656	1	1	1	1	1	1	0.9556	1	1	0.9845	1	1	1	0.9764	1	1	0.9787	0.9686	1	0.9797	0.9879	0.91	0.9929	0.9947	0.9787	1	0.9846
PTPN6|20036|ES	0.9735	1	1	0.982	1	0.9884	1	1	0.9759	1	1	1	1	1	1	1	0.9608	0.9834	1	0.9819	1	0.9532	0.9906	0.9797	1	0.9859	0.9866	0.9862	0.968	0.9852	1	0.9815	1	0.9816	1	1	1	1	0.9601	1	0.9368	1	0.9526	0.9843	0.8637	0.9632	0.9313	0.9731	0.9234
EED|18177|AP	0.0071	0.0104	0.0259	0.0137	0.0099	0.0275	0.0167	0.0218	0.0025	0.008	0.0558	0	0.0642	0.0143	0	0.0066	0.0047	0.0084	0.0122	0.0045	0	0.0232	0.0095	0.0076	0.0075	0.0292	0.0121	0	0.0108	0.0164	0.0625	0.0087	0.0446	0.0133	0.032	0.0233	0.0895	0.0573	0.0173	0.0171	0.0236	0.0261	0.1321	0.114	0.0593	0.0436	0.0527	0.0685	0.0731
PIK3CB|67020|AA	0	0	0.0136	0	0.0085	0	0	0	0.0092	0	0	0	0	0	0	0	0	0.0097	0	0	0.0114	0	0.0103	0	0	0	0	0	0	0	0	0	0	0	0	0	0	0	0	0	0	0	0	0	0	0	0	0	0
PLXNA4|81831|AT	0.0754	0.213	0.217	0.0938	0.0304	0.1409	0.1496	0.2051	0.1409	0.2263	0.0772	0.18	0.2365	0.1218	0.1906	0.238	0.1278	0.1842	0.2323	0.1832	0.1895	0.2108	0.1029	0.2853	0.0529	0.1208	0.0189	0.206	0.3816	0.2062	0.1778	0.163	0.1988	0.3518	0.1247	0.0976	0.035	0.1562	0.1895	0.0842	0.1657	0.0382	0.5674	0.2917	0.1024	0.2984	0.1124	0.0967	0.1252
NR1H2|51182|ES	0.9978	0.9968	1	1	1	1	0.9974	0.9979	1	1	1	1	1	0.9975	1	0.996	1	1	1	1	0.9977	0.998	1	1	0.998	1	1	0.995	1	1	1	0.9975	0.997	1	1	1	0.9961	1	0.9936	0.9973	1	0.9906	1	1	1	1	1	1	1
METTL8|55929|ES	0.9559	0.972	0.9487	0.8186	1	0.8784	0.9684	1	0.9649	1	0.7679	0.955	1	1	0.9346	0.9025	0.9619	0.9697	1	0.9626	1	1	1	1	0.9059	0.9138	0.9103	0.973	0.9121	1	0.9697	0.9032	0.9499	0.8882	0.9693	0.9103	0.9267	0.929	0.966	0.9839	0.9563	0.8987	1	0.9333	0.9735	0.9248	0.9785	0.9864	0.954
PTK2|85308|ES	1	0.9854	0.9954	0.9932	1	1	0.9952	0.9911	0.9784	0.9946	1	0.9907	1	0.9931	1	1	0.9941	1	1	1	0.9944	0.9955	0.9905	1	1	1	1	1	1	1	1	0.9941	0.993	1	1	1	1	1	1	1	0.9944	0.9947	1	1	0.9927	0.9941	1	1	0.9895
IL32|33418|AA	0.6028	0.6349	0.6022	0.6909	0.5963	0.5045	0.6056	0.4886	0.5424	0.552	0.4201	0.5323	0.5724	0.5854	0.6045	0.3985	0.562	0.7279	0.6354	0.45	0.5426	0.6769	0.5419	0.73	0.6589	0.7057	0.3842	0.5501	0.6895	0.3604	0.5564	0.5936	0.5133	0.456	0.555	0.2836	0.3638	0.7108	0.2991	0.3486	0.4269	0.2844	0.3155	0.5704	0.3561	0.4123	0.3981	0.4594	0.4857
ARMC7|43356|AD	1	0.969	1	1	1	1	1	1	1	0.9858	1	1	0.9815	0.9747	1	1	1	1	1	1	1	1	1	1	1	1	0.9832	1	1	1	1	1	1	1	1	0.9785	1	0.9817	1	1	1	1	1	1	0.9686	1	1	1	1
SP140L|57887|AT	0.0722	0.0963	0.0691	0.0638	0.0768	0.08	0.0553	0.0719	0.0721	0.0685	0.0611	0.0552	0.1009	0.1006	0.0895	0.0605	0.0931	0.0461	0.083	0.0702	0.0797	0.0727	0.0719	0.0563	0.0558	0.0636	0.0711	0.0947	0.0876	0.0873	0.0883	0.0606	0.0747	0.068	0.0987	0.0981	0.1127	0.1063	0.0636	0.1324	0.0853	0.0958	0.1169	0.1193	0.1012	0.0846	0.0732	0.0799	0.1249
KLK10|51265|AP	0	0	0	0.0714	0	0.0633	0	0	0	0	0	0	0	0	0	0.1394	0	0.0878	0	0.0316	0	0	0	0	0	0	0	0	0.1058	0	0.0517	0	0	0	0	0	0	0	0	0	0	0.0219	0.0172	0.0168	0.0079	0.0259	0.0232	0.0283	0.0262
CYLD|36393|ES	1	1	1	1	1	1	1	1	1	1	1	1	1	1	1	0.9798	1	1	1	1	1	1	1	1	1	1	1	1	1	1	1	1	1	1	1	1	1	1	1	1	1	1	1	1	1	1	1	1	1
HNF4A|59465|AD	0.7625	0.7239	0.7228	0.748	0.7067	0.7574	0.7869	0.7662	0.7732	0.7843	0.7119	0.6848	0.6531	0.7937	0.7885	0.7628	0.751	0.7489	0.6821	0.7764	0.8072	0.7807	0.7986	0.7363	0.7982	0.7621	0.7691	0.7529	0.7185	0.8352	0.8287	0.7608	0.7758	0.7885	0.8052	0.8182	0.726	0.8283	0.8454	0.7848	0.817	0.8463	0.9176	0.8788	0.9546	0.8894	0.8678	0.8905	0.9221
NR1I2|66362|AP	0	0	0	0	0	0	0.0269	0.027	0.0211	0.0411	0	0	0	0.0222	0	0	0	0	0.0152	0.05	0	0	0	0	0	0.0378	0.0261	0.0472	0	0.0516	0.0562	0.0352	0	0	0.096	0	0.2033	0	0	0	0.0488	0.0566	0.0422	0.051	0	0.0204	0	0	0.0711
GIPC1|47989|ES	0.861	0.9092	0.9004	0.8649	0.7919	0.9018	0.9075	0.9039	0.8954	0.8508	0.9158	0.8913	0.9182	0.9278	0.8932	0.8856	0.914	0.9021	0.885	0.9071	0.9009	0.9177	0.8948	0.8741	0.8907	0.8669	0.8818	0.9379	0.906	0.8982	0.9231	0.9034	0.8932	0.8935	0.8791	0.9075	0.7334	0.9205	0.9085	0.9173	0.9186	0.8084	0.8266	0.83	0.8767	0.9193	0.8967	0.9307	0.8498
ARCN1|19030|ES	0.9957	0.9891	0.9888	0.9901	0.9858	1	0.9972	0.9851	0.9907	1	1	1	0.9776	0.9874	0.9962	0.987	0.9881	0.9874	0.9961	0.9874	1	0.9918	0.9972	0.995	0.9874	1	1	0.9957	0.9812	0.9962	0.9929	0.9969	0.9886	0.99	0.9942	0.988	0.995	0.9882	0.9958	0.989	0.9686	0.9886	0.9781	1	0.9957	1	0.9653	0.9739	1
NFATC2IP|35900|AP	0.9159	0.7586	0.7416	0.8871	0.8	0.7517	0.7341	0.8751	0.8797	0.8078	0.4995	0.6179	0.6149	0.5879	0.7808	0.649	0.6895	0.8013	0.8723	0.7659	0.7681	0.7684	0.7204	0.7228	0.8465	0.836	0.8005	0.8209	0.7017	0.7702	0.8148	0.8577	0.5352	0.8234	0.6044	0.7727	0.7181	0.5262	0.7289	0.7602	0.6629	0.3941	0.3975	0.4885	0.5147	0.4367	0.6299	0.6146	0.5426
CSF2RA|88374|ES	1	1	1	1	1	1	1	1	1	1	1	1	1	1	1	1	1	1	1	1	1	1	1	1	1	1	1	1	1	1	1	1	1	1	1	1	1	1	1	1	1	1	1	1	1	1	1	0.9746	1
VAV3|3931|AT	0.9898	0.9802	0.9943	0.9917	0.959	0.9844	0.9865	0.9883	0.9908	0.9908	0.9792	0.9873	0.9864	0.9931	0.985	0.9822	0.9891	0.9893	0.984	0.988	0.9824	0.9844	0.9899	0.9887	0.9823	0.9828	0.984	0.9883	0.9874	0.9922	0.9822	0.9882	0.9934	0.9812	0.9815	0.9852	0.9635	0.9871	0.9985	0.9784	0.9769	0.988	0.9796	0.9892	0.9872	0.9881	0.9971	0.9622	0.99
PIK3R1|72297|AA	0.0125	0	0	0.0696	0	0.0114	0.0105	0.0648	0	0.0108	0.0894	0.0378	0	0.0208	0.0136	0.0131	0.0131	0	0.0161	0.0109	0.0114	0.0297	0.0096	0	0.0113	0	0	0.0184	0.0531	0.0273	0.0172	0	0.0523	0	0.0121	0	0	0.0455	0	0.01	0	0.0591	0.0498	0	0	0.024	0.0615	0.0397	0.0283
CD74|74079|ES	0.9998	0.9992	0.9997	0.9998	0.9997	0.9995	1	0.9995	0.9996	0.9998	0.9995	1	0.9997	0.9998	0.9992	1	0.9993	0.9995	0.9994	0.9993	0.9998	0.9999	0.9996	0.9999	0.9996	0.9996	0.9999	0.9996	0.9998	1	1	0.9993	0.9995	0.9995	0.9994	0.9997	0.9993	0.9991	0.9997	1	0.9997	0.9996	0.999	0.9986	0.9988	0.9994	0.9994	0.9993	1
VAV3|3932|ES	0	0.0125	0.0112	0.0042	0.0135	0.0033	0.0131	0.0052	0.0087	0.0023	0	0.0098	0.0079	0.0058	0	0	0.0077	0.007	0	0.0024	0.0026	0.0112	0.0102	0.0122	0.0078	0.0077	0.0062	0.0031	0.007	0.0029	0.0063	0	0.0085	0	0.0487	0.0123	0.037	0.05	0.0353	0.0276	0.0088	0.0291	0.0851	0.0568	0.0262	0.0551	0.0472	0.0447	0.0953
ARHGEF1|50101|ES	0.1394	0.1028	0.171	0.3944	0.2856	0.2095	0.173	0.1943	0.2234	0.1238	0.1895	0.2026	0.3025	0.1957	0.1971	0.166	0.2509	0.2597	0.3186	0.3184	0.0989	0.2024	0.1838	0.3581	0.1611	0.2142	0.3078	0.2	0.2009	0.2478	0.2874	0.1874	0.3843	0.1814	0.3137	0.1408	0.1971	0.1765	0.2454	0.1864	0.1833	0.3329	0.4205	0.1385	0.2634	0.1644	0.517	0.161	0.2924
NRG4|31910|AT	0.2968	0	0.3198	0	0	0	0.2362	0.1938	0	0.3043	0.1227	0	0	0.2774	0	0.2316	0.2585	0	0.2176	0	0.3104	0.0498	0.0691	0	0.0738	0.0978	0.2621	0.4257	0	0	0	0.1391	0.1564	0.1742	0	0	0	0.1761	0	0.2135	0.1387	0	0	0.0561	0	0	0	0.1745	0
ARHGAP24|69816|AT	0	0	0	0	0	0	0	0	0	0	0	0	0	0	0	0	0	0	0	0	0	0	0	0	0	0.0378	0	0	0	0	0	0	0	0	0	0	0	0	0	0	0	0	0	0	0	0	0.0744	0	0
ARHGAP11A|29819|AD	1	0.9688	1	1	0.9317	1	1	1	0.9369	1	1	1	1	0.9783	1	1	1	0.9872	1	1	1	0.9774	1	1	1	1	1	1	0.9477	1	1	1	1	1	1	1	1	0.9685	0.9887	1	0.9885	1	1	1	1	1	1	1	1
KLHL7|78952|AT	0.3882	0.2347	0.2168	0.2877	0.38	0.3019	0.3545	0.3159	0.3704	0.3614	0.3631	0.1572	0.4353	0.4174	0.3845	0.2688	0.3719	0.448	0.4452	0.2468	0.2686	0.343	0.2662	0.4035	0.3029	0.3355	0.1672	0.3551	0.4581	0.2422	0.259	0.3971	0.2723	0.4524	0.2909	0.3397	0.3607	0.2508	0.2982	0.0929	0.3401	0.4196	0.2848	0.3611	0.5192	0.6271	0.4363	0.5492	0.426
CKLF-CMTM1|36736|AT	0	0	0.0929	0	0.0797	0	0	0	0.0401	0	na	0	0	0.0821	0.0551	0	0.0489	0	0	0	0.0728	0.1377	0	0.0477	0.1017	0.0698	0	0.0899	0	0	0	0.084	0	0	0	0	0.0581	0.0684	0	0	0	0.0579	0.0746	0.0522	0	0.1241	0	0	0.0438
NR2C2AP|48613|RI	0.959	0.9688	0.9278	0.9697	0.9015	0.9893	0.9474	0.9381	0.9809	0.963	0.9386	0.9502	0.8764	0.9461	0.9901	0.9103	0.9653	0.9761	0.9821	0.9446	0.9759	0.9843	0.984	0.9623	0.9559	0.9586	1	0.9246	0.9574	0.9742	0.9831	0.9637	0.9696	0.9819	0.9353	0.967	0.9863	0.9748	0.9365	1	0.9631	0.9624	0.9761	0.9733	0.9738	0.9896	0.9789	0.9788	0.982
TINAGL1|1479|ES	0.9981	1	1	1	0.9981	1	1	1	1	1	1	1	1	1	1	1	1	0.996	0.9987	1	1	0.9982	1	1	0.9979	1	0.9979	1	0.9976	1	0.9974	1	1	0.9947	1	0.9898	1	0.9953	1	1	1	1	1	1	1	1	1	0.9898	1
IRF7|13719|RI	0	0	0.0513	0	0	0.0159	0.0053	0.0355	0.007	0	na	0.0203	0	0.0216	0	0.0148	0	0	0	0	0	0	0	0	0	0	0.0196	0	0	0	0	0	0	0	0.0409	0	0	0	0	0	0	0	0.012	na	0	0.0543	0	0	na
CX3CL1|36540|AP	0.9328	0.907	0.9138	0.9003	0.9173	0.9437	0.8999	0.8776	0.9086	0.884	0.8673	0.9125	0.843	0.8294	0.9446	0.9239	0.8691	0.9235	0.8795	0.942	0.9093	0.908	0.9014	0.9195	0.9266	0.88	0.9007	0.8951	0.8856	0.8831	0.8725	0.9219	0.8495	0.9301	0.8818	0.8655	0.9351	0.8409	0.9261	0.9143	0.9102	0.8283	0.809	0.7684	0.7916	0.5427	0.8923	0.8705	0.7602
LRSAM1|87637|RI	0.388	0.3947	0.549	0.3487	0.2724	0.5438	0.3134	0.3768	0.4859	0.4491	0.3521	0.542	0.3974	0.3365	0.4773	0.6034	0.3581	0.5171	0.4401	0.332	0.4064	0.38	0.4753	0.463	0.4444	0.3189	0.4761	0.3097	0.2366	0.28	0.6524	0.3174	0.61	0.2333	0.463	0.479	0.4874	0.4972	0.4545	0.4556	0.3202	0.5844	0.5187	0.5652	0.6863	0.5911	0.3365	0.4321	0.5868
TNFAIP1|39886|ES	1	1	1	1	0.9902	1	1	1	1	1	1	1	1	0.9887	0.9891	1	1	1	1	1	0.9877	1	1	1	0.993	1	1	1	1	1	1	1	1	1	1	1	0.9806	1	0.9865	0.984	1	1	0.9762	1	0.9844	1	1	1	1
KLHL12|9422|AP	0.029	0	0.0451	0	0.0815	0	0.0193	0	0.0164	0.0297	0	0	0	0.1018	0.0404	0.0661	0.0553	0.0252	0.0287	0	0	0.0426	0.0191	0.0275	0	0.0455	0.0294	0	0.0342	0	0.0483	0.041	0.0702	0	0.1148	0	0	0.0744	0.109	0.0475	0	0.1471	0	0.0423	0.109	0.1715	0.1791	0.1034	0.0858
TECPR1|80583|ES	1	1	1	1	1	0.9423	1	0.9287	1	1	1	1	1	1	1	1	1	1	1	1	0.9334	0.9367	1	1	1	1	1	1	1	1	1	1	1	1	1	1	1	0.8738	1	1	0.8998	1	1	1	1	1	1	1	1
ARNTL2|20876|ES	1	1	1	1	0.9429	1	1	na	1	1	na	1	1	1	1	1	1	1	1	1	1	0.8428	1	1	1	1	1	1	1	1	1	1	1	1	1	1	1	1	1	1	1	1	0.9037	1	1	1	1	0.9821	1
TGFB1I1|36271|ES	1	0.9988	1	1	0.997	1	1	1	0.9927	1	1	0.9985	1	1	0.9962	0.9972	1	0.9889	1	1	0.99	1	0.9908	1	0.9926	1	1	1	1	1	0.9978	1	1	1	0.9952	0.9945	1	1	1	0.9996	0.9983	0.9843	1	1	0.986	1	1	1	1
BECN1|41141|AD	0.0031	0.0106	0.0052	0.0033	0	0	0.0056	0.0032	0.0047	0.0053	0.0078	0.0084	0.0038	0.0118	0	0.0058	0	0	0.0059	0.0027	0	0	0.0024	0	0.0025	0.0024	0.01	0	0.0074	0.0033	0	0	0.0096	0.0257	0.0028	0	0.0192	0	0.0043	0.0059	0.0088	0.0075	0.0221	0	0.0162	0.0194	0.0259	0.0096	0.0195
FYN|77277|ES	1	1	1	1	1	1	1	1	1	1	1	1	1	na	0.9745	1	1	1	1	1	1	1	1	1	0.9755	1	0.97	1	1	1	1	1	1	1	1	1	1	1	1	1	0.9757	1	1	1	1	1	1	1	1
ARID2|21309|AT	0	0.0783	0.0309	0.0143	0.0259	0.0108	0	0.0328	0.0222	0	0.0418	0	0.0369	0.028	0.0722	0	0.0255	0	0.0131	0	0	0	0	0.0244	0	0.0096	0.0494	0	0	0	0	0.0354	0.0251	0	0.0106	0.0865	0.0371	0	0	0.0281	0.0319	0.0322	0.0178	0.0145	0.0239	0.0182	0	0.0841	0.0726
FGFR2|13297|AT	0	0.0032	0	0	0.0033	0.001	0.0014	0.0017	0.0025	0.0031	0	0.0042	0.0012	0	0	0	0	0.0013	0	0	0.0016	0	0.0005	0	0	0	0.0022	0	0.0028	0	0	0	0.0022	0	0.001	0.0061	0	0.0016	0.0046	0.002	0.0072	0	0	0	0.0065	0	0	0	0
TANK|55733|AT	0.96	0.9158	0.9737	0.9239	0.9362	0.9179	0.9419	0.9646	0.9521	0.9365	0.9457	0.9468	0.9707	0.9429	0.9499	0.9593	0.9581	0.9063	0.9312	0.8903	0.9792	0.9087	0.9486	0.9618	0.9274	0.9566	0.9417	0.9171	0.9561	0.9606	0.9534	0.9179	0.9317	0.9385	0.9098	0.9504	0.9326	0.9395	0.9274	0.9851	0.9145	0.9608	0.9755	0.9639	0.8751	0.734	0.7714	0.8342	0.8553
NCK1|66942|AD	0.2728	0.2469	0.1938	0.245	0.2156	0.2469	0.2208	0.3821	0.123	0.1938	na	0.2239	0.0742	0.3711	0.1459	0.2824	0.229	0.3021	0.419	0.2399	0.2239	0.396	0.2361	0.2651	0.1888	0.2919	0.1528	0.3087	0.1938	0.2191	0.2239	0.419	0.2651	0.1779	0.1779	0.2078	0.3247	0.1022	0.175	0.175	0.175	0.2428	0.2361	0.1779	0.21	0.2651	0.1644	0.1381	0.419
CD44|14976|ES	0.9848	0.9763	0.9937	0.8876	0.9328	1	0.9923	0.9774	0.9727	0.9622	0.9792	0.9823	0.9571	0.9731	0.9611	0.9727	0.9818	0.9767	1	0.9803	0.9504	0.976	0.9702	0.9578	0.9783	0.9799	1	0.9902	0.9872	0.9749	0.9199	0.9594	0.9813	0.9394	0.9553	0.9889	0.9356	0.971	1	0.9313	0.9494	0.9829	0.9601	0.983	0.978	0.9576	0.9662	0.9645	0.985
ARHGEF5|82131|AP	1	1	1	0.9896	1	1	1	1	1	1	0.9887	1	1	1	0.9913	1	1	1	0.9918	1	1	1	1	1	1	0.9934	1	1	0.9869	1	1	1	0.9949	1	0.9864	0.9933	1	0.987	1	0.9493	0.9888	1	0.993	1	0.9898	0.9827	1	0.9904	0.9685
ARL1|23953|ES	0.9953	0.995	1	0.9847	0.9779	1	0.9944	0.9873	1	0.9932	0.9813	1	1	0.9792	0.9882	0.9629	0.9965	0.9844	0.9946	0.9937	0.9905	0.9862	0.9906	0.9916	0.9918	0.9957	0.9911	0.9972	0.9958	0.9969	1	0.9931	0.9957	0.9828	0.9901	0.9891	0.9947	0.9957	1	0.9954	0.9976	0.9962	0.9877	0.9759	0.995	0.9937	1	1	1
TFRC|68220|AD	0.0062	0.0047	0.0025	0.0032	0.0046	0.0116	0.0041	0.0056	0.0015	0.0028	0	0	0.0036	0.0028	0.0018	0	0.0032	0	0.0028	0	0.0011	0.0047	0.0062	0.0094	0.0017	0.0081	0.0121	0.009	0.0095	0	0.0249	0.0037	0.0125	0.0035	0.0019	0.0077	0.0047	0.0026	0.0123	0	0.0011	0.0082	0	0.0057	0.008	0.018	0.0113	0.0076	0
ADARB1|60863|RI	0.5656	0.722	0.6697	0.8978	0.7716	0.8008	0.7811	1	0.7845	0.7481	0.8145	0.6394	1	0.6985	0.3925	0.5715	0.7888	0.6149	0.5495	0.8061	0.8082	0.6776	0.533	0.6303	0.7395	0.7732	0.7607	0.5298	0.5599	0.4677	0.825	0.6611	0.8783	0.7011	0.7153	0.7809	0.8019	0.8789	0.7144	0.6466	0.7884	0.6844	0.9111	0.637	0.8847	0.5266	0.9458	0.8226	1
LTBP4|49932|ES	0.6263	0.6102	0.5999	0.6276	0.6703	0.6144	0.761	0.6853	0.5287	0.6324	0.6123	0.5119	0.5623	0.484	na	0.4525	0.629	0.7065	0.5055	0.5792	0.5906	0.6283	0.7922	0.7656	0.5943	0.7384	0.6366	0.6421	0.6483	0.6133	0.607	0.6403	0.5465	0.6895	0.5693	0.5117	0.53	0.4341	0.6249	0.3016	0.6322	0.5586	0.7633	0.8018	0.8286	0.8052	na	na	0.8242
ARNT|7514|ES	0.019	0.1572	0.0503	0.0665	0.0508	0.0421	0.0218	0.0848	0.0622	0.032	0.0239	0.0915	0.0511	0.1034	0.0382	0.1126	0.0689	0.0311	0.0609	0.0615	0.0713	0.0236	0.0212	0.0343	0.0195	0.0379	0.0562	0.0562	0.1038	0.1065	0.2315	0.0622	0.0365	0.0807	0.139	0.0357	0.1663	0.1006	0.1164	0.2237	0.0786	0.1326	0.5002	0.2068	0.19	0.269	0.1317	0.2228	0.2943
ARL15|72014|AT	1	1	1	1	1	1	1	1	1	1	1	1	1	1	1	1	1	1	1	1	1	1	1	1	1	0.9853	1	1	1	1	1	1	1	1	1	1	1	1	1	1	1	1	1	1	1	1	1	0.9813	1
PMP22|39340|AP	0.5931	0.5728	0.6206	0.5961	0.8588	0.6149	0.5281	0.5591	0.6557	0.5386	0.5314	0.5708	0.6241	0.5724	0.607	0.5648	0.5573	0.559	0.6484	0.5354	0.5382	0.5504	0.5808	0.5509	0.6347	0.487	0.582	0.5936	0.5152	0.6218	0.5719	0.7123	0.666	0.6833	0.5129	0.5392	0.6979	0.5212	0.5291	0.5844	0.6112	0.6425	0.7133	0.506	0.8093	0.6499	0.9519	0.8132	0.8469
GALNT7|71172|AT	1	1	0.9961	1	0.9974	0.9886	0.9965	0.9973	0.9962	1	0.9974	1	0.9979	0.9974	1	0.9948	0.9957	1	1	1	1	1	1	1	1	0.9988	1	1	0.9946	1	0.9963	1	0.9927	0.9914	0.9971	1	0.9965	1	1	0.987	0.9976	0.9863	1	0.9879	0.9946	0.9953	0.9918	0.992	1
CCL4L1|40441|ES	1	1	1	1	1	1	1	1	1	1	na	1	1	1	1	1	1	1	1	1	1	1	1	1	1	1	1	1	1	1	1	1	1	1	1	1	1	1	1	1	1	1	0.8813	na	1	1	1	1	1
ARPC2|57447|ES	0.0018	0.003	0.0023	0.0004	0.0063	0.0007	0.0004	0.0016	0.0012	0.001	0	0.0006	0.0024	0.0016	0.0011	0.0036	0.0017	0.0009	0.0015	0.0017	0.001	0.0019	0.0009	0.0021	0.0014	0.0011	0.0013	0.0016	0.0031	0.0006	0.0019	0.0018	0.0031	0.0043	0.0023	0.0016	0.0006	0	0.0028	0.0017	0.0012	0	0.0011	0.0016	0.0072	0.0015	0	0.005	0.0011
DMBT1|13371|ES	0.0458	0.706	0.4346	0.5353	0.844	0.6093	0.7722	0.6396	0.7514	0.6225	0.719	0.4349	0.7565	0.5049	0.2337	0.7118	0.5478	0.7184	0.6916	0.7157	0.4232	0.7096	0.7837	0.2739	0.3837	0.739	0.5817	0.6506	0.0837	0.7216	0.5912	0.7773	0.6212	0.055	0.7715	0.5667	0.5129	0.782	0.7285	0.8468	0.3313	na	0.8138	0.7309	0.6485	0.7343	0.7988	1	0.551
LMBR1|82474|AD	0	0	0	0	0	0	0.0222	0	0	0	0	0	0	0	0	0.0362	0	0	0	0	0	0	0	0	0	0	0	0	0	0.0347	0	0	0	0.0211	0	0	0	0	0.0483	0	0	0	0	0	0	0.0334	0.0622	0	0.0135
CANX|74921|ES	1	1	1	1	1	1	1	1	1	1	1	1	1	1	1	1	1	1	1	1	1	1	1	1	0.9993	1	1	1	1	1	1	1	1	1	1	1	1	1	1	1	1	1	1	1	0.9991	1	1	1	1
ARMC7|43354|AT	0.9243	0.802	0.9264	0.9134	0.8797	0.9434	0.9574	0.9624	0.8216	0.91	0.8084	0.901	0.8475	0.9095	0.9432	0.9166	0.9041	0.8894	0.8707	0.9391	0.8873	0.8928	0.8956	0.9273	0.9191	0.9179	0.9125	0.8903	0.8445	0.8859	0.8924	0.9207	0.8731	0.8804	0.8835	0.8788	0.8775	0.8625	0.8419	0.8764	0.9051	0.8162	0.7757	0.8296	0.8477	0.8504	0.8825	0.876	0.7826
IL17RE|63251|ES	0.7824	0.8312	0.8839	0.74	0.8957	0.8304	0.8063	0.81	0.7773	0.8462	0.7458	0.7659	0.774	0.7491	0.8556	0.8286	0.7818	0.7793	0.7386	0.7705	0.814	0.8398	0.8839	0.7533	0.8211	0.8027	0.7975	0.8134	0.7699	0.8073	0.8387	0.7476	0.8481	0.792	0.8476	0.8491	0.7952	0.8024	0.8186	0.8088	0.8246	0.8427	0.8612	0.972	0.7174	0.6929	na	0.6833	0.9103
RELA|16910|ES	1	1	0.9963	1	1	1	1	1	1	1	1	1	1	1	1	1	1	1	1	1	1	1	1	0.9956	1	1	1	1	1	1	1	1	1	1	1	1	1	1	1	0.9952	1	0.9944	1	1	1	1	1	1	1
TOR2A|87657|AD	0.4444	1	0.8198	0.5202	0.4204	0.6702	0.8064	0.6447	0.5122	0.6452	0.3117	0.7929	0.8482	0.5529	0.673	0.2767	0.6159	0.64	1	0.5596	0.7535	0.638	0.7094	0.5349	0.4822	0.7728	0.5073	0.5648	0.5412	0.4126	1	0.6361	0.6107	0.2064	0.7216	0.6179	0.4368	0.8445	0.5213	1	0.4571	0.7544	0.7959	0.8211	0.3628	0.5099	0.5626	0.5278	0.5451
ARHGEF7|26287|ES	1	1	1	1	1	1	1	1	1	1	1	1	1	1	1	1	1	1	1	1	1	1	1	1	1	1	1	1	1	1	1	1	1	1	1	1	1	1	1	1	1	1	1	1	1	1	1	1	1
NCK2|54845|AP	0	0	0	0	0	0	0	0	0	0	0	0	0	0	0	0	0	0	0	0	0	0.0366	0	0	0	0	0	0	0	0	0	0	0	0	0	0	0	0	0	0	0	0	0	na	0	0	0	0	0
ABCC4|26110|AT	0.9691	0.9693	0.9701	0.996	0.9531	0.9732	0.9557	0.9402	0.9785	0.9768	0.9507	0.9669	0.9447	0.9741	0.9318	0.9781	0.9526	0.9558	0.9717	0.9578	0.9754	0.9778	0.9506	0.9835	0.9512	0.966	0.9957	0.9712	0.9516	0.9595	0.9743	0.9513	0.9624	0.8294	0.9613	0.9805	0.9615	0.9598	0.9403	0.9612	0.973	0.9604	0.9123	1	0.9498	0.982	0.9637	0.8019	0.9289
ARMC6|48561|AT	0.9951	0.9958	0.9875	0.9948	0.9741	0.9816	0.9885	0.9888	0.9919	0.9855	1	0.9867	1	0.9895	0.9957	1	0.9907	0.9943	0.9791	0.992	0.9792	0.9956	0.9866	1	0.994	0.9948	1	0.993	0.9956	0.9917	0.9862	0.9948	0.9927	0.9835	0.9955	0.9825	0.9829	0.9833	0.988	1	0.9912	0.9932	0.9791	0.9667	0.9824	0.966	0.9975	0.9845	0.9898
ARMC10|81158|ES	0.9134	1	0.9691	0.945	0.886	1	0.8011	0.9382	0.9403	0.9652	1	1	1	1	0.9486	1	0.9527	0.8981	0.9536	0.8986	1	1	0.9735	0.9651	0.9085	1	1	0.8851	0.9046	1	0.9452	0.9282	0.8911	0.9084	0.9161	0.9117	0.9688	0.9326	1	0.8472	0.9135	0.8828	0.8688	0.9617	0.9743	0.8645	0.8349	1	0.9458
RABEP2|35889|AP	0.849	0.937	0.8429	0.944	0.7154	0.8557	0.8175	0.9312	0.8421	0.8708	0.7422	0.8322	0.8563	0.8524	0.6752	0.7023	0.7082	0.9042	0.8403	0.8767	0.8337	0.7665	0.8979	0.7962	0.8952	0.8303	0.7851	0.7706	0.8287	0.5358	0.9641	0.9383	0.7881	0.9326	0.8107	0.8186	0.9763	0.8053	0.7176	0.9433	0.86	0.6009	0.7422	0.7727	0.6752	0.6865	0.8618	0.4269	0.5597
GIPC1|47980|ES	0.9432	0.9093	0.9422	0.9567	0.8712	0.9333	0.9237	0.9567	0.9379	0.939	0.9291	0.8905	0.9654	0.9295	0.9426	0.9166	0.9381	0.9448	0.9488	0.9385	0.9397	0.9384	0.9586	0.9634	0.951	0.9439	0.9538	0.9396	0.9337	0.9004	0.9379	0.9552	0.9522	0.9192	0.9534	0.9453	0.9298	0.9377	0.9393	0.8918	0.9424	0.9055	0.8411	0.9135	0.9148	0.8909	0.807	0.9641	0.8672
BID|61000|AP	0.9935	0.9788	0.9543	1	0.9753	0.9663	1	1	0.9901	0.9672	0.8388	0.9695	1	0.9847	0.9586	0.9101	0.9792	0.9568	1	0.9911	1	0.9907	0.9956	0.9845	1	0.9876	1	0.9706	0.983	0.9366	0.9573	0.9669	0.9956	0.9893	0.9638	0.9896	0.933	0.9495	1	1	1	0.9966	1	0.9942	0.9692	0.9714	0.9811	0.9589	0.9927
KLHDC4|37953|ES	1	1	0.8686	0.9331	1	1	0.9566	1	0.9408	0.8562	0.9581	1	0.9046	0.9088	0.8491	0.9133	0.9572	1	0.9777	0.9171	0.8033	1	0.9211	0.856	1	0.9338	0.9616	0.9815	0.9733	0.9515	1	0.9437	0.9528	1	0.7798	0.9023	0.931	0.9097	0.893	1	1	0.9292	0.9133	1	0.9824	1	0.9533	1	0.9856
CDH13|37785|ES	1	1	1	1	1	1	1	1	1	0.9756	1	1	1	1	1	1	1	1	1	1	1	1	1	1	1	1	0.9585	1	1	1	1	1	1	0.9184	1	1	1	1	1	0.9879	1	1	1	1	1	na	1	1	1
IGF2BP2|68030|AP	0	0	0	0	0	0	0	0	0	0	0	0	0	0	0	0	0	0	0	0	0	0	0	0	0	0	0	0	0	0	0	0	0	0	0	0	0	0	0	0	0	0	0	0	0	0	0	0	0
IL32|33425|ES	0.0192	0.0553	0	0.0816	0.2098	0.0654	0.0471	0.0905	0.0457	0.1021	0.091	0	0.0422	0.048	0.1184	0	0.1075	0.1708	0.1179	0.015	0	0.0688	0.0629	0.1226	0.0855	0.0349	0.0815	0	0	0.0591	0	0.1404	0.0826	0.0677	0.0729	0.0525	0	0.0566	0.0664	0	0	0.0266	0.0141	0	0.0056	0	0	0	0.0372
PDCD10|67563|ES	0	0	0	0	0	0	0.0119	0	0	0	0	0	0.0166	0.0206	0	0	0	0.0087	0	0	0.0126	0.0143	0	0	0.0067	0.0077	0.0139	0	0	0	0	0	0	0	0	0	0	0	0	0	0	0	0.0129	0	0	0	0	0	0
KRAS|20823|AD	0.9423	1	0.9189	1	0.974	0.9476	1	0.9039	0.9695	0.8912	0.9189	1	0.8688	0.9493	0.9714	1	1	0.9466	0.943	0.974	0.935	0.9882	0.9225	0.9216	0.9567	0.9356	0.9421	0.9174	0.897	1	1	0.9592	0.9343	0.9525	0.9493	0.9626	0.9845	0.8891	1	0.9561	0.9771	1	na	0.9242	0.8922	0.9127	0.9577	1	0.897
ARHGAP28|44561|AT	0.1527	0	0.1374	0	0	0.0434	0	0	0	0.0638	0.0953	0.0305	0.1136	0	0.1032	0	0.1332	0	0.1087	0	0.0871	0.0322	0	0	0	0	0	0.1097	0	0.0978	0.0811	0.0704	0	0	0	0	0	0.1537	0.136	0.0402	0.0636	0.0679	0	0	0.2897	0	0	0.0354	0
ARHGAP27|41968|AD	0.9597	0.9692	0.9525	0.957	0.9528	0.9735	0.9394	0.9485	0.9633	0.9812	0.9677	0.9397	0.9621	0.9715	0.9592	1	0.9565	0.9549	0.9749	0.9531	0.9692	0.9707	0.98	0.9801	0.9714	0.9821	0.9596	0.967	0.974	0.9661	0.9703	0.9429	0.9629	0.9491	0.9864	0.9724	0.9544	0.978	0.9501	0.9038	0.9588	0.9434	0.9763	0.9689	0.952	0.9645	0.9731	0.9484	0.9145
METTL7A|21718|RI	0.9964	0.9973	0.9928	0.996	0.9956	0.9956	0.9976	0.9957	0.9957	1	1	0.9953	0.9946	1	0.997	0.9953	0.9955	0.9937	0.9936	0.9977	0.9962	0.9985	0.9913	0.9978	0.9975	0.9924	0.9946	0.9984	0.9976	1	0.9959	0.9937	0.9969	1	0.9966	0.9964	0.9981	0.9952	0.9978	1	0.9977	1	0.9958	0.9934	1	1	1	1	1
ARMCX5|89700|RI	0.6539	0.7941	0.731	0.7651	0.8363	0.8059	0.6869	0.7222	0.7507	0.8158	0.9097	0.7161	0.8231	0.7625	0.8165	0.6634	0.642	0.7684	0.8089	0.7306	0.8129	0.6967	0.7508	0.7907	0.8751	0.7823	0.7985	0.6007	0.7999	0.7927	0.9219	0.6479	0.771	0.6979	0.8585	0.8154	0.8929	0.7537	0.7806	0.8001	0.5841	0.7812	0.8226	0.763	0.6551	0.644	0.5099	0.9166	0.7432
C3orf52|66086|AT	0.0382	0.0598	0.0819	0.0459	0.1037	0.0472	0.0135	0.0691	0.0104	0.0358	0.0713	0.032	0.0662	0.0922	0.0116	0	0.0852	0.0368	0.0455	0.0541	0.0297	0.0225	0.0545	0.0695	0.0337	0.024	0.0502	0.0237	0.0447	0.0515	0.0446	0.0141	0.1076	0.0279	0.0878	0.0782	0.0532	0.0671	0.0717	0.0383	0.0538	0.0653	0.1017	0.0824	0.0355	0.0399	0.0064	0.1212	0.0364
HSPA8|19197|ES	0.9944	0.9944	0.9947	0.9981	0.9946	0.9954	0.9964	0.9966	0.9963	0.9955	0.9939	0.9945	0.9964	0.9958	0.9968	0.9947	0.9935	0.9962	0.996	0.995	0.9979	0.9955	0.9975	0.9949	0.9947	0.9956	0.9959	0.9955	0.996	0.9931	0.9957	0.9954	0.9961	0.9942	0.9943	0.9978	0.9977	0.9963	0.9928	0.9935	0.9955	0.9959	0.9977	0.9947	0.9951	0.9949	0.9973	0.996	0.9965
TANK|55740|ES	0	0	0	0	0	0	0	0	0	0	0	0	0	0	0	0	0	0	0	0	0	0	0	0	0	0	0	0	0	0	0	0.0072	0	0	0	0	0	0	0	0	0	0	0	0	0	0	0	0	0
ARSE|88420|AP	0	0.0584	0.0239	0.0479	0.0235	0.0238	0.0226	0.0224	0.022	0.0184	0	0	0	0.0205	0.1014	0.078	0.0224	0	0	0.0165	0.0187	0.0127	0.025	0.0235	0.0426	0.0129	0.0163	0.0739	0.0066	0.0261	0.0745	0.0466	0.0131	0.0377	0.0076	0.0787	na	0.098	0.0397	0.1989	0.0332	1	na	0.1797	1	0.0745	0	0.1014	0.1904
NGFRAP1|89729|AP	0.0463	0.0481	0.0399	0.0113	0.0061	0.0382	0.0242	0.0337	0.0242	0.0206	0.0196	0.0265	0.0284	0.0305	0.0273	0.0215	0.0791	0.0145	0.018	0.0155	0.026	0.0216	0.0314	0.0114	0.0361	0.0367	0.0189	0.0336	0.0571	0.014	0.0495	0.014	0.0476	0.0358	0.0114	0.0348	0.0171	0.0269	0.0231	0.0515	0.0265	0.0219	0.0499	0.0828	0.0359	0.0324	0.0282	0.0187	0.0291
ARPC1A|80604|ES	0	0	0	0	0	0	0	0	0	0	0	0	0	0	0	0	0	0	0	0	0	0	0	0.0018	0	0	0	0	0	0.0019	0	0	0	0	0	0.0018	0	0	0	0	0	0.002	0	0	0.0014	0.0022	0	0.0058	0.0031
METAP2|23793|ES	1	1	1	1	1	1	1	1	1	1	1	1	1	1	1	1	1	1	1	1	1	1	1	1	0.9942	1	1	0.9962	1	1	1	1	1	1	1	1	1	1	1	1	1	1	1	1	0.9885	1	1	1	1
FASTK|97798|AA	0.4348	na	0.6574	0.7809	0.6023	0.7964	0.723	na	0.5289	0.6282	na	na	na	0.6682	0.4728	na	na	0.3297	na	0.6954	0.6767	na	0.4909	na	0.7243	na	na	0.5711	na	na	na	0.4645	0.8641	0.4739	0.8873	na	0.6165	0.606	0.4975	na	0.5323	0.7405	0.8124	0.4245	0.544	0.7716	0.4785	0.62	0.7899
TCF7L2|13118|AP	1	1	1	1	1	1	1	1	1	1	1	1	1	1	1	1	1	1	1	1	1	1	1	1	1	1	1	1	1	1	1	1	1	1	1	1	1	1	1	1	1	1	1	1	1	1	1	1	1
METTL23|43630|ES	0.4842	0.6093	0.7137	0.476	0.606	0.5221	0.7786	0.5811	0.4619	0.4501	na	0.6929	0.4713	0.6447	0.6485	0.8335	0.5607	0.8014	0.7433	0.6553	0.6238	0.4812	0.5486	0.7687	0.5485	0.2804	0.4531	0.3777	0.249	0.7921	0.7692	0.7483	0.6694	0.6316	0.4404	0.7644	0.3853	0.6459	0.4508	0.8046	0.6263	0.4666	0.3639	0.5528	0.4922	0.5072	0.6816	0.5042	0.6358
IL32|33443|ES	0.0419	0.04	0.0395	0.0554	0.1095	0.0237	0.0731	0.0301	0.0399	0.0374	0.0329	0.0324	0.0428	0.0548	0.0737	0.0135	0.0242	0.0524	0.0749	0.0295	0.0256	0.0772	0.0505	0.1244	0.023	0.0629	0.0307	0.0219	0.0649	0.027	0.0289	0.0567	0.0196	0.0356	0.0437	0.0163	0.0177	0.0919	0.0144	0.0119	0.0196	0.0472	0.0663	0.2264	0.114	0.0483	0.0283	0.0258	0.0485
RARA|40859|AP	0.0276	0.024	0.0502	0.0367	0.0225	0.0562	0.0712	0.0534	0.0412	0.0738	0.0624	0.0433	0.0299	0.0543	0.0369	0.0294	0.0393	0.0169	0.0179	0.0335	0.0651	0.0328	0.0386	0.0346	0.0501	0.026	0.0469	0.0268	0.049	0.0421	0.0292	0.0547	0.0236	0.0646	0.0764	0.0417	0.0176	0.0901	0.021	0.0364	0.0216	0.0658	0.0499	0.0687	0.1119	0.0633	0	0.0554	0.0492
CD74|99691|ES	0.008	0.0433	0.0149	0.0125	0.0185	0.0261	0	0.026	0.0264	0.0116	0.021	0	0.0159	0.0144	0.0425	0	0.0338	0.0304	0.0305	0.0442	0.0123	0.0066	0.0263	0.0088	0.0253	0.0206	0.0063	0.0255	0.0119	0	0	0.0344	0.0314	0.0343	0.0354	0.0148	0.0341	0.0546	0.0124	0	0.0136	0.0203	0.0584	0.1156	0.1105	0.0315	0.0477	0.0451	0
PSME3|41143|AP	0.0871	0.123	0.1409	0.1047	0.1409	0.1163	0.0972	0.1051	0.0976	0.0929	0.2296	0.1604	0.1823	0.1788	0.1005	0.1022	0.1283	0.0991	0.1222	0.1054	0.1298	0.096	0.0945	0.1104	0.0794	0.1181	0.0966	0.1448	0.1832	0.1603	0.1803	0.0778	0.1754	0.0962	0.231	0.1376	0.1656	0.184	0.1614	0.1683	0.11	0.1649	0.3733	0.2161	0.2024	0.1967	0.2195	0.2113	0.1888
ILK|14173|ES	0.991	0.9912	0.9875	0.9763	0.99	0.9936	0.9923	0.9884	0.9813	0.9825	0.9881	0.9958	0.993	0.9914	0.9896	0.9962	0.9849	0.9911	0.9922	0.9897	0.9803	0.9869	0.9797	0.9844	0.9841	0.9963	0.9834	0.9926	0.9796	0.9907	0.9958	0.9954	0.972	0.9803	0.9985	0.9922	0.9817	0.9936	0.9945	0.997	0.9968	0.9625	0.9907	0.9834	0.9828	0.9693	0.9834	0.9952	1
KLF3|69020|AT	0.0223	0.0458	0.0147	0.006	0.0245	0.0054	0.0112	0.0125	0.007	0.0156	0.0209	0.0139	0.0195	0.0267	0.0214	0.0103	0.0211	0.007	0.0098	0.0203	0.0107	0.0118	0.0103	0.0148	0.0077	0.0179	0.012	0.0159	0.0131	0.0117	0.0292	0.0097	0.0214	0.0184	0.045	0.0626	0.0305	0.0247	0.0276	0.0393	0.0201	0.0715	0.0605	0.043	0.068	0.243	0.0371	0.1515	0.1884
IL6ST|72106|ES	1	1	1	1	1	1	1	1	0.9388	1	1	1	1	1	0.9907	0.9864	0.9897	1	1	1	1	0.9882	1	1	1	0.9812	1	1	1	1	1	0.9803	1	1	0.9853	1	0.9876	1	0.9897	0.9732	1	1	1	1	1	1	1	1	1
CDC42EP2|16810|AP	1	0.9567	1	0.9793	1	0.9865	1	1	1	1	1	1	0.9559	1	1	1	1	1	1	1	1	1	1	1	1	1	1	1	1	1	1	1	1	1	1	1	1	0.9819	1	1	0.9893	0.9155	0.9838	0.9848	1	0.9442	0.9644	1	1
PPARD|75912|ES	0.9943	1	1	1	1	0.9887	1	0.9954	0.9935	1	1	0.9873	1	0.9935	1	1	1	0.9929	0.9974	0.9949	1	1	1	0.9772	0.9937	0.982	1	0.9909	1	1	1	0.9903	1	1	1	1	1	1	1	1	1	1	1	1	1	1	1	1	1
CREB1|57178|ES	0	0.0308	0	0	0	0.0184	0	0.0176	0.0127	0	0.0308	0	0	0.0156	0	0	0	0	0	0.0089	0.0169	0.0237	0.0218	0	0	0	0.0252	0	0.0308	0	0.0163	0	0.0124	0.0113	0.0151	0.0108	0.0439	0.0268	0	0	0.0169	0.0117	0	0	0.0268	0.0169	0.0557	0.1306	0.0841
CKLF|36729|ES	0.8806	0.8894	0.9519	0.9239	0.9891	0.9482	0.9095	0.8793	0.8962	0.9297	0.8781	0.8645	0.9411	0.9461	0.9075	0.923	0.9243	0.9015	0.8885	0.9307	0.9771	0.8964	0.9067	0.9181	0.9454	0.9556	0.8932	0.8833	0.8928	0.9784	0.9483	0.9047	0.9294	0.934	0.865	0.9091	0.9551	0.9024	0.9598	0.9282	0.8503	0.9461	0.8761	0.8629	0.9297	0.856	0.8655	0.8798	0.8852
KLC2|16990|AP	0.0354	0.1317	0.1619	0.1202	0.1057	0.0986	0.0994	0.0624	0.112	0.0691	0.1399	0.1657	0.1779	0.3139	0.073	0.1698	0.1511	0.096	0.1445	0.0774	0.1087	0.0713	0.3796	0.144	0.0869	0.1833	0.1961	0.0727	0.1547	0.3021	0.2168	0.1056	0.2902	0.1087	0.109	0.336	0.2285	0.1809	0.2455	0.1124	0.1961	0.3178	0.4528	0.3418	0.3637	0.243	0.3999	0.2962	0.3602
FCGRT|50967|ES	0.9982	0.997	0.9968	0.9952	0.9987	0.997	0.9964	0.9958	0.9976	0.9969	0.9955	1	0.9986	0.9972	0.9985	0.9952	0.9965	0.9989	0.9969	0.998	0.9963	0.9982	0.9954	0.9936	0.9983	0.9955	0.9983	0.9971	0.9966	0.9948	0.9969	0.9955	0.9919	0.9965	0.9974	0.9969	0.9966	0.996	0.9976	0.997	0.9976	0.9964	0.9944	0.9902	0.9756	0.9861	0.9941	0.9923	0.9941
AHNAK|16348|AT	0.9384	0.9808	0.9532	0.9542	0.88	0.9608	0.9615	0.926	0.9386	0.9501	0.9517	0.9712	0.9477	0.9473	0.8527	0.936	0.9492	0.9665	0.9148	0.9494	0.9654	0.9601	0.936	0.9017	0.9629	0.9402	0.9493	0.8148	0.8929	0.8941	0.9743	0.8936	0.9517	0.7768	0.9693	0.9812	0.9732	0.9688	0.9728	0.9702	0.9711	0.9323	0.9445	0.9391	0.9036	0.8519	0.8961	0.9522	0.8909
NEDD4L|45660|ES	0.8928	0.7811	0.9627	0.8956	0.9226	0.9428	0.8812	0.8872	0.909	0.8877	0.8482	0.6305	0.91	0.9475	0.8001	0.8375	0.9001	0.9069	0.9218	0.9164	0.9403	0.916	0.924	0.9073	0.9363	0.9311	0.9383	0.901	0.941	0.9474	0.8426	0.8544	0.9207	0.8477	0.8674	0.897	0.8889	0.8506	0.7204	0.2721	0.8156	0.9542	0.8496	0.9012	0.9212	0.91	0.8788	0.7628	0.9522
PSMD7|37562|ES	0.0111	0.0091	0.0196	0.017	0.0192	0.0107	0.0155	0.0136	0.0101	0.0163	0.0377	0.0257	0.0437	0.0333	0.0108	0.0123	0.0276	0.0145	0.0114	0.0135	0.0254	0.0091	0.0125	0.0161	0.0139	0.0163	0.0275	0.0144	0.0214	0.0299	0.0108	0.0066	0.0271	0.0151	0.0336	0.0256	0.0248	0.0395	0.0158	0.0297	0.0092	0.0131	0.0663	0.0448	0.0357	0.0272	0.0436	0.0343	0.0437
TGOLN2|54196|RI	0.9448	0.9348	0.9212	0.9503	0.9171	0.9326	0.942	0.9245	0.9466	0.9274	0.9356	0.9406	0.9442	0.9304	0.9063	0.9321	0.9373	0.9357	0.9163	0.9479	0.9514	0.9295	0.9079	0.9394	0.9323	0.9276	0.9112	0.9364	0.9775	0.9366	0.9583	0.8947	0.9472	0.9726	0.9287	0.9539	0.9586	0.9316	0.9479	0.9212	0.927	0.9282	0.9269	0.915	0.9302	0.9303	0.8987	0.9373	0.9431
PLAUR|50235|ES	0.977	0.9608	0.9781	0.9892	1	0.9907	0.9827	0.9807	0.9925	0.9863	0.9592	0.9738	0.977	0.9729	0.9724	0.9871	0.981	0.9957	0.9906	0.983	1	0.9857	0.9823	0.9795	0.979	0.9866	0.97	0.9881	0.9837	0.9812	0.9948	0.9681	0.9676	0.963	0.9685	0.9597	0.994	0.9755	0.9948	1	0.9855	1	1	0.9773	0.9837	0.9882	0.989	0.9945	0.9934
HDAC10|62806|ES	0.9138	0.9278	0.9247	0.9504	0.969	0.9604	0.9346	0.9507	0.9585	0.9408	0.8817	0.9687	0.9128	0.9554	0.7061	0.9396	0.8773	0.9324	0.962	0.9611	0.9635	0.9557	0.9186	0.9465	0.9166	0.8771	0.8916	0.944	0.9418	0.9031	0.974	0.9426	0.8839	1	0.8684	0.9392	0.9021	0.9267	0.8891	1	0.8656	0.7985	0.9136	0.7499	0.7724	0.8493	0.7986	0.7669	0.8741
OSGIN1|37800|AT	0.994	0.9661	0.9712	0.9809	0.9906	0.9893	0.9625	0.9855	0.9916	0.9889	1	0.9639	0.9569	0.9559	0.9847	0.9774	0.97	1	1	0.9823	0.9943	0.9945	0.995	0.9711	0.9885	0.9836	0.992	0.9736	0.9579	0.9643	0.965	1	0.9824	0.9901	0.951	0.9101	0.992	0.92	0.9372	0.9829	0.9578	0.9516	0.9218	0.8331	0.9204	0.9104	0.9726	0.8055	0.9302
CSRP1|9385|ES	1	1	1	1	0.9998	1	1	1	1	1	1	1	1	1	1	1	1	1	1	1	1	1	1	1	1	1	1	1	1	1	1	1	1	1	1	1	1	1	1	0.9999	0.9998	1	1	1	1	1	1	1	1
AKT1S1|51112|AD	0.9051	1	0.9342	0.9071	1	0.932	0.8895	0.9542	0.8726	0.9645	1	1	1	0.9782	0.9693	1	0.9801	0.9097	0.9781	0.9378	0.9259	0.9149	0.9698	0.8861	0.9248	0.9092	0.9295	1	1	0.9643	1	0.9633	0.9062	0.9724	0.9527	0.9806	0.9384	0.9375	1	0.9728	0.9778	0.9322	0.81	0.9512	0.8976	0.9069	0.9119	0.8097	0.9095
GRB2|43442|ES	1	1	0.9977	1	0.9958	0.9978	0.996	1	1	0.9916	1	1	1	1	0.9945	1	0.9961	0.9981	1	1	1	0.9981	0.9962	0.9975	1	1	1	0.9937	1	1	1	0.9978	1	1	0.9966	0.997	0.9961	1	1	1	0.9938	1	1	0.989	1	1	1	1	1
IL17RC|63263|AD	0.9893	0.9878	0.9872	1	0.9861	0.9761	1	0.9581	0.9633	0.9879	1	0.9835	0.9761	1	1	0.9614	1	0.9868	1	0.9691	0.9871	0.9784	0.971	0.9835	0.9829	0.9697	0.985	0.9635	1	1	0.981	0.9907	1	0.968	0.9748	0.9871	0.9865	1	0.9736	1	1	0.9693	1	1	0.9705	1	1	0.978	1
VIPR1|64284|AA	0.9634	0.9551	0.9516	0.9377	0.9469	0.9711	0.9371	0.9443	0.9175	0.9707	0.9812	0.976	0.9664	0.9327	0.909	0.8564	0.9573	0.9669	0.9548	0.9443	0.9508	0.9292	0.9652	0.9641	0.9587	0.9524	0.9656	0.9548	0.933	0.9397	0.9236	0.9748	0.9293	0.9748	0.918	0.9603	0.9622	0.9484	0.9427	1	0.9479	0.928	0.9158	1	1	0.9551	na	1	0.9063
MICAL2|14416|AT	0.5084	0.4968	0.4996	0.4956	0.4886	0.4839	0.4968	0.4769	0.4877	0.4761	0.4969	0.5184	0.4472	0.5083	0.5207	0.5224	0.503	0.4761	0.4678	0.4692	0.518	0.4898	0.4836	0.4777	0.4807	0.481	0.4919	0.5196	0.5297	0.4845	0.5378	0.5059	0.5114	0.4973	0.4954	0.5114	0.4954	0.5214	0.5144	0.4839	0.5003	0.4694	0.4514	0.4919	0.5027	0.5197	0.4577	0.5367	0.4574
FGFR4|74733|AA	0.7861	0.6729	0.8334	0.7325	0.8515	0.8656	na	0.8336	0.8206	na	0.2996	0.6582	1	0.9173	na	na	0.6117	0.2437	na	0.629	na	0.5155	0.6478	0.6313	0.7032	0.5031	0.8161	1	0.7487	na	na	0.2488	0.8812	0.6241	1	0.946	1	1	1	na	0.599	0.6807	0.8415	0.7309	0.6327	0.7188	0.5692	0.9009	0.8296
TCF7L2|13156|ES	0.8258	0.8881	0.7733	0.8439	0.7273	0.8007	0.7448	0.8439	0.838	0.8025	0.8019	0.6591	0.7907	0.8191	0.71	0.5688	0.7816	0.8216	0.8363	0.8457	0.8038	0.8717	0.8227	0.8122	0.841	0.8346	0.8131	0.6747	0.7969	0.8057	0.737	0.8124	0.8534	0.8301	0.759	0.7614	0.8904	0.7723	0.6396	0.3653	0.7897	0.6669	0.8177	0.815	0.7578	0.6636	0.8346	0.7511	0.5753
NFATC4|26991|RI	0.4232	0.4254	0.5656	0.3419	0.4109	0.4857	0.6265	0.3277	0.4622	0.4476	0.4887	0.3744	0.6091	0.439	0.6144	0.5831	0.5528	0.3565	0.5039	0.5003	0.5926	0.4316	0.5045	0.5994	0.6211	0.601	0.7032	0.4607	0.7819	0.7906	0.6016	0.3458	0.5262	0.5157	0.4539	0.4527	0.2127	0.6488	0.5433	0.4792	0.5891	0.6957	0.5605	0.5808	0.7475	0.3294	0.5856	0.6425	0.5549
AIMP1|70270|AP	0.0842	0.1338	0.1026	0.0714	0.073	0.1288	0.084	0.0815	0.0805	0.0652	0.0639	0.0732	0.1005	0.1102	0.0737	0.0778	0.1588	0.0898	0.062	0.0817	0.0896	0.1021	0.1067	0.0876	0.0708	0.0712	0.1284	0.0823	0.0757	0.0915	0.0888	0.0418	0.0925	0.0472	0.1184	0.1206	0.077	0.1254	0.1258	0.1672	0.0979	0.1038	0.0735	0.0592	0.0199	0.0418	0.0527	0.0344	0.0715
PLAUR|50230|AT	0.8541	0.7736	0.8187	0.871	0.8208	0.8868	0.8082	0.8359	0.795	0.8043	0.8217	0.883	0.8755	0.9468	0.7926	0.753	0.8479	0.7184	0.7488	0.7989	0.8341	0.7768	0.8254	0.783	0.7831	0.8115	0.7995	0.7203	0.6912	0.8239	0.8594	0.8026	0.834	0.812	0.833	0.8016	0.9412	0.7369	0.8234	0.779	0.7771	0.7548	0.7017	0.8674	0.8913	0.9304	0.8564	0.8397	0.8461
TNFRSF1A|19832|ES	1	1	1	1	1	1	1	1	0.998	1	1	1	1	1	1	1	1	1	1	1	1	1	1	1	1	1	1	1	1	1	1	1	1	1	1	1	1	1	1	1	0.9989	1	1	1	1	1	1	1	1
PTK2|85300|AT	0.9724	0.9939	0.99	0.9689	0.9871	0.9771	0.9722	0.9843	0.97	0.9716	0.9658	0.9677	0.9955	0.9842	0.9543	0.9743	0.9928	0.9888	0.9851	0.9883	0.981	0.994	0.9782	0.9857	0.9824	0.9852	0.9839	0.9804	0.9758	0.9755	0.9651	0.9843	0.9758	0.9602	0.9855	0.981	0.9751	0.9746	0.9882	0.9878	0.9772	0.972	0.9859	0.9804	0.9683	0.9609	0.9589	0.9637	0.9704
PSMC5|43008|ES	1	1	1	1	1	1	1	1	1	1	1	1	1	1	1	1	1	1	1	1	1	1	1	1	1	0.9981	1	1	1	1	1	1	1	1	1	1	1	1	1	1	1	1	1	1	1	1	0.9946	1	1
ARHGAP8|62631|ES	1	1	1	1	1	1	1	0.9832	0.9879	1	1	1	1	1	1	1	1	1	1	1	1	1	0.9881	1	0.9871	1	1	1	1	0.9864	1	1	1	1	1	0.9884	1	1	1	1	1	1	0.9426	1	0.9888	1	1	0.9627	1
PRLR|71752|RI	1	1	1	1	1	1	1	1	1	1	na	1	1	1	1	1	1	1	1	1	1	1	1	1	1	1	1	1	1	1	1	1	1	1	1	0.9268	1	1	1	na	1	1	1	1	1	1	1	1	1
KLHDC2|27443|RI	0.011	0.0659	0.0675	0.0588	0.0664	0.0831	0.0914	0.0621	0.0318	0.0672	0.0755	0.0285	0.0799	0.068	0.0438	0.0149	0.0997	0.0332	0.064	0.0791	0.0518	0.0618	0.0497	0.0743	0.0357	0.0257	0.083	0.0428	0.0678	0.1444	0.0767	0.0228	0.1744	0.0524	0.094	0.0985	0.0504	0.2018	0.0619	0.0393	0.0894	0.2608	0.4695	0.2056	0.2506	0.2128	0.254	0.2322	0.1934
CD44|15115|ES	0.0186	0.1004	0	0.1484	0	0.0631	0.0372	0.0114	0.0407	0.0341	0	0	0.1095	0.0375	0.0681	0.0167	0.0412	0.1441	0	0	0.0618	0.0141	0.0251	0.1114	0.0196	0.1027	0	0.0209	0	0.0251	0.0989	0.291	0.0558	0.012	0	0.0464	0.0395	0	0.112	na	0.1628	0.0442	0	0.0771	0.0788	0.0883	0.2421	0.3604	0.0287
MAPK13|75950|AT	0.9956	0.9986	0.9953	0.9938	0.9994	0.996	0.9986	0.9986	0.9977	0.9988	0.9988	0.995	0.993	0.995	1	0.9968	0.9992	1	1	0.9979	0.9981	0.9969	0.9949	0.9977	0.9974	0.998	0.9958	0.9971	0.9962	0.9974	0.9965	0.9995	0.9928	0.9993	0.993	0.9934	0.996	0.9973	0.9976	0.9949	0.9955	0.9793	0.9929	0.9913	0.9884	0.9875	0.9964	0.9921	0.9831
KLHL21|481|RI	1	1	0.828	0.8882	0.9021	0.907	1	0.8525	0.8843	1	0.6317	0.9095	1	0.9315	0.8071	0.7506	0.9155	0.8667	1	1	0.8167	1	1	0.7561	1	0.8946	1	0.8244	1	1	1	1	0.9215	1	1	1	0.9059	0.8929	0.9105	0.8064	1	0.9399	1	1	0.9119	1	1	1	1
NRP1|11200|AD	0.7636	0.8209	0.8246	0.7404	0.8828	0.863	0.6933	0.6855	0.9064	0.8455	0.6175	0.6373	0.8847	0.8195	0.7209	0.8149	0.824	0.8091	0.8659	0.8139	0.8066	0.8635	0.8289	0.8724	0.7884	0.7758	0.847	0.7636	0.7803	0.8066	0.8091	0.7814	0.7499	0.6485	0.6581	0.7885	0.6687	0.8357	0.7897	0.848	0.8101	0.8378	na	na	0.7291	na	0.7578	0.7027	0.8289
LMBR1|82488|AD	0	0	0	0	0	0	0	0	0	0	0	na	0	0	0	0	0	0	0	0	0	0	0	0	0	0	0	0	0	0	0	0	0	0	0	0	0	0	0	0	0	0	0	0	0	0	0	0	0
ARAP3|73825|ES	0.884	0.9634	0.9104	0.8739	1	1	0.8104	1	0.927	0.9668	na	0.9218	0.9065	0.9357	0.7502	0.9474	0.8965	0.951	1	0.8885	0.8775	0.9719	0.8256	1	0.9122	1	0.9541	0.843	1	0.9397	0.7994	0.843	0.8584	0.776	1	0.8863	0.9034	0.9652	0.9493	0.9604	0.8894	0.9433	1	0.8472	0.9598	0.8534	1	1	0.9065
PRDX2|47870|AT	0	0.0003	0.0022	0.0008	0.0006	0.0003	0.0003	0.0006	0.0006	0.0009	0.002	0.0002	0.0003	0.0016	0.0004	0.0009	0.0018	0.0007	0.0002	0.0009	0.0003	0.001	0.0009	0.0002	0.0005	0	0.0016	0.0003	0.001	0.0011	0.001	0.0002	0.0026	0.0007	0.0022	0.0004	0.0009	0.0015	0.0013	0.0007	0.0014	0.0041	0.003	0.0041	0.0048	0.0028	0.0022	0.0039	0.0034
PSMD6|65522|ES	1	1	0.9515	1	1	1	1	1	1	0.9106	1	1	1	1	1	1	1	1	1	0.9494	1	1	0.858	1	0.9388	1	1	1	1	0.9581	1	0.9055	1	1	1	1	0.8789	1	1	1	1	1	1	0.9379	1	1	0.9204	0.9251	0.8132
PLSCR1|67158|AT	0.9866	0.9724	0.9645	0.9868	0.9673	0.9632	0.9785	0.9524	0.976	0.9733	0.958	0.9763	0.9607	0.9486	0.9893	0.9774	0.9819	0.9819	0.9735	0.9655	0.9833	0.9788	0.9774	0.9812	0.9735	0.9696	0.9744	0.9818	0.9792	0.9794	0.963	0.9806	0.9419	0.9804	0.9628	0.9733	0.921	0.9478	0.9586	0.9537	0.956	0.952	0.9332	0.9744	0.9518	0.9383	0.9615	0.9435	0.9565
GALNT10|74217|ES	0.9862	1	1	1	0.9765	1	1	1	0.9643	1	1	1	0.9752	1	1	1	0.9909	1	0.9854	1	1	1	0.9879	0.9591	0.9806	0.9878	1	1	0.9709	0.9836	1	1	0.9851	1	1	1	0.9848	1	0.9826	1	0.9929	1	1	1	1	1	1	1	1
C5orf63|73182|AT	0.163	0.2856	0.3825	0.2696	0.1115	0.295	0.2927	0.2155	0.1497	0.3112	0.3649	0.2755	0.3356	0.2243	0.1128	0.18	0.3142	0.3199	0.0663	0.0855	0.3062	0.2872	0.2634	0.2627	0.3649	0.3505	0.2924	0.3285	0.1948	0.214	0.1625	0.3344	0.3268	0.2206	0.2401	0.3886	0.2654	0.3192	0.2354	0.0542	0.2278	0.2955	0.3208	0.3556	0.1957	0.3585	0.2423	0.3266	0.1659
IL15RA|10684|ES	0.8425	0.8257	0.9265	0.9216	0.8849	0.7996	1	1	0.9164	1	1	0.9258	1	1	0.9511	1	1	0.9774	1	1	1	0.8806	0.8301	1	0.8225	0.8911	0.9364	0.9376	0.5988	1	1	0.9308	0.8248	0.9044	0.925	1	1	1	0.7392	na	1	1	0.8966	1	1	0.657	0.968	0.9687	1
ILK|14177|AA	0.3478	0.3545	0.3205	0.3182	0.4007	0.3229	0.3395	0.3661	0.3469	0.3396	0.3518	0.379	0.4108	0.339	0.3305	0.3637	0.3462	0.3354	0.3654	0.3539	0.3224	0.345	0.3595	0.4371	0.3021	0.3125	0.3917	0.3162	0.3212	0.3477	0.3359	0.3697	0.2979	0.2774	0.2751	0.3585	0.3055	0.3579	0.3308	0.3845	0.3167	0.3679	0.3911	0.3582	0.4267	0.4138	0.3567	0.3258	0.4213
IL32|33372|RI	0.9948	0.9951	0.9963	0.9954	0.9842	0.9953	0.9923	0.9957	0.9969	0.9955	0.9925	0.9979	0.9939	0.9949	0.9951	0.9947	0.9949	0.996	0.9942	0.9981	0.9984	0.9953	0.9962	0.9928	0.995	0.9931	0.9961	0.9964	0.991	0.9963	0.9959	0.9943	0.9952	0.9966	0.9943	0.9937	0.9953	0.998	0.9951	0.99	0.995	0.999	0.993	0.9917	0.9969	0.9973	0.9935	0.9965	0.9957
ARMC10|81164|ES	0.29	0.4045	0.3479	0.3256	0.3132	0.348	0.3407	0.3018	0.4041	0.3037	0.1857	0.3803	0.3518	0.3924	0.3334	0.457	0.2958	0.3079	0.3729	0.2863	0.3916	0.3034	0.3097	0.3696	0.293	0.3472	0.2744	0.3319	0.4395	0.3567	0.3371	0.2997	0.4087	0.2862	0.3443	0.2681	0.2435	0.2948	0.5303	0.4379	0.2951	0.3101	0.327	0.2658	0.3751	0.387	0.2788	0.4795	0.3065
AHNAK|16346|AP	0	0	0	0	0	0	0	0	0	0	na	0	0	0	0	0	0	0	0	0	0	0	0.06	0	0	0	0	0	0	0	0	0	0	0	0	0	0	0	0	0	0	0	0	0	0	0	0	0	0
ARF1|10062|AP	0.0139	0.0101	0.0076	0.0146	0.0042	0.0118	0.006	0.0133	0.0156	0.011	0.0086	0.0073	0.0096	0.0128	0.0068	0.0037	0.0145	0.0043	0.0035	0.0113	0.0073	0.009	0.013	0.0103	0.0123	0.0081	0.0129	0.01	0.0102	0.0104	0.0074	0.008	0.0126	0.0065	0.0144	0.0183	0.0182	0.0106	0.0178	0.0061	0.0077	0.0145	0.0224	0.0124	0.0067	0.0122	0.0222	0.0081	0.0123
GMFB|27592|ES	1	1	0.9949	1	1	1	1	1	1	1	1	1	1	1	1	1	1	1	1	1	1	1	1	1	1	1	1	1	1	1	1	1	1	1	1	1	1	1	1	0.9784	0.9953	1	1	1	1	1	1	0.9846	1
FAS|12481|ES	0.9431	0.8242	0.9531	0.9834	0.8627	0.9733	0.9916	0.9708	0.9714	0.95	0.978	0.9472	0.9648	0.9625	0.9661	0.8807	0.9438	0.9524	0.9302	0.9589	0.9427	0.9316	0.9838	0.9384	0.9577	0.9543	0.9553	0.9457	0.9922	0.9624	0.9603	0.9589	0.9315	0.8945	0.9296	0.9174	0.9073	0.9711	0.9839	0.7998	0.9485	1	1	0.9392	0.7141	0.9031	0.9754	0.886	1
PML|31639|ES	1	1	1	1	1	1	1	1	1	1	na	1	1	1	1	1	1	1	1	1	na	1	1	1	1	1	1	1	1	1	1	1	1	1	1	1	1	1	1	1	1	1	1	1	1	1	1	1	1
KLC2|16988|AP	0.9431	0.767	0.8381	0.7247	0.8667	0.8338	0.8602	0.9376	0.8266	0.9309	0.8601	0.7132	0.7292	0.6861	0.927	0.7888	0.8259	0.7871	0.7743	0.899	0.8913	0.8766	0.4292	0.7308	0.8073	0.8167	0.8039	0.8941	0.8453	0.6191	0.6983	0.8944	0.6796	0.8913	0.8711	0.664	0.7427	0.7414	0.7545	0.8602	0.8039	0.6676	0.5472	0.6404	0.6152	0.757	0.6001	0.6891	0.6398
TNFRSF25|461|ES	0.9869	1	1	1	1	1	1	1	1	1	1	1	1	0.9919	1	1	1	1	0.9773	1	1	1	1	0.9693	1	0.9817	0.9798	1	1	1	1	1	0.9831	1	1	0.9892	1	1	1	na	0.956	0.9828	0.9814	1	1	1	1	1	0.9595
PSMD13|13634|ES	1	1	0.9926	1	1	1	0.9943	0.9968	1	0.9923	1	1	1	0.9922	0.998	0.9956	0.9889	0.9976	1	0.9972	1	0.9976	0.9969	0.9962	0.9976	1	1	1	1	0.9877	0.9947	0.9981	0.9964	0.9978	0.9915	1	1	1	0.9913	0.9956	1	0.9915	0.9871	0.9944	0.995	0.9973	1	0.9976	1
CD46|9655|ES	0.9976	0.9852	1	0.9976	0.9968	1	0.9951	1	0.9946	0.9909	0.9928	0.9926	0.9938	0.9922	0.9938	0.9899	0.9969	0.9925	0.9977	0.9984	0.9911	0.9975	0.9906	1	0.9973	0.9946	0.9954	0.9969	1	1	0.9907	0.9855	0.9965	0.9946	1	1	0.9931	0.993	1	0.9857	0.9897	0.9948	0.9895	0.992	0.9963	0.9929	1	0.9831	0.9907
MAVS|58609|ES	0.9389	0.9521	0.9709	0.9743	0.9394	0.9387	0.9567	0.957	0.9612	0.9687	0.9472	1	0.9551	0.9294	0.9448	1	0.9667	0.9591	0.9463	0.9531	0.9739	0.9521	0.9694	0.9433	0.9452	0.9615	0.958	0.947	0.9479	0.9389	0.9221	0.9433	0.9721	0.9421	0.9057	0.9552	0.9399	0.9543	0.973	0.944	0.9673	0.9779	0.9684	0.9285	1	0.9702	0.9386	0.974	0.9855
DDX17|62239|AD	0.2703	0.3901	0.3311	0.2618	0.2378	0.3344	0.3541	0.2915	0.2891	0.3389	0.5184	0.3783	0.3124	0.2804	0.3916	0.2991	0.3825	0.3485	0.4156	0.2852	0.3355	0.3863	0.332	0.3792	0.3188	0.3121	0.2598	0.2481	0.3791	0.3254	0.2873	0.2421	0.3051	0.2738	0.3349	0.4045	0.2988	0.3014	0.363	0.2591	0.347	0.286	0.422	0.3075	0.3256	0.341	0.3188	0.2806	0.3476
BRD8|73509|ES	0.8823	0.8643	0.8322	0.8826	0.803	0.8437	0.9044	0.8524	0.9409	0.8442	0.9538	0.7656	0.7783	0.828	0.8874	0.8595	0.8701	0.9503	0.9059	0.9188	0.8872	0.8695	0.933	0.9407	0.8551	0.879	0.8994	0.8423	0.8556	0.82	0.8474	0.9041	0.8236	0.7847	0.8515	0.9132	0.8631	0.8998	0.8765	0.9181	0.904	0.8171	0.821	0.9467	0.9722	0.9561	0.8737	0.8902	0.8349
PPARD|75907|AT	0.0956	0.0948	0.0984	0.1417	0.0771	0.1248	0.0825	0.1099	0.1101	0.0802	0.1112	0.0937	0.0961	0.1202	0.1645	0.1205	0.1197	0.1173	0.05	0.1317	0.1277	0.1088	0.1359	0.1445	0.1226	0.078	0.1362	0.1196	0.1223	0.1285	0.122	0.1236	0.1136	0.1847	0.2008	0.1977	0.2507	0.1562	0.1338	0.1187	0.0972	0.3103	0.3847	0.267	0.271	0.3881	0.1869	0.2918	0.2658
OGFR|60084|AP	0.992	0.9677	0.9774	0.9763	0.971	0.9642	0.9644	0.9878	0.9794	0.98	0.9277	0.9509	0.9443	0.9325	0.9305	0.9221	0.9353	0.983	0.9896	0.9764	0.9717	0.9828	0.9648	0.9574	0.9762	0.9662	0.9653	0.982	0.9538	0.9324	0.9423	0.9717	0.8803	0.9676	0.9104	0.9422	0.9718	0.9175	0.9599	0.9258	0.7712	0.9013	0.844	0.8327	0.8437	0.9047	0.8271	0.7854	0.8322
ARFGAP2|15643|ES	1	0.9855	1	0.9932	1	1	1	0.9945	0.9852	0.9947	0.9649	1	1	0.9881	0.9942	1	0.9904	0.9933	0.977	0.9942	0.9944	0.9958	0.9868	0.9783	0.9749	0.9796	1	0.9945	1	1	0.9797	0.9931	1	0.9849	1	1	0.9824	1	1	0.9932	0.9886	1	1	1	0.9692	0.9746	0.9828	0.9734	0.9556
ARSA|62898|AD	0.0722	0.1151	0.0425	0.0898	0.0809	0.0606	0.0282	0.0175	0.0474	0.1012	0	0.1179	0.0225	0.0772	0.0893	0.0741	0.0582	0.0728	0.0725	0.025	0	0.0442	0.1028	0.0419	0.0165	0.0783	0.0522	0.0222	0.1313	0.0799	0.0779	0.1206	0.0903	0.1018	0.0794	0.0857	0.0731	0.036	0	0.1507	0.0377	0	na	0.2044	na	0	0	0	0
ARHGEF39|86271|AT	0.592	0.4603	0.6334	0.4935	0.4007	0.4735	0.6348	0.571	0.5118	0.5062	0.5809	0.6061	0.6334	0.5988	0.4678	0.6703	0.5097	0.4759	0.7052	0.5664	0.5164	0.513	0.5484	0.6275	0.5718	0.635	0.4823	0.5179	0.5397	0.4479	0.6314	0.354	0.5722	0.4889	0.536	0.6196	0.6136	0.6051	0.4861	0.537	0.4606	0.5732	0.5356	0.5201	0.4192	0.5237	0.5593	0.4454	0.6393
ARL5A|55593|AT	0.979	0.9829	0.9829	0.9911	0.9632	0.9859	1	0.9829	0.9869	0.9756	0.9911	0.987	0.963	0.9908	0.9899	1	0.9879	0.9926	1	0.9768	0.9762	0.989	0.9834	0.983	0.9809	1	0.9776	0.9783	0.9717	0.965	0.9826	1	0.9723	0.9892	0.9531	0.9765	0.9852	0.9855	1	0.9772	0.9657	0.9833	0.9318	1	0.9644	0.891	0.9785	0.9904	0.9798
TGFB1I1|36267|AP	0.0126	0.0127	0	0	0.0145	0	0	0.0632	0	0	0	0.0098	0	0	0.0402	0.0075	0	0	0	0	0	0	0	0	0.0163	0.0409	0	0.0134	0	0	0	0	0	0	0	0.0237	0	0	0	0.0184	0	0	0.053	na	0	0	0	0	0
LTA4H|23824|AA	0	0.0131	0.0056	0.0035	0.0074	0	0.004	0	0.0034	0	0.0109	0	0	0.014	0	0.0041	0.007	0.0031	0	0.0039	0	0	0.0051	0.0037	0	0	0.0063	0	0.011	0	0.008	0	0.0148	0	0.0089	0	0	0.0099	0.0132	0.0118	0.0064	0.0066	0.0287	0.0208	0.0214	0.0099	0.002	0.0267	0.0183
SHC1|7854|AP	0.8918	0.6658	0.8633	0.8556	0.8857	0.9022	0.8839	0.8963	0.8741	0.8575	0.84	0.6675	0.8224	0.7326	0.6589	0.5721	0.8178	0.9339	0.939	0.8639	0.8475	0.9076	0.9022	0.8463	0.8913	0.9129	0.872	0.7685	0.7397	0.6652	0.5655	0.6736	0.8309	0.7519	0.6382	0.5366	0.7489	0.5627	0.5201	0.5455	0.6961	0.7213	0.695	0.616	0.6343	0.7851	0.3624	0.5335	0.6597
CX3CL1|36543|ES	1	1	1	1	1	1	0.9701	1	1	1	1	1	0.9571	0.9459	1	1	1	0.9756	1	0.99	1	1	1	1	1	1	1	1	1	1	1	1	0.9419	1	1	1	1	0.9725	0.9854	1	1	1	1	1	1	1	1	1	1
NOD1|79116|ES	0.0537	0	0.0165	0.0434	0.0434	0.1628	0.0872	0.1313	0.1019	0.0537	0.0434	0.1313	na	0.0456	0.0832	na	0	0.057	0.0294	0.1101	0	0.0434	0.0132	0.0456	0	0.1678	0.0668	0.0609	0.057	0.1747	0	0.0434	0.1066	0	0.0863	0.0795	0.0246	0.1574	0	na	0.1101	0.0497	0.1416	0.0246	0.0211	0.0497	0.0211	0.0225	0.0762
SRC|59347|AP	0.5407	0.2207	0.7055	0.5039	0.4421	0.6518	0.6919	0.5757	0.7078	0.5549	0.8179	0.7977	0.5481	0.704	0.6006	0.5474	0.6129	0.614	0.6041	0.5848	0.7156	0.6612	0.7964	0.4761	0.5836	0.6919	0.4695	0.6961	0.6786	0.6816	0.5908	0.6633	0.6697	0.5699	0.6015	0.7868	0.4878	0.5996	0.5374	0.1302	0.6275	0.657	0.7435	0.8033	0.7675	0.753	0.378	0.5872	0.362
NOX1|89618|ES	1	1	1	1	1	1	1	1	1	1	1	1	1	1	1	1	1	1	1	0.9888	0.9908	1	1	1	1	0.989	1	1	1	1	1	1	1	1	1	1	1	1	1	1	1	1	1	1	1	1	1	1	1
ARHGEF10|82558|AT	1	0.9813	0.9793	0.9667	1	0.9042	0.9657	1	0.9326	1	1	0.9833	1	0.927	1	1	0.9359	1	0.9649	1	1	0.9684	0.9663	0.937	0.9731	0.973	0.9346	1	1	0.9351	1	1	0.9609	1	0.96	1	0.9694	0.9494	0.9802	0.984	0.9634	0.9169	0.9386	0.9186	0.9462	0.9673	1	0.9576	0.9062
ARFGAP1|60110|AA	1	0.9153	0.9336	0.9601	0.9552	1	0.9783	0.9664	0.9811	1	0.9677	0.9202	0.9827	0.9806	0.9829	0.937	0.9792	0.9874	0.9315	0.9865	0.9709	1	0.9888	1	1	1	1	0.9672	0.9801	0.9734	0.9649	0.9593	0.9535	0.9837	0.9695	0.9767	0.9608	0.974	0.9879	0.9049	0.9644	0.9839	0.9595	0.9779	0.9778	0.9942	0.9421	0.9699	0.9912
AGTRAP|680|ES	0	0.0247	0	0	0.0266	0	0	0	0.0135	0	0	0.0287	0	0.039	0	0	0	0	0	0	0	0.0105	0	0	0	0	0	0.0127	0.0351	0.011	0	0	0	0	0.0111	0	0	0	0.0071	0	0	0.0095	0.0099	0	0	0	0.0103	0.034	0.0155
KLHL36|37854|ES	0.9814	1	1	1	1	0.9869	1	0.9825	1	1	0.9538	1	1	1	1	1	1	1	1	1	1	1	0.9893	1	1	1	1	1	1	1	1	1	1	1	1	0.985	1	1	0.9823	1	1	0.9786	1	1	1	1	1	1	0.9842
ARSK|72806|AT	0.6043	0.6508	0.6308	0.4944	0.6223	0.5274	0.626	0.5719	0.5742	0.5062	0.6095	0.7215	0.5186	0.5689	0.6406	0.7237	0.6109	0.5374	0.4497	0.5308	0.6349	0.6152	0.6827	0.5223	0.5758	0.491	0.5655	0.6663	0.5605	0.6947	0.6278	0.5908	0.5906	0.7041	0.5342	0.6025	0.5742	0.6422	0.6557	0.7458	0.6441	0.5758	0.5175	0.5208	0.5946	0.3911	0.6811	0.547	0.5658
CXCL12|11343|AT	0.7984	0.7265	0.8284	0.7886	0.7927	0.801	0.7754	0.8557	0.8235	0.7844	0.8314	0.848	0.7854	0.829	0.8413	0.8029	0.777	0.7341	0.8419	0.8496	0.8419	0.8133	0.8306	0.7348	0.7634	0.7488	0.7785	0.8903	0.8571	0.8393	0.8597	0.7272	0.8322	0.8967	0.8886	0.85	0.8649	0.5501	0.7652	0.7387	0.809	0.4564	0.1709	0.2185	0.0897	0.2966	0.6698	0.1201	0.1953
LMBR1|82495|ES	1	1	0.9848	1	1	1	1	1	1	1	1	1	1	1	1	1	1	1	1	1	0.9757	1	1	1	1	1	1	1	1	1	1	1	1	1	1	1	1	1	1	1	1	1	1	1	0.9896	1	1	1	1
ARL4C|58078|RI	0.9666	0.956	0.9792	0.9619	0.9759	0.9691	0.9626	1	1	0.9745	1	0.9799	0.941	0.9873	0.9728	0.9567	0.9377	0.9788	0.9801	0.97	0.9567	1	0.9863	0.9482	0.9598	0.9023	0.9815	0.9446	0.9297	0.8839	0.9872	1	0.9638	0.9797	0.9798	0.9838	1	1	0.9844	0.9502	0.9197	0.9464	1	1	0.882	1	0.9538	0.9108	1
KLHL7|78947|AP	0.024	0.0332	0.007	0.0267	0.0111	0.0162	0.0246	0.0277	0.024	0.0349	0.0654	0.0266	0	0.0154	0.0231	0.0634	0.0137	0.0261	0	0.0233	0.0201	0.0152	0.041	0.0068	0.007	0.0093	0.015	0.0097	0.0103	0	0.0148	0.022	0.0169	0.0038	0.0334	0.0161	0.0305	0.06	0.038	0.0319	0.0444	0.015	0.0162	0.0071	0.0097	0	0.0203	0.0294	0.0252
CMTM8|63813|ES	0.9386	0.894	0.9127	0.9618	0.8803	0.9438	0.918	0.9345	0.9423	0.948	1	1	0.9724	0.9372	0.9002	1	0.9608	0.9712	0.9291	0.9477	0.8962	0.9801	0.9321	0.9512	0.9593	0.931	0.8931	0.928	0.9283	0.8592	0.9092	1	0.9024	0.9273	0.9673	0.9555	0.8723	0.9581	0.9537	1	0.981	0.9333	0.9651	0.9082	0.9559	0.972	0.9629	0.9488	0.9911
IL20RA|77926|AP	0.7029	0.7231	0.531	0.6042	0.5844	0.7533	0.7795	0.6676	0.7068	0.6784	0.5109	0.4297	0.6676	0.6522	0.5465	0.5844	0.5465	0.5081	0.7508	0.6387	0.6097	0.5773	0.5625	0.6352	0.4939	0.5725	0.5844	0.7952	0.6229	0.6979	1	0.7281	0.8393	0.5011	0.5929	0.7966	na	0.8577	0.6164	na	0.6923	0.6054	0.2601	0.9095	0.5249	0.5625	1	0.4315	0.37
LTBP3|16862|AP	0.9006	0.9003	0.7825	0.8384	0.7942	0.7482	0.8077	0.7268	0.7953	0.8311	0.6477	0.8284	0.695	0.6589	0.7928	0.8723	0.8515	0.8089	0.8337	0.8049	0.8472	0.8359	0.7969	0.7061	0.8646	0.7767	0.7313	0.7571	0.6828	0.7708	0.7705	0.7409	0.6364	0.858	0.6988	0.8319	0.8869	0.7373	0.7525	0.8704	0.7235	0.3624	0.1667	0.1918	0.2524	0.2613	0.5	0.393	0.4
ARAP1|17642|ES	0.9297	0.9512	0.9491	0.9663	0.9635	0.9702	0.9765	0.9846	0.97	0.971	0.9735	0.9329	0.9479	0.9858	1	0.9545	0.9562	0.9561	0.9756	0.9582	0.9712	0.9708	1	0.9738	0.9832	0.983	0.9676	0.9708	0.9337	0.9713	0.9368	0.9763	0.9914	0.9615	0.9373	0.9721	0.9742	0.9815	0.9212	0.9299	0.909	0.9821	0.9154	1	0.9169	0.9428	0.9109	0.9404	0.9775
IRF3|51026|ES	0.8081	0.7621	1	0.8869	0.9002	0.8819	0.933	0.9091	0.8603	0.8036	1	1	0.8793	1	1	na	1	1	0.7781	0.9184	0.6449	0.9077	0.9166	0.7535	0.8501	0.9434	1	0.8683	0.8292	1	1	0.8131	0.7778	0.8713	0.886	1	0.9037	1	0.8864	1	0.6141	0.7964	0.8072	0.7988	0.4501	0.8112	0.6344	0.6264	0.8994
PML|31631|RI	1	0.8862	0.8266	0.9347	0.6782	0.7966	0.8234	0.7984	0.9157	0.9239	0.7082	0.8009	0.7404	0.746	0.93	0.7957	0.838	0.6924	0.7835	0.6644	0.6644	0.7651	0.7427	0.7358	0.8744	1	0.7768	1	0.7153	0.8082	0.8273	0.7615	0.891	0.754	0.7495	0.9274	0.6795	0.9147	0.8585	0.8439	0.9216	0.9821	0.8669	0.8954	1	0.9767	0.9344	0.963	1
IGF2BP2|68031|ES	0.7657	0.7087	0.772	0.6986	0.8064	0.718	0.7863	0.6865	0.7694	0.7136	0.7037	0.7314	0.8588	0.7939	0.7087	0.755	0.7882	0.783	0.8295	0.8938	0.7659	0.657	0.8934	0.6994	0.7268	0.7312	0.7489	0.7329	0.8312	0.8022	0.7581	0.7154	0.7878	0.7772	0.8083	0.7684	0.8601	0.8003	0.7395	1	0.7222	0.761	0.7332	0.7849	0.8526	0.7751	0.683	0.7788	0.7112
LTBP4|49928|AP	0.9417	0.9559	0.9633	0.9812	0.9685	0.9333	0.9639	0.9333	0.9722	0.986	1	0.9045	0.9319	0.9592	0.9277	0.9401	0.9385	0.9768	0.9621	0.9828	0.9802	0.9663	0.9368	0.9466	0.9746	0.9385	0.9915	1	0.9778	0.9931	0.9632	0.9166	0.9168	1	0.9734	0.9645	0.9787	0.929	0.9336	0.8434	0.9703	0.9435	0.992	1	1	1	na	1	1
PLXND1|66743|AA	1	0.9827	0.9935	1	0.988	0.9906	0.9819	1	1	1	0.9698	0.9908	0.9844	1	1	1	0.9897	1	1	0.9938	0.9922	1	1	1	0.9922	0.9912	0.9923	0.9812	1	1	1	1	1	1	0.9924	0.9915	1	0.9911	1	1	1	1	1	0.993	1	1	0.9866	1	0.9789
IL17RC|63273|ES	1	1	1	1	0.9959	0.9906	1	1	0.9844	0.9765	1	1	1	1	0.9895	1	0.9896	0.9884	0.9899	0.992	1	0.9915	0.9805	1	0.992	0.9686	1	0.9823	0.9852	1	1	0.9795	0.9756	0.9746	0.9897	0.9897	0.984	1	0.9897	1	0.9889	1	1	1	1	1	1	1	1
NR1H3|15703|ES	0.0142	0.0781	0.0257	0.0382	0.0151	0.0338	0.0573	0.0253	0.0386	0.031	0.1164	0.0438	0.0618	0.0453	0.0465	0.0432	0.0363	0.0438	0.0334	0.0296	0.0359	0.0289	0.0618	0.0415	0.0359	0.0264	0.0334	0.0104	0.0717	0.0351	0.0537	0.0332	0.1066	0.0162	0.0782	0.0483	0.0042	0.0656	0.0421	0	0.0602	0.1987	0.3071	0.1715	0.1124	0.1414	0.0638	0.1303	0.1494
NR1H2|51181|AD	0.9928	0.9897	0.9977	1	0.9814	0.991	0.9944	0.9956	0.9969	0.9951	0.9924	0.9838	0.9953	0.9915	0.9896	1	0.9829	1	0.9932	1	0.9975	0.9979	0.9978	1	0.9979	0.998	0.9905	0.9892	1	0.9848	0.9921	0.9974	0.9728	0.996	0.994	0.9908	1	0.9932	0.9965	0.9969	1	0.995	0.9823	0.9936	0.9594	0.9756	1	0.9795	1
MASP2|636|AT	1	1	1	1	1	1	1	1	1	1	1	1	1	1	1	1	1	1	1	1	1	1	1	1	1	0.8777	1	1	1	0.9482	1	1	1	1	1	1	1	1	1	1	1	0.9634	1	1	1	na	1	1	1
STAT3|41036|ES	0.9822	0.9924	1	1	1	1	1	0.989	0.9939	1	1	1	1	0.9916	1	0.9848	1	1	1	1	0.9913	1	1	1	1	1	1	1	1	0.9759	1	0.992	1	1	1	0.9939	1	1	0.9932	1	0.9918	1	0.9583	1	1	0.9701	1	1	1
MX1|60668|ES	1	1	0.9821	1	0.983	0.9808	0.9879	1	0.9836	1	1	0.977	1	1	0.9527	1	0.9634	0.9898	1	1	0.9909	0.9915	0.9864	0.9899	1	0.9905	1	1	1	1	1	0.9925	1	1	0.9931	0.9778	0.9747	0.9672	0.9861	1	0.9893	1	1	1	0.687	1	1	0.9926	1
ST20|32163|AP	0.0219	0.0788	0.1086	0.089	0.0476	0.0537	0.0518	0.0277	0.0095	0.0644	0.2314	0.1185	0.0635	0.0679	0.0552	0.0435	0.0494	0.0581	0.0382	0.0878	0.1215	0.0585	0.0665	0.0727	0.0323	0.0879	0.0793	0.0766	0.0451	0.0215	0.066	0.0181	0.0869	0.0272	0.1477	0.081	0.0901	0.0985	0.0489	0.1103	0.0744	0.1137	0.0822	0.0724	0.0763	0.1083	0.1171	0.0986	0.0674
MDK|15569|ES	0.9994	1	1	0.9995	0.9996	0.9988	1	0.9981	1	1	1	0.9978	1	1	1	0.9969	1	1	0.9996	0.9991	1	0.9991	1	0.9994	1	0.9994	1	1	1	1	1	0.9991	1	1	1	1	1	1	1	1	0.997	1	1	1	1	1	1	0.9978	1
GPI|48959|ES	0.999	0.9987	0.999	0.9978	0.9991	0.999	0.9991	1	0.9985	1	1	1	1	0.999	1	1	1	1	1	1	1	0.9992	0.9984	1	1	1	1	1	1	1	1	1	1	1	1	0.9992	1	1	1	1	0.9985	1	1	1	1	0.9987	1	1	1
PAK1|17950|AP	0.3854	0.6099	0.388	0.425	0.3601	0.3941	0.2946	0.3703	0.4238	0.3213	0.4252	0.6052	0.3845	0.4096	0.6326	0.7115	0.3331	0.4847	0.5614	0.4182	0.4206	0.382	0.3592	0.3088	0.448	0.5558	0.4185	0.4759	0.4621	0.3007	0.5541	0.475	0.4152	0.5216	0.376	0.3019	0.253	0.5323	0.5129	0.8795	0.4565	0.2164	0.3239	0.0753	0.5942	0.1763	0.9001	0.2549	0.1113
C3orf17|66139|ES	0.9724	1	1	1	0.9801	1	0.9829	1	1	0.9814	1	0.9748	1	1	0.9778	0.9643	0.9791	1	1	0.9818	1	1	0.9385	1	0.9831	0.9748	0.9536	0.9664	1	0.9406	0.9536	0.9818	1	1	0.9635	1	0.9759	1	0.9728	1	0.9232	1	0.9803	1	1	0.9864	1	1	0.9769
ARID5A|54530|AP	0.008	0.0108	0.0138	0.0046	0.0193	0.0275	0.0186	0.0169	0.0219	0.0273	0.0706	0.0047	0.0502	0.0539	0.0111	0.0162	0.0355	0.018	0.0162	0.005	0.0152	0.0111	0.016	0.0459	0.0078	0.0208	0.0191	0.0347	0.0251	0.0162	0.0353	0.0152	0.0138	0.0016	0.0947	0.0474	0.0163	0.0289	0.0163	0.0162	0.0661	0.0347	0.0299	0.0262	0.0367	0.0566	0.0319	0.0795	0.1099
ARMCX5|89693|RI	0.031	0.0395	0.0458	0	0	0.0418	0.0989	0.0221	0	0.0566	0.052	0.0741	0.1135	0.0695	0.0126	0.0146	0.0602	0.0267	0	0.0477	0.0714	0.0545	0.0146	0.0642	0.0353	0.0558	0.0714	0.0131	0	0.0344	0.0458	0	0.0914	0	0.1474	0.1072	0.0876	0.1186	0	0.0395	0.0475	0.1024	0.1902	0.212	0.0787	0.3457	0.0458	0.0849	0.1777
PRKCA|43100|AT	0.9571	0.9573	0.9238	0.915	0.9563	0.9385	0.9573	0.933	0.937	0.9427	0.9132	0.9431	0.8631	0.8991	0.9411	0.9737	0.8634	0.9373	0.9457	0.9362	0.9302	0.9554	0.9252	0.9308	0.9302	0.961	0.9424	0.9422	0.9348	0.8718	0.9361	0.9294	0.8965	0.9278	0.8768	0.9139	0.898	0.9145	0.9343	0.9521	0.9234	0.8325	0.8079	0.8414	0.8156	0.5868	0.7364	0.655	0.7907
HBEGF|73649|RI	1	1	1	0.9899	1	1	1	1	1	1	1	1	1	1	1	1	1	1	1	1	1	1	1	1	1	1	1	1	1	1	1	1	1	1	1	1	1	1	1	1	1	1	1	1	1	1	1	1	1
STAT1|56594|AT	0.8836	0.9331	0.9021	0.8328	0.8955	0.9095	0.9323	0.8841	0.8881	0.8974	0.8939	0.9458	0.8677	0.868	0.8341	0.9508	0.9083	0.8434	0.829	0.8889	0.8999	0.8998	0.9103	0.7995	0.8805	0.8613	0.9204	0.8475	0.8702	0.9063	0.9103	0.8775	0.8942	0.8434	0.8402	0.871	0.881	0.9257	0.8025	0.9351	0.929	0.8602	0.8209	0.8887	0.8233	0.8293	0.7963	0.8053	0.8522
FASTK|82335|RI	0.0219	0.0419	0.1029	0.0542	0.0731	0.0786	0.0428	0.0434	0.0387	0.0242	0.0898	0.0434	0.0946	0.101	0.0636	0.0555	0.0719	0.0367	0.0442	0.0352	0.0358	0.0306	0.0585	0.0812	0.0468	0.049	0.1048	0.0441	0.0535	0.0754	0.0617	0.0534	0.1992	0.0453	0.083	0.0481	0.0526	0.0741	0.0956	0.0732	0.0846	0.3143	0.3538	0.1619	0.25	0.1863	0.1778	0.1915	0.4073
ARHGAP4|90524|ES	1	1	1	1	1	1	0.9806	1	1	1	1	1	1	1	1	1	1	1	1	0.9937	1	1	1	1	1	1	1	1	1	1	1	0.9913	1	1	0.9886	1	1	1	0.9723	1	1	0.9891	0.9968	1	0.997	1	0.9842	1	1
PSMD5|87395|AT	0.0094	0	0.0216	0.031	0	0	0.0362	0.0114	0.0073	0.0143	0	0	0.0127	0.012	0.0279	0	0	0.0207	0.031	0.0177	0	0.0216	0	0.0221	0.026	0.0079	0.0111	0.0317	0	0	0	0.017	0	0	0.0189	0.01	0.0097	0.023	0.0092	0.0183	0.0464	0.0159	0	0.0136	0	0.0283	0.0081	0.0253	0
ICAM2|43038|AP	0.0749	0.1064	0.1111	0.0792	0.1716	0.1121	0.0509	0.0655	0.09	0.1045	0.1953	0.1807	0.1978	0.2137	0.1539	0.0779	0.1341	0.0828	0.169	0.1314	0.0899	0.1673	0.1088	0.1128	0.118	0.2518	0.1175	0.0898	0.1794	0.1093	0.0854	0.1245	0.1146	0.0846	0.2511	0.1618	0.1993	0.1428	0.1573	0.1661	0.1504	0.0469	0.0858	0.0974	0.103	0.1561	0.2536	0.1993	0.0846
B2M|30357|RI	1	1	1	1	1	1	1	1	1	1	1	1	1	1	1	0.9999	1	1	1	1	1	1	1	1	1	1	1	1	1	1	1	1	1	1	1	0.9999	1	1	1	1	1	1	1	1	1	1	1	1	1
VAV2|88084|ES	0	0	0.0075	0	0	0	0.0088	0	0	0	0	0	0	0.0212	0	0	0.0096	0	0	0.0055	0	0	0	0	0.018	0	0	0	0	0	0	0	0	0	0.0195	0.019	0	0	0.0209	0.0374	0	0.0096	0	na	0	0	0	0	0
ARHGDIA|44186|AP	0.9877	0.9704	0.9816	0.9738	0.9741	0.9792	0.9877	0.9766	0.9795	0.9847	0.9665	0.9874	0.9842	0.9554	0.9782	0.9885	0.9752	0.9853	0.9868	0.98	0.9904	0.9835	0.9818	0.9764	0.9833	0.988	0.9741	0.99	0.9717	0.9805	0.973	0.9804	0.9508	0.9751	0.9508	0.96	0.9636	0.9721	0.9803	0.9677	0.9739	0.9546	0.895	0.9409	0.8744	0.9102	0.904	0.8901	0.8893
LRP11|78122|AT	0.0248	0.0232	0.0145	0.0256	0.0245	0.0224	0	0.0058	0.0259	0.0066	0	0.0042	0.0088	0.0054	0.0093	0.0423	0.0167	0.0101	0.0177	0.0097	0.0139	0.0166	0.0104	0.0165	0.0114	0.0069	0.0235	0.0055	0.0365	0	0.0119	0.0216	0.0145	0.009	0.0172	0.0107	0.0149	0.0207	0.0055	0.0538	0.0191	0.0208	0.008	0.0222	0.0118	0.0205	0	0.0102	0.014
MIF4GD|43416|AD	0.068	0.0874	0.1332	0.0849	0.1117	0.1551	0.0831	0.0832	0.1773	0.0696	0.1117	0.109	0.1117	0.0929	0.0914	0.1164	0.1256	0.1117	0.0275	0.0542	0.1005	0.0937	0.0842	0.0654	0.0466	0.0444	0.0794	0.1321	0.0898	0.0742	0.1365	0.0985	0.157	0.0683	0.1222	0.1905	0.1092	0.0762	0.1099	0.0874	0.0566	0.1727	0.134	0.1763	0.1354	0.105	0.134	0.1032	0.1016
IKBKG|90654|ES	0.9879	0.9809	0.9827	0.9869	1	1	0.9832	1	0.9886	1	1	1	1	1	1	1	1	0.9414	0.9474	0.99	0.978	1	0.9762	1	0.9764	0.8809	1	0.9853	1	0.9805	1	0.9536	0.9594	1	1	0.9728	0.9832	0.9383	1	1	0.9659	0.9884	1	0.9146	0.839	0.9618	0.8976	1	0.9487
NR1H3|15695|AP	0.1015	0.1901	0.1142	0.184	0.1116	0.1354	0.1535	0.1535	0.0679	0.143	0.104	0.2538	0.136	0.2171	0.218	0.3477	0.0348	0.1375	0.1943	0.1553	0.1478	0.1137	0.1286	0.2714	0.1107	0.1445	0.2249	0.1625	0.0963	0.2795	0.3381	0.0873	0.1947	0.1475	0.1838	0.1094	0.0844	0.0574	0.2977	0.3274	0.0705	0.2413	0.0565	0.2789	0.0313	0	0.1532	0.2397	0.0902
NFKBIZ|65982|AP	0.1417	0.226	0.0317	0	0.1871	0.0204	0.1318	0	0.0485	0.3411	0	0.202	0	0.117	0.2566	na	0.163	0	0.0614	0.0919	0	0.0672	0.0432	0.0505	0.1123	0.1855	0.1382	0	0.0829	0.1366	0.2532	0.0844	0.0605	0.2892	0.1102	0.0229	0.068	0.0529	0.2855	0.5755	0.0794	0.0453	0.0488	0	0.36	0	0	0.1595	0.0373
SPP1|69873|ES	0.7131	0.792	0.7142	0.9018	0.7662	0.6074	0.7181	0.5752	0.8354	0.7383	na	0.7972	0.6399	0.6435	0.7844	0.8163	0.6638	0.6842	0.6868	0.7972	0.7458	0.9222	0.8441	0.8904	0.7072	0.7128	0.6061	0.7872	0.898	0.7451	0.7271	0.5944	0.9014	0.646	0.7798	0.7517	0.7719	0.6756	0.7432	0.815	0.767	0.7247	na	na	0.7628	na	0.7324	0.5199	0.8904
VEGFA|76324|AD	0.1958	0.1532	0.1428	0.0405	0.1124	0.1958	0.034	0.2404	0.1124	0.0829	0.0405	na	0.1326	0.3397	na	na	0.2021	0	0.034	0.0418	0.1366	0.1496	0.0795	0	0.1444	0.1005	0.0501	na	na	0.1871	0.2872	0.0888	0.1743	0	0.2057	0.131	0	0.3114	0.0733	na	0.1124	0.2583	0.1452	0.1366	0.1269	0.1743	0.1275	0.1338	0.1532
CREB1|57182|AD	0.9766	0.9714	0.9443	0.9785	0.9493	0.9851	0.9471	0.9764	0.9496	0.9635	1	0.9558	0.9696	1	0.9838	1	1	0.9807	1	0.9661	1	0.9694	0.9842	0.9691	0.9833	0.9803	0.9789	0.9714	0.9728	1	1	1	0.9229	0.9601	0.9754	0.9826	0.9752	0.9807	0.983	1	1	1	1	1	1	1	0.9569	0.9844	1
LYN|83881|AD	0.659	0.6182	0.7402	0.7655	0.7853	0.6931	0.7426	0.6681	0.8327	0.7397	0.7207	0.671	0.6851	0.7207	0.701	0.8234	0.7374	0.7906	0.7278	0.6643	0.7946	0.7124	0.7631	0.7473	0.7843	0.7832	0.702	0.6396	0.8373	0.645	0.7397	0.7181	0.8056	0.6672	0.7926	0.8097	0.7492	0.6665	0.6967	0.5831	0.8193	0.6812	0.7776	0.671	0.7549	0.7071	0.7868	0.8104	0.7215
IFNGR1|77934|AA	0	0	0.0022	0	0.0044	0	0	0	0	0	0	0.0034	0.0043	0	0.0021	0	0	0	0.0017	0	0.0049	0	0	0.0077	0.0037	0.0013	0.0031	0	0.003	0	0.0051	0.0015	0.0053	0.0016	0.0045	0.0106	0	0.0041	0.007	0	0	0.0171	0	0.014	0.0152	0.0159	0.0341	0.0243	0
DDX17|62240|RI	1	1	1	1	1	1	1	1	1	1	1	1	1	1	1	1	1	1	0.9844	1	1	0.9913	1	1	1	1	1	1	1	1	1	1	1	1	1	0.9954	1	1	1	0.9958	1	1	1	0.9926	1	1	1	1	1
METAP1|70015|AP	0	0	0	0	0	0	0	0	0	0	0	0	0	0	0	0	0	0	0	0	0	0	0	0	0	0	0	0	0	0	0	0	0	0	0	0	0	0	0	0	0	0	0	0	0	0	0	0	0
MAPK14|75948|AA	0	0.0115	0	0	0.0082	0.0086	0	0.0104	0	0	0	0.0157	0.0124	0	0.0116	0	0.0162	0.0091	0.0095	0	0	0	0.011	0	0	0.0084	0	0	0	0	0.0113	0	0.0122	0.0097	0.014	0.0077	0	0	0	0	0.0157	0	0	0.0309	0.014	0	0	0	0
PTK2|85303|AA	0.0493	0.0485	0.068	0.0568	0.0791	0.0393	0.0476	0.0706	0.0536	0.0348	0.1202	0.0378	0.0938	0.0788	0.0186	0.0214	0.0289	0.0498	0.0482	0.0591	0.0121	0.0437	0.052	0.0622	0.0294	0.0924	0.0455	0.0094	0.0371	0.0195	0.0164	0.0269	0.1449	0.0149	0.0746	0.0518	0.0437	0.0699	0.0395	0.0083	0.0225	0.1036	0.1231	0.0493	0.0345	0.0546	0.0435	0.0788	0.0747
MAPK3|36083|RI	0.0017	0.0033	0.0013	0.001	0.0003	0.0004	0.0008	0.0022	0.0008	0.0027	0	0.0008	0.0018	0.0011	0.002	0.0012	0.0018	0.0016	0.0006	0.0029	0.0008	0.0011	0.0004	0.0017	0.0027	0.0002	0.0005	0	0.003	0	0.0033	0.0012	0.0035	0.0007	0.0035	0.0019	0	0.0017	0.001	0.0056	0.0013	0	0.0008	0.0032	0.0031	0.0061	0.0117	0.0072	0.0044
B2M|30361|ES	0.0055	0.0203	0	0.0067	0.0022	0	0.0061	0.02	0.0054	0.0029	0	0.0094	0.0075	0.0262	0	0.0237	0.0104	0.009	0.0081	0.0104	0.0101	0.0138	0.01	0.0021	0.0111	0.0033	0.0099	0	0.0054	0.0084	0	0.0052	0.0063	0.0183	0	0	0.0343	0.0093	0	0	0.0123	0.0476	0	0	0	0	0	0.0258	0
NFATC4|26993|AD	1	0.9596	0.9208	1	1	0.8935	0.9136	0.9411	0.9516	1	0.9174	0.9317	1	1	1	0.7817	1	1	1	0.9588	0.8567	0.8848	1	0.8985	0.8484	0.9389	0.8295	0.8819	1	0.9172	0.9696	0.9448	1	0.8296	0.9008	0.8775	0.9693	0.9472	0.9206	0.9241	0.9746	0.9305	1	0.9346	0.8985	1	0.8627	0.889	1
NUDT6|70521|AP	0.9356	0.8782	0.958	0.9064	0.9477	0.9514	0.9437	0.8816	0.9395	0.9568	0.8703	0.7898	0.8989	0.9012	0.8158	0.9613	0.9572	0.9776	0.8703	0.9584	0.9085	0.9341	0.9349	0.8565	0.9454	0.9749	0.9488	0.9645	0.9584	0.8619	0.9264	0.8653	0.9188	0.9051	0.9538	0.9752	1	0.8302	0.8244	0.9194	0.7917	0.8111	0.9273	1	0.5216	0.8807	0.4422	0.8105	0.801
ARPC5|9191|AT	0.9937	0.9981	0.9958	0.9943	0.9854	0.9981	0.9968	0.9982	0.996	0.997	0.9967	0.9975	0.9912	0.9969	0.9947	0.9987	0.9935	0.9922	0.9921	0.9982	0.9962	0.9971	0.9991	0.9922	0.997	0.9995	0.9925	0.9981	0.9969	0.9984	0.9959	0.9983	0.9947	0.9992	0.9953	0.9929	0.9963	0.9941	0.9977	0.9898	0.9981	0.9947	0.997	0.9921	0.9995	0.9981	0.9995	1	1
IRF7|13703|AP	0.0978	0.0746	0.0674	0.144	0.1043	0.0529	0.0402	0.0856	0.1171	0.0674	0	0.0523	0.0984	0.0214	0.0198	0	0.0268	0.0717	0.0984	0.0895	0.118	0.0812	0.0558	0.1058	0.0296	0.0498	0.0436	0.0486	0.0667	0.0696	0.0317	0.0606	0.1947	0.0395	0.0338	0.0205	0.1244	0.0824	0.049	0.0949	0.16	0.1109	0.0764	0.0498	0.1487	0.27	0.2511	0.094	0.1561
ARMC6|48571|ES	1	1	0.9501	0.9631	1	0.9607	1	1	1	1	1	1	1	0.9686	1	1	0.9586	0.9571	1	1	1	0.9103	1	0.9479	0.7841	0.9336	1	0.9283	1	0.9581	0.8515	0.9499	1	1	1	1	1	1	0.9507	0.8784	0.9574	1	0.8655	1	1	0.9649	1	0.9727	0.9084
METTL23|43656|AD	0.256	0.47	0.4492	0.5127	0.2793	0.4374	0.4713	0.4987	0.5334	0.3948	0.2922	0.3907	0.4474	0.5983	0.3371	0.3682	0.3977	0.4919	0.5238	0.454	0.4737	0.3933	0.4675	0.3262	0.6225	0.5097	0.425	0.2725	0.6293	0.6279	0.5088	0.4918	0.5423	0.357	0.6328	0.4968	0.2274	0.4721	0.3533	0.6767	0.3607	0.4866	0.4858	0.3345	0.5189	0.3549	0.4433	0.5628	0.5853
TCF7L2|13120|AT	0	0	0	0	0	0	0	0	0	0	0	0	0	0	0	0	0	0	0	0	0	0	0	0	0	0	0	0	0	0	0	0	0	0	0	0	0	0	0	0	0	0	0	0	0	0	0	0	0
KLC1|29474|ES	0.0951	0.0583	0.1996	0.2204	0.1394	0.2914	0.2347	0.2017	0.0289	0.0847	0.4366	0.0644	0.1401	0.1058	0.0856	0.1067	0.0719	0	0.032	0.1657	0.1462	0.1554	0.1992	0.2157	0.1125	0.0483	0.0949	0.1521	0.199	0.0436	0.2344	0.0983	0.1192	0.0908	0.03	0.1513	0.1853	0.1467	0.1915	0.0215	0.1888	0.2751	0.2729	0.3359	0.0472	0.3308	0.2799	0.1868	0.4017
ITGAL|36140|ES	1	1	1	1	1	1	1	1	1	1	1	1	1	1	1	1	1	1	1	1	1	1	1	1	1	1	1	1	1	1	1	1	1	1	1	1	1	1	1	1	1	1	1	1	na	1	1	1	1
CD44|15055|ES	na	0.8263	na	na	0.2721	1	na	na	0.6359	0.5163	na	1	na	na	0.4281	0.3148	0.6663	0.4365	1	0.1978	1	0.4418	0.5619	na	0.5381	na	0.4182	1	na	1	0.4134	0.6488	0.4629	0.0328	0.6949	1	0.6085	0.4492	0.7059	na	1	0.6348	1	0.9074	1	1	0.791	0.9482	1
PSME3|41152|ES	0.0032	0	0.0051	0	0.0373	0.0046	0	0.0058	0.0041	0.0063	0.0141	0.0031	0.0064	0.0029	0	0.0087	0.0087	0.0011	0.0042	0.0052	0.0037	0.0098	0.0024	0	0.0029	0	0.0033	0.0038	0.0041	0.0144	0.0008	0.006	0.0159	0.0039	0.0175	0.0034	0.0063	0.0044	0.0191	0.0085	0.0025	0	0.0077	0.0152	0.0064	0.0021	0.0035	0.0111	0.0044
TECR|48001|AA	0.0043	0.0056	0.0074	0.0047	0.0051	0.0052	0.002	0	0.0064	0.0023	0.005	0	0.0083	0.0043	0.0132	0.0034	0.0033	0.0042	0	0.0046	0.006	0.0021	0.0046	0.0018	0.0034	0	0.0079	0.0098	0.0055	0.0112	0.0029	0.0018	0.0053	0	0.0098	0.0082	0.0094	0.0026	0.0037	0.0115	0.0051	0.0036	0.0064	0.002	0.0066	0.0068	0	0.0078	0.0055
ARHGEF2|8142|AA	0.6885	0.7632	0.6895	0.766	0.6712	0.6085	0.6074	0.78	0.6712	0.7338	0.5154	0.6137	0.7838	0.5632	0.5972	0.6031	0.5696	0.5001	0.5038	0.6121	0.7255	0.6915	0.5144	0.6491	0.7206	0.655	0.674	0.5966	0.8165	0.4916	0.7251	0.6745	0.6491	0.6351	0.5792	0.6764	0.6769	0.7039	0.6915	0.5443	0.6862	0.6097	0.5575	0.6676	0.4644	0.6394	0.5194	0.5371	0.6592
NFATC3|37185|ES	0.239	0.2298	0.2122	0.2298	0.2489	0.1548	0.1422	0.2716	0.1931	0.2946	0.1716	0.2846	0.1991	0.3321	0.2422	0.4531	0.3018	0.3158	0.2846	0.3701	0.1345	0.2298	0.1508	0.2561	0.2592	0.2489	0.2164	0.3321	0.2133	0.3113	0.1422	0.5121	0.2877	0.1422	0.1463	0.2561	0.2434	0.1474	0.1417	0.0765	0.2147	0.3638	0.2951	0.1896	0.1362	0.3483	0.2422	0.1518	0.1522
ARNT|7511|ES	1	1	1	1	1	1	1	1	1	1	1	1	1	1	1	1	1	1	1	1	1	1	1	1	1	1	1	1	1	1	1	1	1	1	1	1	1	1	1	1	1	1	1	1	1	1	1	1	1
FGF7|30550|AT	0	0.0091	0	0	0	0	0.0329	0	0	0.0083	0	0.0105	0.0196	0.0163	0.0031	0.0096	0	0	0	0	0	0	0.0283	0	0	0	0	0	0	0	0	0.0134	0	0.0603	0.0249	0.0277	0.0448	0.0276	0.0223	0.0086	0.012	0.0092	0	0	0	0	0.0162	0	0
HDGF|8323|AD	0.102	0.1058	0.1362	0.3291	0.2107	0.14	0.248	0.1701	0.1103	0.2081	na	0.0827	0.265	0.204	0.144	0.0864	0.1994	0.2498	0.3527	0.2493	0.3277	0.1775	0.1661	0.4409	0.1292	0.2398	0.1544	0.0731	0.2051	0.3212	0.2547	0.2152	0.2398	0.4096	0.304	0.3169	0.2062	0.1362	0.3314	na	0.1362	0.197	0.4719	0.0951	0.1362	0.2342	0.1943	0.1082	0.5247
LMBR1|82472|ES	0.0115	0.0103	0.0135	0	0.0103	0	0	0	0.0075	0	0	0	0	0	0	0.0382	0	0.0336	0.0247	0	0.0215	0.0074	0.0178	0	0	0	0	0.0121	0	0.0311	0	0	0.0133	0	0	0.0428	0.0096	0.0365	0	0.035	0.009	0.0042	0.0303	0	0.0147	0	0	0.0192	0
GALK1|43495|RI	0.0115	0.0753	0.0126	0	0.0036	0	0	0.0391	0.0088	0	0	0	0.0304	0.0273	0	0	0.0098	0	0.0167	0	0	0.013	0	0.013	0.0164	0	0	0.0106	0.0134	0	0	0	0.0433	0	0.0103	0	0	0.0112	0.0401	0.0139	0.0312	0.028	0.0149	0	0.0391	0.0178	0.0264	0.0312	0.0096
ARFRP1|60157|ES	0.9571	1	1	0.9675	0.9526	0.9838	1	0.9424	0.965	0.9544	0.9536	0.9565	1	0.9506	0.9448	0.8753	1	0.9597	0.9641	0.9556	0.9021	0.9585	0.9324	0.9532	0.9694	0.9755	0.9218	1	0.9129	0.9692	0.9507	0.9848	0.9301	0.9693	1	1	0.9266	0.9522	1	0.8466	0.9596	0.9369	0.9558	0.8472	0.9605	0.9243	0.9807	0.9379	0.9633
ARGLU1|26233|ES	0.1852	0.127	0.246	0.2134	0.2354	0.2016	0.1106	0.1952	0.1844	0.171	0.2276	0.2316	0.3019	0.3993	0.0696	0.1205	0.2424	0.088	0.1268	0.1531	0.1441	0.1341	0.2141	0.2198	0.124	0.1462	0.2207	0.1412	0.1673	0.2246	0.2087	0.129	0.3693	0.212	0.3203	0.2736	0.2767	0.2122	0.2022	0.0954	0.1219	0.4948	0.7619	0.4748	0.4149	0.4968	0.2242	0.4563	0.4419
IL32|33406|ES	0.888	0.8574	0.8507	0.949	0.8115	0.9585	0.9506	0.9014	0.9139	0.9694	0.9212	0.8951	0.9192	0.9056	0.8322	0.7668	0.8191	0.9578	0.8761	0.9204	0.9675	1	0.812	1	0.9527	0.9083	0.8492	1	0.8884	0.9221	0.7656	1	0.8832	0.8638	1	0.942	0.7999	0.8948	0.9074	0.5286	0.8827	0.8407	0.846	na	0.7425	0.7354	0.8278	0.94	0.8744
ISG20|32391|AT	0.028	0.0118	0.0683	0.0436	0.034	0.0775	0.0342	0.0252	0.0302	0.0064	0.0614	0.0512	0.1217	0.1657	0.0169	0.0132	0.0541	0.0287	0.0085	0.0376	0.0396	0	0.0292	0.0289	0.0093	0.0336	0.0886	0	0.0419	0	0.1016	0.0339	0.168	0.0335	0.0899	0.0513	0.1182	0.0975	0.0394	0	0.139	0.0365	0	0.1538	0.02	0.057	0.0998	0.1081	0.1637
TNC|87358|ES	0.0153	0	0	0	0	na	0.0523	0.0386	0.0147	0	0	0.0141	0	0	0	0.0067	na	0	0.0074	0	0.0433	0	0	na	0	0	0	0	na	0.0067	0.0148	0.1333	0	0	0	0.0488	0	0.0343	0.0094	0.0214	0.0667	0	na	na	0.1506	0.2124	0	0	na
VAV3|3929|AT	0.0102	0.0198	0.0057	0.0083	0.041	0.0156	0.0135	0.0117	0.0092	0.0092	0.0208	0.0127	0.0136	0.0069	0.015	0.0178	0.0109	0.0107	0.016	0.012	0.0176	0.0156	0.0101	0.0113	0.0177	0.0172	0.016	0.0117	0.0126	0.0078	0.0178	0.0118	0.0066	0.0188	0.0185	0.0148	0.0365	0.0129	0.0015	0.0216	0.0231	0.012	0.0204	0.0108	0.0128	0.0119	0.0029	0.0378	0.01
CD44|14974|AT	1	0.9983	0.9994	1	1	0.9976	1	1	0.9976	1	0.9984	1	1	1	0.9992	0.9975	1	1	0.9988	1	0.9991	0.9986	0.996	1	1	1	1	1	1	1	1	1	1	1	0.9932	0.9973	0.9903	1	1	1	0.9881	0.999	1	1	1	0.9967	0.9959	0.9734	0.9877
LMBR1L|21524|ES	1	1	0.9846	1	0.989	1	1	0.987	0.9837	1	0.9698	0.9699	0.9654	0.98	0.9778	0.9729	0.9822	0.9747	1	0.9851	1	1	0.9657	0.9746	1	1	1	1	0.9787	1	1	1	0.9415	0.9839	0.9537	1	1	0.9659	1	1	0.9536	0.9376	0.9718	1	0.8316	0.9514	1	0.8877	1
ARFIP1|70861|AD	0.7874	0.7989	0.8769	0.7674	0.7955	0.8025	0.838	0.8302	0.8042	0.7953	0.7475	0.7594	0.6856	0.8222	0.8059	0.7718	0.7917	0.7938	0.7915	0.8184	0.7317	0.7399	0.7572	0.7125	0.7762	0.7851	0.7836	0.7959	0.8284	0.7722	0.7742	0.8331	0.7871	0.7685	0.9031	0.8664	0.8375	0.7909	0.8183	0.7142	0.782	0.8209	0.8571	0.9658	0.7858	0.7886	0.9641	0.8424	0.878
PSMC5|43011|ES	0.0703	0.0929	0.1005	0.1162	0.0901	0.082	0.0524	0.08	0.0821	0.0638	0.0987	0.0624	0.0541	0.0724	0.0935	0.1282	0.0775	0.0489	0.0695	0.0672	0.1075	0.0764	0.0813	0.0807	0.0818	0.083	0.0929	0.0754	0.0864	0.1044	0.0962	0.0758	0.0622	0.0417	0.094	0.102	0.0708	0.1141	0.1306	0.0901	0.0996	0.0859	0.0552	0.0971	0.1006	0.0474	0.2022	0.0629	0.0454
PLSCR1|67170|ES	0.0073	0.007	0	0	0.0111	0	0	0.0119	0	0.0077	0	0.0054	0	0	0.0105	0	0.002	0.0043	0	0	0.025	0.0076	0.0032	0	0	0	0.0023	0	0	0.005	0	0.0048	0.0084	0.0017	0	0.0046	0	0	0.0044	0.0202	0	0.0048	0.0297	0.0074	0	0	0	0.0111	0
TGIF1|44499|AP	0.1003	0.0786	0.0259	0.0765	0.0618	0.0575	0.0415	0.0351	0.0534	0.0185	0.0199	0	0.0183	0.043	0.0111	0.0753	0.0958	0.0584	0.0559	0.0647	0.0883	0.0263	0.0436	0.0331	0.0363	0.0547	0.0601	0.0466	0.0894	0.1962	0.0697	0.0922	0.0378	0.0536	0.009	0.0451	0.0753	0.0167	0.0084	0.0204	0.0182	0.0156	0.025	0.0135	0.0287	0.0293	0.0099	0.0416	0
HDAC11|63484|ES	1	0.987	1	1	1	1	1	1	1	1	1	1	1	1	1	0.9836	1	1	1	1	0.9925	1	1	1	0.9915	1	1	1	1	1	1	1	1	1	1	1	1	1	1	1	1	1	1	1	0.9675	0.9519	1	0.9916	1
ARPC4|63186|AD	0.0018	0.0027	0.0037	0.0022	0.0013	0.0018	0.0057	0.0043	0.0019	0.0043	0	0	0.0012	0.0053	0.0033	0.0032	0.0046	0.0034	0.0036	0.004	0.0024	0.0033	0.0059	0.003	0.003	0.0029	0.0034	0.0042	0.0045	0.0072	0.0086	0.0041	0.0059	0.0032	0.0064	0.004	0.0056	0.0011	0.0013	0.0085	0.004	0.0063	0.0023	0.0151	0.0036	0.0062	0.0057	0.0046	0.0021
IL11RA|86209|AP	0.0728	0.0519	0.2855	0.2248	0.433	0.3064	0.3247	0.3135	0.3119	0.1742	0.6988	0.0704	0.2601	0.4925	0.0221	0.0561	0.3849	0.2296	0.0763	0.1575	0.138	0.1907	0.4412	0.3007	0.1578	0.1315	0.275	0.0296	0.0632	0.331	0.132	0.05	0.506	0.0268	0.3318	0.274	0.1636	0.2371	0.0889	0.087	0.1593	0.5734	0.699	0.8739	0.6525	0.8775	0.4746	0.7261	0.6654
IKBKB|83590|AT	0.0163	0.0585	0.0543	0.0307	0.0409	0.028	0.0433	0.0553	0.0411	0.0523	0.0379	0.0465	0.0707	0.0523	0.0477	0.0261	0.0574	0.0347	0.0553	0.0355	0.0255	0.041	0.0376	0.0272	0.0277	0.0386	0.046	0.0485	0.0468	0.0396	0.0503	0.0224	0.0479	0.0616	0.0667	0.0461	0.0861	0.0599	0.028	0.0332	0.0682	0.0475	0.0453	0.0539	0.1092	0.0553	0.0494	0.0627	0.0777
LEPROTL1|83273|AT	0.0734	0.0608	0.076	0.097	0.0763	0.0701	0.0727	0.1132	0.064	0.0822	0.0705	0.0754	0.0586	0.0614	0.0614	0.0689	0.0628	0.0898	0.0746	0.0734	0.0627	0.0712	0.0551	0.1026	0.0611	0.0561	0.0684	0.0677	0.0508	0.0901	0.1036	0.0748	0.0688	0.0557	0.0719	0.1126	0.0539	0.0673	0.0732	0.0632	0.0591	0.0632	0.1142	0.0418	0.0994	0.062	0.0986	0.1058	0.0736
RABEP1|38671|RI	1	1	1	1	1	1	1	1	1	1	1	1	1	1	1	1	1	1	1	1	1	1	1	1	1	1	1	1	1	1	1	1	1	1	1	1	1	1	1	1	1	1	1	1	1	1	1	1	1
RELA|16898|RI	0.015	0.0138	0.0224	0.0194	0.0177	0.0221	0.0381	0.0164	0.0169	0.0235	0.0456	0.016	0.032	0.0461	0.0198	0.0174	0.0382	0.0157	0.0126	0.0141	0.0148	0.0184	0.025	0.0299	0.0289	0.0211	0.0269	0.0269	0.0268	0.0289	0.0393	0.0138	0.0345	0.0118	0.0336	0.0321	0.0273	0.0365	0.0181	0.0062	0.0737	0.1872	0.1659	0.1115	0.1462	0.1818	0.0594	0.0981	0.2301
PTK2|85289|AP	0	0	0	0	0	0	0	0	0	0	0	0	0	0	0	0	0	0	0	0	0	0	0	0	0	0	0	0	0	0	0	0	0	0	0	0	0	0	0	0	0	0	0	0	0	0	0	0	0
METTL1|22747|ES	1	1	1	1	1	0.9848	1	0.9785	0.9584	0.9548	1	1	1	0.9746	0.9716	1	1	0.9795	1	1	1	1	0.9813	0.9705	0.9809	1	1	0.9617	0.9368	0.9758	1	0.9679	0.9135	0.944	1	0.9785	0.9709	1	0.9792	0.9447	0.9879	0.9437	1	0.9861	0.9465	0.9643	0.9559	0.9947	0.9885
SORT1|4009|AP	0.0133	0.0205	0.0227	0.0161	0.0113	0	0.0213	0.014	0	0	0	0	0	0.0122	0.1308	0.0921	0	0.0244	0.0168	0.0135	0.0253	0.018	0.0362	0.0234	0.0302	0.0362	0.0077	0	0.0232	0.0213	0	0.0298	0	0.0369	0.0517	0.0164	0.0351	0.0393	0.0306	0.0928	0.041	0.0357	0	0.032	0	0	0	0	0
LTBP3|16865|ES	0.6007	0.5268	0.4169	0.612	0.494	0.463	0.4124	0.5764	0.5883	0.3772	0.3741	0.3544	0.4173	0.5355	0.5355	0.3904	0.4479	0.3156	0.4536	0.4998	0.3147	0.4751	0.3839	0.5796	0.4284	0.3957	0.6111	0.5476	0.4837	0.5442	0.3498	0.3488	0.588	0.1414	0.5661	0.3822	0.5173	0.415	0.4527	0.5716	0.5418	0.41	0.3378	0.3457	0.1701	0.2859	0.4789	0.2992	0.2916
NOX4|18231|AT	1	1	1	1	1	1	1	1	1	1	1	1	1	1	1	1	1	1	1	0.6837	1	1	1	1	1	1	1	1	1	1	1	1	1	1	1	1	1	1	1	1	1	1	1	1	1	1	1	1	1
IL20RA|77927|AT	0.0044	0.0206	0.0412	0.0051	0	0.0266	0.0312	0	0.0094	0.0177	0.0235	0	0.0537	0.0189	0.0144	0	0.0211	0.0157	0	0	0.0116	0	0.0069	0.0303	0.0141	0.0202	0.0332	0.0065	0.0107	0.0167	0	0.0221	0.053	0	0.0143	0.0335	0	0.0468	0.0165	0.0488	0.0055	0.0559	0.0395	0.0507	0.0506	0.0668	0.0911	0.052	0.0691
ARHGAP21|11012|ES	0.0086	0.0178	0.0094	0.0096	0.0077	0.0113	0.0171	0.0095	0.0125	0.0131	0.0093	0.008	0.0036	0.0123	0.0302	0.0505	0.0152	0.0068	0	0.0108	0.0141	0.0153	0.0051	0.0035	0.0115	0.0122	0.0221	0.0037	0.0055	0.0495	0.0289	0.013	0.0234	0	0.0495	0.0305	0.0644	0.0232	0.0158	0.0561	0.0336	0.05	0.0487	0.0581	0.0361	0.0225	0.0657	0.0171	0.0852
IL32|33391|ES	0.7277	0.8008	0.6814	0.7783	0.7712	0.6444	0.6366	0.6696	0.6804	0.7034	0.6973	0.783	0.7089	0.6934	0.6741	0.797	0.8121	0.8083	0.7481	0.6674	0.6862	0.6628	0.663	0.7238	0.8204	0.7263	0.7	0.6514	0.6561	0.5637	0.7644	0.612	0.8401	0.7838	0.6632	0.7115	0.6528	0.6707	0.7122	0.7101	0.6975	0.1595	0.3802	0.2031	0.2313	0.4064	0.5809	0.6186	0.5122
ARHGDIA|44188|AP	0.0097	0.0174	0.0105	0.0112	0.0149	0.0116	0.0085	0.0116	0.0156	0.0083	0.0183	0.0059	0.0106	0.0099	0.0133	0.0087	0.0115	0.0097	0.008	0.0087	0.0085	0.0086	0.0109	0.017	0.0117	0.0074	0.0125	0.0086	0.0119	0.0117	0.0136	0.0127	0.0131	0.0097	0.0169	0.0188	0.0161	0.0116	0.0132	0.0201	0.0131	0.016	0.0261	0.0211	0.0431	0.0335	0.0498	0.0495	0.0362
GMFB|27590|RI	0.0104	0.0311	0.0266	0.0174	0.0146	0.0312	0.0121	0.0095	0.0112	0.0162	0.0402	0.0203	0.0167	0.0183	0.0109	0.0134	0.0254	0.0073	0.0077	0.02	0.0183	0.018	0.0152	0.0069	0.0159	0.013	0.0104	0.0091	0.0111	0.0105	0.019	0.007	0.0281	0.0141	0.059	0.0222	0.0262	0.0345	0.0116	0.0395	0.0205	0.0788	0.0623	0.0479	0.0174	0.0197	0.0554	0.0438	0.065
RFX5|7610|AA	1	1	1	1	1	1	0.9849	1	1	1	1	1	1	1	1	1	1	1	1	0.9879	1	1	1	1	1	1	1	1	1	1	1	1	0.9751	1	1	1	0.9693	1	0.9806	1	1	1	0.9624	1	1	1	1	1	1
MAP2K1|31267|AP	1	1	1	1	0.9892	0.9909	1	0.98	1	1	1	0.9712	0.976	1	1	0.9788	1	1	1	1	0.9562	1	1	0.9881	0.9931	0.9656	1	1	1	1	1	1	0.986	1	1	1	0.9841	0.9829	1	1	1	0.9736	1	1	0.9716	0.9595	1	0.9875	1
BIRC5|43864|ES	0.1507	0.179	0.1272	0.1903	0.1527	0.1756	0.1502	0.176	0.1602	0.1821	0.1937	0.1509	0.0619	0.179	0.1889	0.1029	0.1482	0.1183	0.2649	0.1439	0.1457	0.1052	0.1322	0.1879	0.1527	0.1549	0.1547	0.1762	0.1677	0.2189	0.2341	0.1668	0.1632	0.122	0.1717	0.2189	0.0854	0.1673	0.2875	na	0.1686	0.1855	0.2503	0.1305	0.1037	0.1422	0.1941	0.1505	0.2667
S100A16|7726|AD	0.8436	0.857	0.9045	0.869	0.9045	0.7591	0.7705	1	0.7736	0.8733	0.603	0.935	0.831	0.6867	0.7705	0.852	0.8831	0.7705	0.9258	0.936	0.6833	0.8067	0.9445	0.9258	0.9125	0.8868	0.8683	0.934	0.6682	0.9056	0.746	0.8143	0.6267	0.7421	0.82	1	0.7949	0.8975	0.8533	0.9106	0.8993	0.9722	0.8962	0.9083	0.9301	0.864	0.9445	0.9722	0.923
CXCL6|69490|AT	0	0	0	0	0	0	0	0	0	0	0	0	0	0	0	na	0	0	0	0	0	0	0	0	0	0	0	0	0	0	0	0	0	0	0	0	0	0	0	0	0	0	na	na	0	0	0	0	0
TNFRSF1B|702|AT	0	0	0	0	0	0	0	0	0	0	0	0	0	0	0	0	0	0	0	0	0	0	0	0	0	0	0	0	0	0	0	0	0	0	0	0	0	0	0	0	0	0	0	0	0	0	0	0.0027	0
AHNAK|16349|ES	0.9859	1	1	1	0.9755	0.9639	1	0.9651	1	0.9487	1	0.9704	0.9773	0.9763	0.9719	0.9763	1	1	0.9841	1	0.9667	1	0.9802	1	1	1	1	1	0.959	0.9758	1	1	1	0.9743	0.9752	0.8433	1	1	1	0.9867	0.9574	0.9516	1	1	1	1	0.9619	1	1
MUC4|68189|ES	1	1	1	1	1	1	1	1	1	1	1	1	1	1	1	1	1	1	1	1	1	1	1	1	1	1	1	1	1	1	1	1	1	1	1	1	0.9978	0.9983	1	1	1	1	1	1	1	1	1	1	1
IL1RN|55033|RI	1	1	1	1	1	1	1	1	1	1	1	1	1	1	1	1	1	1	1	1	1	1	1	1	1	1	1	1	1	1	1	1	na	1	1	1	1	1	1	na	1	1	1	1	1	1	1	1	1
CD74|152981|ES	0.2645	0.3579	0.3167	0.3424	0.364	0.367	0.3746	0.3357	0.2476	0.3989	0.2765	0.3107	0.3081	0.3399	0.2706	0.3538	0.226	0.3017	0.3174	0.2822	0.3425	0.3763	0.2605	0.3	0.2865	0.3187	0.3316	0.3029	0.2825	0.3567	0.391	0.3435	0.3785	0.312	0.2825	0.4053	0.2646	0.2715	0.3144	0.3049	0.3124	0.2948	0.1194	0.2726	0.1565	0.121	0.2498	0.2088	0.2863
ST20|32162|AP	0.9563	0.7995	0.8057	0.8846	0.8778	0.9059	0.9218	0.8986	0.972	0.8461	0.73	0.8097	0.8308	0.8744	0.8962	0.8476	0.8218	0.9128	0.9012	0.825	0.7897	0.856	0.8194	0.858	0.8878	0.8376	0.8518	0.8584	0.8847	0.8751	0.8422	0.9483	0.7233	0.9501	0.7167	0.805	0.754	0.8341	0.8263	0.859	0.8172	0.675	0.7353	0.8102	0.8147	0.7808	0.6829	0.6	0.7153
GHR|71896|AT	0	0	0	0	0	0	0	0	0	0	0	0	0	0	0	0	0	0	0	0	0	0	0	0	0	0	0	0	0	0	0	0	0	0	0	0	0	0	0	0	0	0	0	0	0	0	0	0	0
PLSCR1|67168|ES	0.4997	0.4476	0.3642	0.4674	0.5111	0.4305	0.2926	0.4327	0.3054	0.2454	0.7382	0.2041	0.5215	0.2543	0.4525	0.2501	0.1849	0.3594	0.5663	0.3702	0.3434	0.3059	0.3323	0.5272	0.3493	0.493	0.3309	0.3866	0.1432	0.0838	0.4113	0.4696	0.1867	0.5131	0.328	0.2885	0.6416	0.2734	0.3559	na	0.2293	0.0664	na	0.0711	0.1541	0.3591	0.2385	0.3212	0.3548
CBLB|65993|AP	0	0	0.057	0.0625	0.0631	0	0	0.038	0.0363	0	0	0	0	0.0678	0	0	0.0671	0	0	0	0	0.0367	0.0651	0.0591	0.0632	0	0	0	0	0.0591	0	0.0909	0	0.0708	0.1078	0	0	0	0	0	0	0.1667	0.3191	0.1548	0	0	0.2039	0	0.1273
GALT|86205|AA	0.0122	0.0234	0.0095	0.0111	0.0117	0.0111	0	0.0129	0.0133	0.0114	0	0.0165	0.0359	0.0334	0.0384	0.0216	0.0104	0.0127	0.0133	0.0214	0	0.0091	0.0131	0.0237	0.0127	0.0115	0.0224	0.0088	0	0.0362	0.0124	0	0.0241	0.0477	0.0321	0.0122	0.0393	0.049	0.0109	0	0.0267	0.0819	0.0296	0.15	0.0773	0.075	0.0241	0.0377	0.1841
GALK2|30527|ES	0.0559	0.0305	0	0.0297	0.0263	0.0213	0.0221	0.0195	0.0234	0.0049	0.0347	0.0421	0.0143	0.0146	0.047	0.029	0.0143	0.0167	0.0418	0.0058	0.0258	0.0197	0.0151	0.0293	0.0077	0.0355	0.0181	0.0267	0.0185	0.0091	0.0392	0.0483	0.0195	0.0429	0.02	0.0288	0.0251	0.0206	0.0089	0.047	0.0305	0.0752	0.0702	0	0.0282	0.0373	0.0185	0.0614	0.0143
TEC|69205|ES	1	1	0.9023	0.8639	0.9375	1	1	1	1	0.8016	1	1	1	1	1	na	1	1	1	1	1	1	1	1	1	1	0.8665	1	1	1	1	1	1	1	0.7518	1	1	1	1	1	0.8385	1	1	1	1	1	1	1	1
KCNH2|82274|AT	0.5669	0.5592	0.5401	0.5215	0.5603	0.3561	0.5965	0.3618	0.4891	0.4608	0.5381	0.5942	0.4129	0.5284	0.6534	0.5993	0.4822	0.5624	0.601	0.5156	0.6134	0.5211	0.3803	0.4728	0.6135	0.487	0.6111	0.6046	0.5915	0.4267	0.5679	0.5967	0.4286	0.7126	0.5407	0.5409	0.4569	0.5532	0.579	0.6271	0.5662	0.5153	0.3283	0.4273	0.4211	0.5355	0.2845	0.4828	0.4371
ARL6IP4|25035|AD	0.1041	0.1473	0.0539	0.1468	0.0885	0.1066	0.0735	0.1119	0.0759	0.1238	0.1315	0.2095	0.1041	0.0829	0.1133	0.0833	0.1069	0.1172	0.098	0.1228	0.063	0.0867	0.0776	0.0708	0.0731	0.0587	0.1232	0.0871	0.0844	0.1182	0.1058	0.073	0.0579	0.088	0.0508	0.1178	0.0909	0.102	0.0788	0.1219	0.1732	0.0667	0.0592	0.087	0.0515	0.0581	0.0511	0.0954	0.1069
IL12RB1|48393|AT	0.3338	0.0857	0.3778	0.341	0.1939	0.3006	0.2231	0.3089	0.2771	0.2596	0.2602	0.2254	0.2627	0.3001	0.3601	0.3148	0.4166	0.403	0.2435	0.36	0.232	0.2616	0.333	0.4174	0.3774	0.2043	0.3195	0.2846	0.2602	0.1856	0.3371	0.3326	0.2318	0.3275	0.2498	0.2704	0.2626	0.1878	0.3199	0.1829	0.1753	0.2617	0.1328	0.0708	0.0799	0.2121	0.3467	0.1964	0.1127
ARL8B|63025|ES	0	0	0.0023	0	0.0063	0.0027	0.0049	0	0	0	0	0	0	0	0	0	0	0	0.0024	0	0.0049	0	0	0	0.0021	0	0.0064	0	0	0	0	0	0	0	0.0043	0	0	0	0	0	0	0	0.0079	0	0.0105	0.0065	0	0	0
ARRB2|38564|ES	0.9713	1	0.9932	0.993	0.9844	0.9918	1	0.9949	0.9954	0.9826	1	0.9826	1	1	0.9847	1	0.9876	1	0.9954	0.978	0.99	0.9845	0.988	0.9825	0.9958	0.9846	0.9858	0.9963	0.9784	1	1	0.9872	0.9915	0.9672	0.9884	0.9938	0.9897	0.9785	0.9969	0.9918	0.9828	0.9714	1	1	1	0.9555	0.9873	0.9858	1
ARF1|10063|AP	0.9861	0.9899	0.9924	0.9854	0.9958	0.9882	0.994	0.9867	0.9844	0.989	0.9914	0.9927	0.9904	0.9872	0.9932	0.9963	0.9855	0.9957	0.9965	0.9887	0.9927	0.991	0.987	0.9897	0.9877	0.9919	0.9871	0.99	0.9898	0.9896	0.9926	0.992	0.9874	0.9935	0.9856	0.9817	0.9818	0.9894	0.9822	0.9939	0.9923	0.9855	0.9776	0.9876	0.9933	0.9878	0.9778	0.9919	0.9877
BID|61008|ES	0.9552	0.9711	0.9516	0.9527	0.9797	0.9365	0.9839	0.9884	0.9821	0.9853	0.8962	1	0.933	0.9687	0.9906	0.9684	0.9478	0.9373	1	0.9897	0.9843	0.9794	0.9792	0.9511	0.9807	0.9725	0.9609	0.9914	0.9587	0.969	0.9747	0.9909	0.9862	0.9731	0.9494	0.9627	0.9659	0.9829	0.9529	0.9176	0.9887	0.9423	0.9778	0.9469	0.9148	0.9318	0.9705	0.9223	0.9217
TNFRSF1A|19828|AT	0	0	0	0	0	0	0	0	0	0	0	0	0	0	0	0	0	0	0	0	0	0	0	0	0	0	0	0	0	0	0	0	0	0	0	0	0	0	0	0	0	0	0	0	0	0	0	0	0
KLHL18|64510|ES	0.9142	1	1	0.9441	0.9535	1	1	0.921	0.8582	0.9614	1	0.9024	0.9414	0.9436	1	1	1	1	1	0.9497	0.9487	0.9246	1	1	1	1	1	0.834	0.9041	1	0.8282	1	0.9453	0.8503	1	0.9414	0.9575	1	1	0.7834	0.9689	1	0.8333	1	1	0.9292	0.9113	1	1
NFATC2IP|35903|ES	1	0.9831	1	1	1	1	1	1	1	1	1	1	1	1	1	1	1	1	1	1	1	1	1	1	1	1	1	1	1	1	1	1	1	1	1	0.9888	1	1	1	1	1	1	1	1	0.9894	1	1	1	0.9805
IRF3|51010|ES	na	0.7036	0.8317	1	1	1	0.723	0.8455	0.5295	0.8944	na	na	1	0.7569	na	1	0.8092	1	1	0.8555	1	0.8061	0.7035	1	0.7012	0.4929	0.8049	0.8247	1	0.879	0.6734	na	0.9078	0.6024	0.8244	0.6792	0.687	0.9155	0.7622	na	0.7887	0.9073	0.797	0.7867	0.7167	0.529	0.5146	0.5917	0.7447
IGF2BP2|68029|AP	1	1	1	1	1	1	1	1	1	1	1	1	1	1	1	1	1	1	1	1	1	1	1	1	1	1	1	1	1	1	1	1	1	1	1	1	1	1	1	1	1	1	1	1	1	1	1	1	1
LIMS1|54880|AP	0	0	0	0	0	0	0	0	0	0	0	0	0	0	0	0	0	0	0	0	0	0	0	0	0	0	0	0	0	0	0	0	0	0	0	0	0	0	0	0	0	0	0	0	0	0	0	0	0
TRAF3IP3|9685|ES	1	1	1	1	1	1	1	0.9582	1	0.9761	1	1	1	1	1	1	1	1	1	1	1	1	1	1	1	1	1	1	0.9599	1	1	1	1	1	1	1	1	1	1	1	1	1	1	1	1	1	1	1	na
TECPR1|80579|AT	0	0.0213	0	0	0	0.0103	0	0.0076	0.0057	0	0	0	0	0	0	0	0	0	0	0	0.0063	0.0045	0.0089	0	0.0055	0	0.0057	0	0	0	0.0088	0.0056	0.0115	0	0.0117	0	0	0.0065	0	0	0.006	0.0054	0	0.0111	0.0741	0.0187	0.0176	0.0276	0.014
FGFR4|74729|AD	0.9518	0.9063	0.948	0.9571	0.8524	0.9241	0.9669	0.9565	0.9741	0.9886	0.909	0.9533	0.8865	0.9119	0.9305	0.937	0.9253	0.9638	0.969	0.9831	0.9791	0.9404	0.9421	0.9702	0.941	0.9438	0.9763	0.9503	0.9637	0.9713	0.9362	0.9348	0.9092	0.9322	0.9625	0.902	0.9447	0.9854	0.9311	1	0.9431	0.9451	0.9286	0.8948	0.9665	0.9304	1	0.9544	0.9651
SEMA3C|80240|AT	0	0.0019	0.0027	0	0.0149	0	0	0	0	0	0	0	0	0	0	0	0	0	0	0	0	0.0028	0	0.0112	0	0	0	0	0	0	0	0	0.0099	0	0	0.0052	0.0087	0	0	0.0024	0	0.0015	0	0.0047	0.0047	0.0128	0.0151	0.0066	0
HNF4A|59461|AP	0.4121	0.5096	0.528	0.5098	0.7651	0.4721	0.5566	0.5605	0.5597	0.5822	0.6143	0.5377	0.615	0.4033	0.3799	0.4451	0.4714	0.5339	0.6208	0.5822	0.5769	0.5105	0.5094	0.5389	0.5419	0.6054	0.5162	0.3621	0.4526	0.3692	0.4086	0.4053	0.4064	0.3778	0.5441	0.4392	0.4135	0.437	0.335	0.6018	0.4667	0.0741	0.0564	0.1022	0.0736	0.0528	0.1111	0.0307	0.0052
METTL21A|57193|ES	0.1065	0.1013	0.2561	0.0439	0.0644	0.1986	0.1551	0.0719	0.1446	0.1194	na	0	0.1925	0.0748	0.1859	0.1601	0.0644	0.0851	0.1587	0.212	0.1712	0.1712	0.1219	0.0936	0.1295	0.0936	0.1712	0.1286	0.0763	0.2464	0.2224	0.0902	0.0193	0.1622	0.1103	0	0.0233	0.0612	0.0213	0.2924	0.1341	0.1103	0.0156	0.3314	0.1795	0.2198	0.1647	0.2646	0.068
SH3BP2|68595|AT	0	0	0	0.026	0.0185	0	0	0	0	0	0	0	0	0	0	0	0.0251	0	0	0	0	0	0	0.0245	0.0389	0	0	0	0	0	0	0	0.0525	0	0	0	0.0427	0.0239	0	0	0.0589	0	0.0232	0	0	0.0583	0.0478	0	0.0944
ACVR1B|21877|AT	0.9862	0.9839	0.9868	0.9864	0.9883	0.9897	0.9901	0.9856	0.9954	0.9879	0.9858	0.99	0.9895	0.9853	0.9865	0.9924	0.9886	0.9869	0.9859	0.9902	0.987	0.9918	0.9893	0.9848	0.9921	0.9857	0.986	0.9943	0.9836	0.9895	0.9835	0.9836	0.9709	0.9812	0.9849	0.9821	0.9632	0.9787	0.9947	0.9601	0.9835	0.9806	0.9918	0.9639	0.9775	0.9605	0.9819	0.9828	0.9692
CDC42SE2|73224|AD	0.0034	0.0059	0.0116	0.0038	0	0	0.0056	0	0.003	0.0058	0	0.0209	0	0	0.0036	0.0072	0	0	0	0	0.0035	0.0067	0	0.0074	0.0052	0.0127	0.0037	0	0	0.013	0.0079	0.003	0.0085	0.0058	0.0064	0	0.0064	0.019	0.0146	0	0.0042	0.0071	0	0.0165	0	0.0142	0	0.0288	0.0162
KLC4|76227|ES	0.9979	1	1	1	0.9968	1	0.998	0.9981	1	1	1	0.9949	1	1	1	1	0.9976	1	1	0.9981	1	0.9967	1	1	1	0.9945	0.9919	0.9975	1	1	1	0.997	1	0.995	1	1	1	1	0.9899	1	1	1	1	1	1	0.9867	1	1	1
LCN2|87707|AT	0.9817	0.9942	0.9719	0.9925	0.9942	0.9968	0.9883	0.9874	0.9886	0.9934	0.9797	0.9982	0.9949	0.9826	0.9898	1	0.9933	0.9907	0.9983	0.9859	0.9933	0.9967	0.9755	0.9929	0.9939	0.994	0.9782	0.9815	0.9861	0.982	0.9856	0.9892	0.9636	0.9979	0.9877	0.988	0.9461	0.9872	0.9861	0.9451	0.9889	0.9643	0.9757	0.9868	0.9578	0.9736	0.9778	0.973	0.9572
FLT1|25556|AT	0.224	0.2341	0.2386	0.2232	0.2616	0.2633	0.1709	0.2707	0.2448	0.204	0.2249	0.1347	0.3535	0.3979	0.2645	0.175	0.3169	0.2404	0.3014	0.2214	0.1941	0.2437	0.2681	0.2726	0.1951	0.2501	0.2581	0.3878	0.3246	0.2621	0.2324	0.1704	0.4089	0.3763	0.312	0.2489	0.2553	0.3113	0.2161	0.2371	0.202	0.3874	0.4907	0.5574	0.4477	0.5124	0.3045	0.2882	0.4152
TNC|87351|ES	0.011	0.018	0.0034	0.0344	0.0749	na	0.0014	na	0.067	0.0676	0.1951	0.0564	0.0009	0.0023	0.1319	0.0754	na	0.0522	0.0847	0.151	0.0033	0.0692	0	na	0.0513	0.0255	0.0185	0.0716	na	0.0055	0.0738	0.0517	0.0064	0.2944	0.0749	0.0403	0.023	0.064	0.0558	0.1071	0.0528	0.0296	na	na	na	na	0.6062	0.0062	0.0559
NGFRAP1|89730|AP	0.95	0.9456	0.9487	0.9833	0.991	0.9527	0.9701	0.9571	0.9681	0.9598	0.9428	0.9671	0.967	0.949	0.9661	0.9744	0.9091	0.9786	0.982	0.9786	0.969	0.9784	0.9602	0.9696	0.9536	0.9433	0.9676	0.9593	0.9399	0.9776	0.9406	0.9743	0.9004	0.9519	0.9686	0.9422	0.9747	0.9654	0.9643	0.942	0.9608	0.8772	0.8641	0.8696	0.8953	0.8382	0.9366	0.9184	0.891
CD81|13917|AP	0	0	0.0088	0.0077	0	0.0112	0.0044	0.0138	0	0	0	0.003	0.0094	0.0046	0	0.0026	0.0078	0.0064	0.0052	0	0.004	0	0.0039	0.005	0.0033	0.0057	0.0036	0	0.006	0	0	0.0034	0.0053	0	0	0	0	0	0.0037	0	0.0022	0.0026	0	0	0.0033	0	0.0106	0.0024	0
HDAC10|62799|ES	0.9882	0.9789	1	1	1	1	0.9812	1	0.9629	1	1	1	1	1	1	1	0.9883	1	0.9878	1	0.9671	0.9901	0.9904	1	0.9878	1	1	1	1	1	1	1	0.9678	1	0.9898	0.9888	1	1	1	1	1	1	0.9935	0.986	0.9908	0.9867	0.9899	0.9696	0.9817
KLF6|10632|ES	0.9845	0.9737	0.9795	0.9841	0.9815	0.9875	0.9916	0.974	0.9743	0.9852	0.9862	0.9694	0.988	0.986	0.9885	0.9909	0.9865	0.9872	0.9876	0.9837	0.9861	0.9828	0.9864	0.9833	0.9798	0.9832	0.9765	0.9907	0.9818	0.9934	0.9868	0.9853	0.9782	0.9598	0.955	0.9627	0.9772	0.9904	0.9863	0.9876	0.9942	0.9951	0.9947	0.9946	1	0.9945	1	0.9955	1
CDC42|1003|AT	0.004	0.0072	0.0047	0.0048	0.0073	0.0021	0.0026	0.0017	0.0043	0.0029	0.0041	0.0076	0.0051	0.0047	0.0086	0.0118	0.004	0.0048	0.0041	0.0039	0.0026	0.0029	0.0034	0.0038	0.0036	0.0041	0.0041	0.0053	0.0026	0.0023	0.0058	0.0049	0.0055	0.0026	0.015	0.0055	0.0088	0.0067	0.0077	0.0145	0.0081	0.0104	0.0068	0.0093	0.0046	0.0036	0.0035	0.0069	0.0112
PDCD10|67553|AT	1	1	1	1	1	1	0.9896	1	1	1	1	1	1	1	1	1	1	1	1	1	1	1	1	1	1	0.9933	1	1	1	1	1	1	1	1	0.9847	1	1	1	1	1	1	1	1	1	1	1	1	1	1
PML|31636|AD	0.0759	0.0678	0.0472	0.0908	0.1628	0.0963	0.1071	0.1199	0.0815	0.2177	0.0438	0.0683	0.1188	0.046	0.0542	0.1058	0.088	0.1303	0.0472	0.1072	0.0404	0.1222	0.0776	0.1102	0.0653	0.046	0.1244	0.0753	0.1058	0.0595	0.0866	0.0675	0.0963	0.1288	0.128	0.0827	0.0732	0.1073	0.0575	0.0743	0.0744	0.0929	0.1234	0.1692	0.0938	0.1284	0.1118	0.0758	0.1196
NFKB1|70110|AP	1	0.9794	0.7822	1	0.9573	0.8345	0.9728	0.6634	0.9789	0.6578	0.5392	0.8053	0.5189	0.9911	0.5482	1	0.9233	0.6396	1	1	1	0.9975	0.7933	0.8535	0.8041	0.6947	0.8265	0.8568	0.5812	1	0.8711	1	0.9426	0.5286	0.7704	0.6808	0.9861	0.5641	0.6489	0.9777	0.5436	1	0.6777	0.9674	0.8624	0.9889	0.9186	0.9278	0.7543
CDH11|36699|ES	1	1	0.9677	1	1	1	0.9695	1	1	1	0.8881	1	1	0.9585	0.9632	1	0.9684	1	1	0.9639	1	1	1	0.9528	1	0.9336	0.9691	1	1	1	1	0.9703	1	1	1	1	1	1	1	0.9477	1	1	1	1	1	1	1	1	0.9503
PPP3CB|12156|AA	0.5211	0.4968	0.5355	0.514	0.5556	0.5683	0.5068	0.5919	0.5517	0.4771	0.5632	0.5105	0.4232	0.4505	0.484	0.4417	0.6327	0.4987	0.543	0.5244	0.5542	0.5371	0.4617	0.4916	0.553	0.4639	0.4839	0.4965	0.5068	0.476	0.5632	0.4193	0.4916	0.5691	0.5218	0.4293	0.4324	0.4998	0.5197	0.4805	0.4817	0.3672	0.4678	0.6351	0.5055	0.4916	0.5301	0.353	0.3982
ARMC5|36255|AP	0.229	0.2509	0.1926	0.0566	0.3038	0.3133	0.3312	0.2432	0.3584	0.1132	0.3489	0.1644	0.3028	0.4269	0.2985	0.4883	0.3894	0.139	0.3864	0.323	0.3028	0.2689	0.2972	0.1784	0.2473	0.4736	0.2557	0.2307	0.3208	0.3787	0.3589	0.2523	0.3603	0.2687	0.181	0.1477	0.301	0.2571	0.0705	0.484	0.1099	0.2489	0.1711	0.1027	0.1735	0.3572	0.2646	0.2425	0.2307
ARF1|10064|AD	0.0123	0.0084	0.0121	0.0146	0.012	0.0157	0.0136	0.0156	0.0155	0.0141	0.0071	0.0119	0.0107	0.0093	0.0109	0.0103	0.0124	0.011	0.0114	0.0107	0.0091	0.0116	0.0132	0.0105	0.0169	0.0134	0.0098	0.0121	0.0116	0.0128	0.0096	0.0129	0.0128	0.0129	0.0127	0.0139	0.0154	0.0114	0.0214	0.0078	0.0122	0.0181	0.0097	0.0063	0.0156	0.009	0.0153	0.0106	0.0135
ARHGAP15|55491|AT	0.9978	0.99	0.9923	0.9928	0.992	0.9909	0.9978	0.9922	0.9967	0.9972	0.9898	0.9955	0.9812	0.9951	0.9955	0.995	0.9926	0.9913	0.995	0.9956	0.9906	0.9938	0.9941	0.9969	0.9943	0.9952	0.9915	0.9988	0.9963	0.9904	0.9941	0.9952	0.9924	1	0.9789	0.965	0.9759	0.9704	0.9936	0.9806	0.982	0.9796	0.9772	0.9058	0.9194	0.9508	0.9863	0.9681	0.8962
IL4R|35690|ES	0.8106	0.7725	0.8439	0.7898	0.7888	0.8494	0.8098	0.8105	0.7747	0.8524	0.922	0.7992	0.8718	0.8033	0.8558	0.7975	0.8118	0.8876	0.8634	0.8501	0.8903	0.8036	0.7911	0.8405	0.7828	0.856	0.8511	0.8391	0.8205	0.7749	0.8045	0.8062	0.8229	0.8103	0.9258	0.8587	0.8034	0.7982	0.797	0.861	0.8954	0.7507	0.9203	0.7761	0.9113	0.7477	0.8422	0.75	0.9119
LRP11|78120|AP	0.8308	0.4728	0.8626	0.9339	0.8809	0.9697	0.9556	0.9783	0.8747	0.9393	0.7291	0.4022	0.615	0.8139	0.7291	0.6271	0.8582	0.5023	0.8433	0.8733	0.5222	0.7743	0.9125	0.7648	0.9393	0.6687	0.8382	0.6421	0.737	1	0.7517	0.8014	0.9528	0.7291	0.9125	0.9316	0.8809	0.4901	0.6532	0.2835	0.8391	0.8511	0.8391	0.8346	0.9357	0.8647	0.9274	0.9162	0.9556
PIK3R2|48398|AT	0.9634	0.9454	0.9676	0.9853	0.9469	0.9674	0.9569	0.9681	0.9676	0.9285	0.9482	0.9547	0.9634	0.9701	0.9959	0.975	0.973	0.9944	0.9829	0.9567	0.953	0.9665	0.9781	0.9803	0.9809	0.9573	0.9635	0.9801	0.9741	0.961	0.9636	0.9901	0.9833	0.9857	0.9504	0.9675	0.9257	0.9543	0.9868	0.9429	0.9737	0.9324	0.7874	0.7793	0.9021	0.9583	0.9897	0.9662	0.9588
CCL28|71949|ES	0.0337	0.0171	0.0357	0.0381	0	0.0384	0.0316	0.0352	0.0265	0.0309	0.0351	0.044	0.0282	0.0369	0.0265	0.0209	0.0264	0.0246	0.0269	0.0293	0.0482	0.0323	0.0373	0.0264	0.0284	0.0309	0.0392	0.0267	0.0223	0.0505	0.0405	0.0259	0.0647	0.0426	0.0638	0.0449	0.0434	0.0476	0.0163	0	0.0331	na	0.0681	0.0306	0.0754	0.1191	0.0951	0.099	na
MAP3K8|11122|AT	0.7051	0.5312	0.6085	0.6481	0.8632	0.7568	0.7376	0.6793	0.7491	0.5216	0.624	0.6389	0.5638	0.6163	0.5543	0.8452	0.6529	0.5171	0.6058	0.7814	0.5999	0.6334	0.6559	0.6533	0.6412	0.7489	0.8039	0.6948	0.6827	0.8531	0.7689	0.5918	0.6765	0.4467	0.5738	0.7537	0.3831	0.6296	0.7612	0.6396	0.5569	0.6017	0.6611	0.6559	0.6947	0.4974	0.6457	0.8087	0.6526
ARL17B|42018|AT	0.1992	0.1548	0.2208	0.1673	0.1758	0.2677	0.2394	0.2982	0.2523	0.2679	0.2656	0.1995	0.3132	0.2269	0.2497	0.1605	0.2467	0.2189	0.1701	0.1484	0.2364	0.1543	0.2659	0.2628	0.1591	0.2721	0.1937	0.2361	0.2575	0.2609	0.2198	0.2596	0.2264	0.4042	0.2092	0.1965	0.1529	0.168	0.1417	0.1744	0.2561	0.2432	0.1828	0.2742	0.196	0.2305	0.1903	0.1769	0.1564
PTGDS|88237|AT	0.9921	0.9819	0.9891	0.992	0.9843	0.9942	0.9812	0.9715	0.9868	0.9894	0.9936	0.9907	0.9804	0.9793	0.9985	0.9966	0.9881	0.9908	0.9876	0.9961	0.9892	0.9924	0.9809	0.9907	0.9865	0.9968	0.968	0.9796	0.9724	0.9741	0.9728	0.994	0.944	0.9893	0.9771	0.9734	0.9977	0.9865	0.9894	0.9951	0.9898	0.9514	0.9349	0.828	0.9287	0.9218	0.96	0.9673	0.9076
ARFGEF1|84089|AT	0.0609	0.0594	0.0668	0.0568	0.1252	0.0522	0.0427	0.0558	0.0664	0.0583	0.0555	0.0708	0.0526	0.0694	0.0648	0.0569	0.0742	0.0554	0.0463	0.0564	0.0479	0.0422	0.0569	0.0595	0.0501	0.0358	0.0585	0.0643	0.0701	0.0632	0.0707	0.0661	0.0778	0.0529	0.0654	0.0679	0.054	0.0655	0.0686	0.1007	0.0667	0.0876	0.0704	0.1074	0.0433	0.0406	0.0492	0.0776	0.1185
RELA|16905|ES	0.9937	0.989	0.997	0.9925	1	0.9918	0.9933	0.9862	1	1	1	0.9949	1	0.993	0.9919	0.995	1	0.9932	0.9959	0.9923	0.9968	0.9973	0.986	0.9964	0.9973	0.9881	0.9927	0.9924	0.9942	0.9908	0.9949	0.9872	1	1	0.9881	0.9933	1	0.9829	0.9919	0.9933	0.9907	0.9831	0.9945	1	1	0.9905	1	0.9911	1
TECR|47999|AA	0.0013	0	0	0	0.002	0.0013	0	0.0025	0	0.0013	0	0	0.0054	0.0035	0	0.0032	0.0031	0	0	0	0.0015	0.0012	0.0036	0.0021	0.0014	0.0014	0	0	0.0022	0	0	0.0014	0.004	0	0.0017	0	0.0051	0.0019	0	0	0.0014	0.0018	0.0025	0.0038	0.0112	0.0044	0	0.006	0.0049
CD81|13914|AP	0.0053	0.0085	0.015	0.0197	0.0021	0.0242	0.0103	0.0043	0.0082	0.0126	0	0.0028	0	0.015	0.0092	0.0061	0.0271	0.006	0.0049	0.0059	0.0093	0.0237	0.0127	0.0162	0.0121	0.0212	0.027	0.006	0.0083	0.0112	0.0146	0.0094	0.0321	0	0.0137	0.0123	0.011	0.0134	0.0121	0.0061	0.0152	0.0381	0.0657	0.0462	0.0408	0.0412	0.0444	0.0381	0.031
TNFRSF10B|83060|ES	1	1	1	1	1	1	0.9714	1	1	1	1	1	1	1	1	1	1	1	1	0.9823	0.9667	0.9805	0.9823	1	1	1	1	1	1	1	1	1	0.9657	1	1	1	1	1	1	1	1	0.9948	0.9478	0.9778	1	0.9746	1	1	0.989
GALNT15|63632|AT	0.9781	1	0.9787	1	0.9765	0.924	0.9651	1	1	1	1	0.9832	0.9454	1	1	0.9771	0.9506	0.965	1	0.9617	0.9876	1	1	1	1	1	1	1	1	0.9381	0.9828	0.9602	1	1	0.9715	0.9944	0.9754	1	0.971	0.9893	1	1	1	1	1	1	1	1	1
ARHGAP9|22586|ES	0.8748	0.8242	0.843	0.8194	0.9076	0.9146	0.9738	0.897	0.895	0.9114	0.9355	0.9589	0.9142	0.905	0.7927	0.9501	0.8463	0.9025	0.9331	0.831	0.8895	0.919	0.8789	0.8956	0.8302	0.8875	0.9586	1	0.9438	0.784	0.8466	0.897	0.906	0.9218	0.9033	0.8772	0.9552	0.9667	0.864	0.8789	1	0.905	0.8194	na	0.9125	na	0.9276	0.7941	1
ITGB2|60851|ES	0	0	0	0.0009	0	0	0	0	0	0	0	0	0	0	0	0	0	0	0	0	0	0	0	0	0	0	0.0172	0	0	0	0	0	0	0	0	0.003	0	0	0.0147	0	0	0.0044	na	na	na	na	0	0	0
S100A10|7679|AP	0.0033	0.0017	0	0.0013	0.0013	0.001	0.001	0	0.0015	0	0	0	0	0.0043	0.0037	0.0064	0	0.0042	0.0008	0.0021	0.0013	0	0.0009	0	0.001	0.0019	0.0014	0.0007	0.0028	0	0	0.0017	0.0033	0.0026	0.0016	0	0	0.0017	0	0	0.0043	0	0.0012	0.0043	0	0.0028	0.0059	0.004	0
IL32|33426|RI	0.342	0.33	0.3369	0.4013	0.1017	0.3073	0.1562	0.2759	0.5343	0.2307	0.1908	0.2706	0.4075	0.4477	0.2241	0.1959	0.1946	0.4002	0.349	0.2543	0.3081	0.2346	0.2628	0.3558	0.362	0.2694	0.2463	0.41	0.2821	0.3125	0.2615	0.2721	0.3833	0.1768	0.3103	0.2828	0.4124	0.203	0.1211	0.0827	0.2505	0.2885	0.2926	0.1329	0.2855	0.3165	0.1969	0.3103	0.1823
LEPROTL1|83272|AT	0.5524	0.5364	0.5523	0.5736	0.5248	0.5676	0.5625	0.5515	0.5936	0.549	0.5954	0.5867	0.5616	0.5207	0.4871	0.4921	0.5077	0.5898	0.6319	0.6094	0.6011	0.5523	0.5413	0.5676	0.5954	0.5886	0.5484	0.5159	0.5586	0.4939	0.5328	0.4994	0.5395	0.5015	0.5783	0.5123	0.5783	0.5815	0.4775	0.4716	0.5086	0.506	0.5597	0.5451	0.4502	0.5403	0.5561	0.5091	0.5769
GSK3B|66364|ES	0.0478	0.1119	0.05	0.0636	0.0515	0.0409	0.0901	0.0399	0.0901	0.0818	0.0428	0.0918	0.0703	0.05	0.0525	0.0371	0.0568	0.0641	0.0352	0.0517	0.076	0.1012	0.058	0.0901	0.0697	0.0419	0.0821	0.0986	0.0546	0.0648	0.0836	0.0715	0.0265	0.0636	0.0639	0.0998	0.0947	0.0134	0.0687	0.0194	0.0215	0.0667	0.0412	0.0155	0.0271	0.1098	0.0275	0.1467	0.0648
NR2C2AP|48612|AT	0.9017	0.9506	0.9246	0.9008	0.8851	0.9156	0.9296	0.9738	0.9107	0.9424	0.8525	0.9044	0.9132	0.9003	0.9189	0.9204	0.9157	0.9043	0.9083	0.9317	0.9074	0.9354	0.8809	0.8869	0.9342	0.9194	0.8893	0.9083	0.9555	0.9631	0.952	0.8335	0.8004	0.9181	0.9846	0.8869	0.8977	0.9148	0.932	0.9628	0.931	0.8959	0.8582	0.8851	0.8509	0.8292	0.8111	0.9158	0.8907
GALNT6|21846|AP	1	na	0.9715	1	0.9508	0.8807	0.9578	1	0.9761	0.9366	0.9009	na	1	0.9534	1	1	1	1	1	1	1	0.9646	1	0.9317	0.9479	1	1	0.9684	1	1	1	0.9479	1	1	0.9009	1	0.9366	1	1	na	0.9684	0.9901	0.984	0.9802	0.9851	0.9009	1	0.9591	1
IL32|33427|AA	0.4086	0.4044	0.3855	0.4691	0.3704	0.2757	0.3309	0.2326	0.3576	0.2646	0.2006	0.2684	0.3534	0.3614	0.3694	0.1919	0.2721	0.4756	0.4339	0.2273	0.287	0.4137	0.3298	0.557	0.368	0.4663	0.1991	0.2186	0.4008	0.1883	0.286	0.3005	0.2852	0.279	0.2889	0.1398	0.1961	0.4604	0.1039	0.1068	0.1779	0.0803	0.1789	0.3961	0.1802	0.182	0.1644	0.1892	0.1648
S100A2|7721|ES	na	na	na	na	na	na	na	na	na	na	na	na	na	na	na	na	na	na	na	na	na	na	na	na	na	0	na	na	na	na	na	0.1026	na	0.0948	0.0565	na	na	na	na	na	0	0.0138	0.0357	0.0153	0.0543	0.0422	0.0343	0.1541	0.0315
TCF7L2|13153|ES	0	0.0091	0	0	0	0	0	0	0.0043	0	0	0.0194	0	0.0081	0	0	0	0.0087	0	0	0	0	0	0	0.0041	0	0	0.0098	0.0096	0	0	0.0066	0.0052	0	0	0	0	0	0	0	0	0	0	0.0063	0.0143	0	0	0	0
PSMD13|13627|ES	1	1	0.9977	1	1	1	0.9982	0.9981	0.9966	1	1	1	1	1	1	1	1	1	1	0.9985	0.9977	0.9986	1	1	1	0.9984	1	1	1	1	1	0.9988	1	0.9986	0.9979	1	1	0.995	1	1	1	0.9979	1	1	0.9974	1	0.9966	1	0.9976
CDH1|37246|AD	0	0	0	0.0019	0.001	0	0	0	0	0	0.0016	0	0.0008	0.0022	0	0	0	0	0	0.0007	0	0.0014	0.0005	0.0012	0.0005	0	0	0	0	0	0	0	0	0	0	0	0.0012	0	0	0	0.0009	0.0012	0	0	0.0029	0.0047	0	0	0.0018
S100A6|119889|AA	0.0999	0.2317	0.2278	0.1693	0.4002	0.2554	0.1395	na	0.2227	0.3025	0.2487	0.2585	0.1607	0.2085	0.1514	0.1255	0.2114	0.0982	0.1685	na	0.1291	0.2036	0.0853	0.1411	0.131	0.2422	0.1968	0.1177	0.294	0.159	0.2443	0.1715	na	0.1338	0.076	0.1597	0.1601	0.2504	0.1605	0.2286	0.0878	0.4841	0.2705	0.1982	0.2556	0.319	0.2525	0.1875	0.2396
THRA|40841|AA	0.9325	0.899	0.9341	0.9567	0.9156	0.9595	0.9058	0.9493	0.9053	0.9429	0.983	0.9408	0.9799	0.9353	0.9096	0.9095	0.9434	0.9349	0.9188	0.9343	0.936	0.923	0.9197	0.9197	0.9369	0.9561	0.9404	0.9145	0.9392	0.9249	0.9303	0.8871	0.9206	1	0.8983	0.9062	0.9259	0.9438	0.8908	0.891	0.918	0.9473	0.9186	0.8961	0.9611	0.969	0.9753	0.9201	0.9543
CSF1|4086|AA	1	0.9263	0.9676	0.9697	0.9564	0.9909	0.9894	0.9834	0.9359	0.9882	0.9764	1	1	0.9459	0.9741	0.9849	0.9812	0.9811	0.9695	0.9663	0.9746	0.9638	0.9852	0.9539	0.9418	0.9566	0.9768	0.9314	0.9555	0.9458	0.9681	0.9476	0.9883	0.9112	0.9658	0.9764	0.9876	0.9899	0.986	0.9669	0.9931	0.8789	1	1	0.9094	1	0.7931	0.8908	0.9299
TNFRSF25|416|ES	1	1	1	1	1	1	1	1	1	1	1	0.8711	1	1	1	0.7048	1	1	1	1	1	1	1	1	1	1	1	1	1	1	1	1	0.9651	0.6082	1	1	1	1	1	na	1	1	1	1	0.9634	1	1	1	1
ILK|14175|RI	0.1225	0.1894	0.0729	0.0539	0.1016	0.0449	0.0577	0.0162	0.0595	0.0709	0.0856	0.1894	0.0525	0.0781	0.0977	0.3445	0.0597	0.1351	0.1505	0	0.0721	0.0797	0.0477	0	0.0838	0.0466	0.033	0.1673	0.054	0	0.1578	0.0453	0.1082	0.0838	0.3229	0.0847	0.1651	0.19	0.1782	0.4127	0.1786	0.1418	0.0331	0.1165	0.0543	0.0296	0.1651	0.0787	0.0178
IL32|33412|ES	0.737	0.6124	0.6854	0.8379	0.6219	0.9075	0.9003	0.8111	0.8326	0.9199	0.8155	0.7387	0.7947	0.8385	0.6378	0.3685	0.454	0.8438	0.7263	0.8321	0.9176	1	0.6712	1	0.7848	0.7941	0.6901	1	0.7405	0.8574	0.4825	1	0.7196	0.6393	1	0.8565	0.6791	0.8003	0.7406	na	0.6873	0.8916	0.8704	na	0.8369	0.6991	0.7863	0.9088	0.8487
METTL9|34525|ES	0.9831	0.9941	0.9697	0.9588	0.9769	0.9585	0.9738	0.9729	0.9668	0.9841	1	0.9754	0.9815	0.9743	0.9739	0.9869	0.9821	0.9752	0.9715	0.9865	0.9729	0.964	0.9805	0.9658	0.9855	0.9834	0.9593	0.987	0.9765	0.9788	0.9805	0.9815	0.9573	0.9692	0.9539	0.9743	0.9779	0.9888	0.9861	0.9889	0.98	0.9834	0.9787	0.9782	0.9767	0.9699	0.9719	0.9746	0.9779
HGF|80250|AT	0.279	0.0654	0.1226	0.3394	0.0968	0.2426	0.0887	0	0.2724	0.2203	0.0833	0.1496	0.1993	0	0.2744	0	0.3113	0	0.3673	0.1497	0.0544	0.1873	0.2037	0.3777	0.2661	0.0845	0.1922	0.2516	0.151	0	0.2266	0.2848	0.2388	0.0527	0.1899	0.069	0.0829	0.1808	0.2785	0.2638	0.1709	0.1611	0.3742	na	0.4391	0.2906	0.1334	0.093	0
BRD8|73504|AT	0	0	0	0.0044	0	0	0	0	0	0	0	0	0	0	0	0	0.0045	0.0023	0	0	0	0	0	0	0	0	0	0.0036	0	0.0023	0.0049	0	0	0	0	0	0	0	0	0.0043	0	0	0.0007	0	0	0	0.0035	0	0
IL4R|35685|AT	0.0038	0.0108	0.0158	0.0023	0.0024	0.0133	0.0112	0.0139	0.0106	0.006	0.0147	0.0096	0.022	0.0356	0.0044	0.0092	0.0137	0.0097	0.0035	0.0072	0.003	0.0056	0.0106	0.017	0.0147	0.0142	0.0203	0.0107	0	0.0095	0.0126	0.0035	0.0258	0.002	0.02	0.0087	0.0182	0.0142	0.0089	0.0059	0.024	0.0195	0.0217	0.0261	0.0116	0.0376	0.033	0.0184	0.0376
NCK2|54846|ES	0.8695	0.8625	0.8611	0.8468	0.8826	0.8918	0.8654	0.8936	0.885	0.8281	0.8469	0.895	0.8334	0.8689	0.8283	0.8834	0.8794	0.8656	0.8704	0.9059	0.8635	0.8611	0.8919	0.8637	0.897	0.8861	0.8747	0.8633	0.8562	0.8956	0.9362	0.8265	0.851	0.8858	0.9027	0.8811	0.8977	0.9184	0.9448	0.9013	0.8851	0.8769	0.8434	0.8174	0.7487	0.8094	0.7708	0.7988	0.8489
ARHGAP5|27130|ES	0.9523	1	1	0.9063	0.9881	0.9797	0.9881	1	0.9775	0.9817	0.883	1	1	1	1	1	0.9823	0.9777	0.9635	1	1	1	0.9854	1	1	1	1	0.974	0.9061	1	1	1	1	1	0.9558	1	1	1	1	0.9818	1	0.9756	na	1	1	1	1	1	1
ACO1|86056|ES	0.093	0.1078	0.0461	0.1583	0.0815	0.1493	0.1048	0.0882	0.1792	0.1215	0.093	0.1293	0.0534	0.023	0.1388	0.0561	0.0946	0.0975	0.1276	0.095	0.1014	0.0611	0.0706	0.2109	0.1427	0.0239	0.22	0.0551	0.07	0.1293	0.1388	0.147	0.1172	0	0.0432	0.0637	0.0746	0	0.1388	0.1447	0.1355	0.059	0.0746	na	0.1236	0.0341	0.1014	0.0859	0.0288
METRNL|44434|AP	0.0343	0	0	0	0	0	0	0	0	0	0	0	0	0	0	0	0	0	0	0	0	0	0	0	0	0	0	0	0	0	0	0.0313	0	0	0.0298	0.0278	0	0	0	0	0	0	0.0199	0	0	0	0	0	0.1123
NEDD4L|45674|ES	0.7511	1	1	1	0.8895	0.5537	0.8512	0.7818	0.7741	1	1	0.9239	1	0.5776	1	1	0.4581	0.8398	1	0.6986	0.5499	1	1	1	1	1	0.5882	1	0.7134	0.7873	1	0.8054	0.8408	1	1	0.812	0.7705	1	1	1	1	1	0.642	na	0.7818	1	1	1	1
LMBR1|82470|ES	0.9807	0.9815	0.9562	1	0.9847	0.9625	0.9653	0.8989	0.9737	0.9355	1	0.9812	0.9732	0.9804	0.9472	0.8808	0.943	0.952	0.9812	0.977	0.9659	0.9766	0.9772	0.9602	0.9774	0.9848	0.9434	0.9457	0.9373	0.9257	0.9562	0.9844	0.985	0.9476	0.9781	1	0.9536	0.9309	0.9441	0.8689	0.9048	0.9641	0.9691	0.9839	0.9715	0.9692	1	0.9671	0.9925
GBP2|3715|AT	0.6926	0.6241	0.9358	0.7709	0.904	0.6904	0.6531	0.9096	0.9165	0.8952	0.74	0.7744	0.6725	0.7389	0.721	0.6364	0.5813	0.7951	0.8558	0.77	0.7503	0.7788	0.62	0.6443	0.7816	0.8787	0.6305	0.6682	0.8967	0.748	0.6648	0.6828	0.7446	0.7534	0.6639	0.7728	0.8634	0.6024	0.6848	0.69	0.6168	0.7874	0.8352	0.7894	0.7114	0.6345	0.6582	0.7085	1
CDC42EP4|43224|RI	1	1	1	0.994	1	1	1	1	1	1	1	1	1	1	1	1	0.9949	1	0.9962	0.9968	1	1	1	1	0.997	1	1	1	1	1	1	1	1	1	1	1	1	1	1	1	1	1	1	1	1	1	1	1	1
MICAL2|14425|ES	0	0	0	0.0032	0	0.0015	0.0014	0.0008	0.0021	0.001	0.0167	0.006	0.0184	0.0013	0	0.012	0.0127	0.0113	0.0023	0.0024	0.0026	0.0013	0.0013	0.0007	0.0024	0.0005	0.0064	0.0045	0.0027	0.0031	0.0021	0.001	0.0016	0.0093	0.0182	0.0061	0.0056	0	0.0051	0	0.0232	0.0016	0.0291	0.0161	0.0116	0.0159	0.0051	0.0329	0.006
CTSB|82659|AP	0.0057	0	0.0024	0	0.0026	0	0	0	0.0029	0	0	0	0	0	0	0	0	0	0	0	0	0	0	0	0.0018	0	0	0	0	0	0	0	0.0028	0	0	0.0031	0	0.0049	0	0	0	0.0027	0.0086	0	0	0	0	0.0095	0
IRF3|50985|ES	1	0.945	1	1	1	0.9787	1	1	1	1	1	1	0.9704	1	1	na	1	0.9264	1	0.9781	1	1	0.9767	1	1	0.9804	1	1	1	1	1	0.9664	0.9855	1	1	1	0.9086	1	1	1	1	1	0.9929	0.9844	0.9863	0.9707	1	1	1
PPARG|63423|ES	0	0	0	0.0014	0.0011	0	0.0004	0.0005	0	0.0007	0	0	0.001	0.0015	0	0	0	0	0.0008	0	0.0012	0	0.0009	0	0	0.0003	0	0	0	0.0013	0.0011	0.001	0	0.0009	0.004	0.0022	0.0016	0	0	0	0	0.0034	0	0.0017	0	0	0	0.0011	0
KLK10|51266|AP	0	0.0234	0.0486	0.0432	0	0.0383	0.1076	0.0859	0	0.0671	0	0.0658	0	0.1109	0	0	0	0	0.0411	0.0765	0.1486	0.0427	0.0655	0.031	0	0.0371	0.0235	0	0	0.029	0.0313	0.0273	0	0	0	0.0626	0	0	0	0	0	0.0597	0.0342	0.0127	0.0264	0	0.0563	0	0.0317
PSME3|41150|ES	1	0.9963	1	1	1	0.9967	1	1	1	1	1	1	1	1	1	1	1	1	1	1	1	0.9976	1	1	1	1	1	1	1	0.9952	1	0.9976	1	1	1	1	1	1	1	1	1	1	1	1	0.9917	1	1	0.9977	1
IRF7|13720|RI	0.3668	0.4104	0.4677	0.2314	0.213	0.3685	0.215	0.3548	0.3323	0.3132	0.215	0.2252	0.3995	0.3954	0.2879	0.3036	0.3288	0.2987	0.308	0.2491	0.6336	0.3318	0.3707	0.5043	0.2198	0.3243	0.3544	0.2626	0.3171	0.2871	0.257	0.3761	0.5945	0.4009	0.3829	0.256	0.5645	0.2338	0.2762	0.4525	0.2626	0.4858	0.308	0.5718	0.5738	0.5787	0.4126	0.3784	0.6539
C3orf52|66084|AT	0.9618	0.9402	0.9181	0.9541	0.8963	0.9528	0.9865	0.9309	0.9896	0.9642	0.9287	0.968	0.9338	0.9078	0.9884	1	0.9148	0.9632	0.9545	0.9459	0.9703	0.9775	0.9455	0.9305	0.9663	0.976	0.9498	0.9763	0.9553	0.9485	0.9554	0.9859	0.8924	0.9721	0.9122	0.9218	0.9468	0.9329	0.9283	0.9617	0.9462	0.9347	0.8983	0.9176	0.9645	0.9601	0.9936	0.8788	0.9636
CD3D|18990|ES	1	0.9472	1	0.9971	1	1	1	1	1	1	1	1	1	1	1	1	0.9924	0.9908	1	1	0.989	0.9848	1	1	1	1	1	0.9941	1	1	0.9831	0.9909	1	1	1	1	1	0.9842	1	1	1	1	1	1	1	1	1	1	1
SP100|57897|AT	0.1391	0.1685	0.1679	0.1588	0.1159	0.2041	0.2159	0.1895	0.2224	0.1711	0.1644	0.1868	0.167	0.1764	0.1136	0.1655	0.1908	0.1958	0.1415	0.153	0.175	0.1955	0.1948	0.1753	0.1787	0.1518	0.1547	0.1711	0.1915	0.1511	0.2042	0.1714	0.1601	0.1887	0.1696	0.1753	0.245	0.2024	0.1816	0.1595	0.1752	0.2547	0.2686	0.2592	0.2707	0.3009	0.1652	0.174	0.3188
NDRG1|85257|AD	0.0005	0.0032	0.0007	0.0006	0.0004	0.0002	0.0003	0.0004	0.0011	0.0006	0.0005	0.001	0.0005	0.0006	0	0	0.0026	0.0012	0.0007	0.0001	0.0008	0.0007	0.0003	0.001	0.0004	0.0014	0.0017	0.0024	0	0.0014	0.0008	0.0009	0.0011	0.0016	0.0028	0.0012	0.0019	0.0009	0	0	0.0032	0.0026	0.007	0.0012	0.0016	0.0138	0	0	0
ARHGDIA|44195|ES	1	1	1	1	0.9996	1	1	1	1	1	0.9972	1	1	0.9995	0.9993	1	0.9994	1	1	1	1	1	1	1	0.9996	1	1	1	1	1	1	1	1	1	1	0.9994	1	1	1	1	1	1	1	1	0.9985	1	1	0.9983	1
ARL6IP1|34268|AP	0.0014	0.0017	0	0	0	0	0	0	0.0006	0.0017	0	0	0	0	0	0	0.0028	0	0.0009	0	0	0.001	0.0009	0	0.0006	0	0.0016	0	0	0.0027	0	0	0.0022	0	0.0031	0.0025	0.0032	0.0011	0	0	0.0017	0.0011	0.0011	0.0071	0	0	0.0013	0	0
AR|89349|AT	0	0.0179	0	0.0184	0	0.0227	0	0.0514	0.0537	0.0139	0	0.0062	0.0438	0	0	0.0142	0	0	0	0	0.0256	0.0075	0.018	0	0.0059	0	0	0	0	0	0	0	0.0537	0	0.0399	0.0093	0	0.01	0	0.0052	0.0325	0	0.1515	0	0	0.1927	0	0.1153	0.1565
C3orf58|67130|AP	0	0	0	0	0	0	0	0	0	0	0	0	0	0	0	0	0.0546	0	0	0	0	0	0	0	0	0	0	0	0	0	0	0	0	0	0	0	0	0	0	0.0269	0	0	0	0	0	0	0.0867	0.0823	0
PLXND1|66744|AD	0	0	0	0	0	0	0	0	0	0	0	0	0.0404	0	0	0	0	0	0	0	0	0	0	0	0.0131	0	0	0	0	0	0.0119	0	0.032	0	0	0.008	0	0.0131	0	0.0127	0	0	0.0238	0.0145	0.0232	0	0	0	0
MX2|60663|ES	0.8923	0.9418	1	1	0.9636	0.9508	1	1	1	0.9142	1	0.7978	1	1	0.9334	0.9404	1	0.9404	1	1	1	0.9431	1	1	1	0.9775	1	0.9443	1	1	1	0.9755	0.9266	1	0.9647	0.8633	0.9776	0.9142	0.9641	1	1	0.9287	1	1	1	na	1	1	1
SHC1|7858|ES	1	1	1	1	1	1	1	1	1	1	1	1	1	1	1	1	1	1	1	1	1	1	1	1	1	1	1	1	1	1	1	1	1	1	1	1	1	1	1	1	1	1	1	1	1	1	1	1	1
IL32|33402|ES	0.8664	0.8291	0.8056	0.9414	0.8088	0.94	0.9281	0.8814	0.9141	0.9578	0.8865	0.894	0.8824	0.8915	0.7333	0.6501	0.7216	0.9538	0.8733	0.8978	0.954	1	0.7718	1	0.9391	0.8994	0.8054	1	0.8164	0.8683	0.6994	1	0.909	0.8219	1	0.9217	0.7837	0.8587	0.8257	0.4326	0.7832	0.5972	0.7549	na	0.5254	0.5596	0.7488	0.9205	0.7859
IGF2BP2|68032|AA	0.0315	0	0.0208	0.0321	0.0334	0.0214	0.0358	0.0167	0.0099	0.0134	0	0.0524	0	0.0339	0.094	0.0441	0.0128	0.0157	0	0	0.0167	0	0.0375	0.0203	0	0.0229	0.0177	0.0474	0.056	0.0265	0	0	0.1023	0.0419	0.0208	0.0372	0.0647	0	0	0	0	0.0139	0	0.094	0.0339	0.0613	0.0261	0.0474	0.0225
SEMA3C|80237|AP	1	1	1	1	1	0.9786	1	1	1	1	1	1	1	1	1	0.9916	1	1	1	0.9912	1	1	1	1	1	1	1	1	1	1	1	0.9859	1	1	0.9899	1	1	0.9931	0.9939	1	1	0.9898	1	1	1	1	1	0.9575	0.9766
NFATC3|37188|ES	1	1	1	1	1	1	1	1	1	1	1	1	1	1	1	1	0.9802	1	1	1	1	1	1	1	1	1	1	1	0.9308	0.9615	1	1	1	1	1	0.9734	1	1	0.9672	0.9736	1	1	1	1	0.9268	0.9602	1	1	1
PAK6|29960|ES	1	1	1	1	1	1	1	1	1	0.8923	na	1	na	1	1	1	1	1	1	1	1	1	1	1	1	1	1	1	1	1	0.8633	1	1	1	1	1	1	1	1	na	1	1	1	1	0.9209	1	1	0.9636	1
DDX58|86061|AA	1	1	1	1	1	1	1	1	1	1	1	1	1	1	1	1	1	1	1	1	1	1	1	1	1	1	1	1	1	1	1	1	1	1	1	1	1	1	1	1	1	1	1	na	1	1	1	1	1
GALNT11|82410|ES	1	1	1	1	1	1	1	1	1	1	1	1	1	1	1	1	1	1	1	1	1	1	1	1	1	1	1	1	1	1	1	1	1	1	1	1	1	1	1	1	1	1	1	1	1	1	1	1	1
VIMP|32754|AP	0	0	0	0	0	0	0	0	0	0	0	0	0	0	0	0	0	0	0	0	0	0	0.0026	0	0	0	0.0038	0	0	0	0	0	0	0	0	0	0	0	0	0	0	0	0	0	0	0	0	0	0
STAT1|56591|AP	0.9953	0.9813	0.9908	0.9938	0.9827	0.9937	0.9962	1	0.997	1	1	0.9853	0.9937	0.9902	0.9976	1	0.9815	0.9965	0.9865	0.99	0.9906	0.9961	0.9943	0.9907	0.9974	0.9952	0.9966	0.9903	0.9931	0.9834	0.9838	0.9863	0.9857	0.9864	0.9792	0.9899	0.9827	0.9837	0.9868	0.9954	0.994	0.9815	0.9406	0.991	1	0.9803	0.982	0.9884	0.9861
KLHL8|69859|ES	0.9581	1	0.9457	0.869	0.8888	0.8962	0.9741	0.895	0.9183	0.9687	1	1	0.861	0.8169	1	0.9341	1	0.94	0.9618	1	0.8263	1	0.9797	0.881	0.976	0.9484	1	1	1	0.9687	1	0.9482	0.938	0.8989	1	0.9794	0.8423	1	1	1	0.9294	1	0.7437	1	1	0.8573	1	0.8923	1
LTBR|19853|ES	0.9868	0.9744	0.9918	0.9888	0.9942	0.9846	0.9901	0.9885	0.9895	0.9954	0.9795	0.9936	0.9973	0.9947	0.9825	0.9883	0.9972	0.9903	0.9845	0.9934	0.993	0.9855	0.9959	0.9972	0.9927	0.9834	0.9806	0.9833	0.9931	0.976	0.9712	0.9903	0.9855	0.9797	0.9922	0.9928	0.9792	0.9896	0.9806	0.9603	0.9741	0.9869	0.9795	0.9817	0.9202	0.9643	0.9746	0.9799	0.9363
ARL2|16726|RI	0.9641	0.9601	0.9695	0.9802	0.9554	0.9555	0.9481	0.9548	0.9739	0.9688	0.9518	0.9615	0.9689	0.9688	0.9677	0.9574	0.971	0.9667	0.9486	0.9664	0.9649	0.9639	0.9699	0.9658	0.9641	0.9725	0.9588	0.974	0.955	0.9623	0.9628	0.9736	0.9642	0.974	0.9627	0.9593	0.9513	0.9697	0.9559	0.9748	0.9586	0.9569	0.9726	0.9564	0.9477	0.9668	0.9442	0.9432	0.96
NR4A3|87063|AT	0	0.0021	0	0	0	0	0	0	0	0	0	0.0037	0.0155	0	0	0	0	0	0	0	0	0	0.1818	0	0	0	0	0	0	0	0	0	0	0.0099	0.0032	0.0514	0	0.0254	0	0	0.004	0	0	0	0	0.0603	0.0872	0.0705	0.0311
PSMD13|13630|AD	1	1	1	1	1	1	1	1	1	1	0.9947	1	1	1	1	1	1	1	1	1	1	1	1	1	1	1	1	1	1	1	1	1	1	1	1	1	1	1	1	1	1	1	1	1	1	1	1	1	1
ARPC1A|80602|AT	0.4073	0.3654	0.441	0.4482	0.4115	0.441	0.4069	0.4364	0.4165	0.4038	0.3206	0.3235	0.3623	0.4187	0.4425	0.4198	0.427	0.406	0.422	0.4227	0.3833	0.4188	0.4312	0.4513	0.4349	0.3805	0.4595	0.3965	0.3751	0.3814	0.3918	0.4091	0.3947	0.4184	0.3421	0.415	0.3584	0.3525	0.4155	0.3536	0.4002	0.4081	0.268	0.3074	0.2879	0.3524	0.3039	0.3457	0.3719
PTPN6|20022|AP	0.5947	0.7031	0.5324	0.3523	0.7014	0.5037	0.6314	0.5129	0.5696	0.6422	0.4894	0.3348	0.549	0.5666	0.3543	0.3458	0.4022	0.4437	0.4905	0.3964	0.6021	0.4496	0.5439	0.2856	0.5461	0.4484	0.3873	0.6007	0.631	0.5873	0.5292	0.4163	0.5871	0.5617	0.4675	0.6416	0.4305	0.5146	0.3618	0.523	0.6453	0.6592	0.5175	0.7505	0.7255	0.6651	0.4512	0.7103	0.764
LRP11|78119|AP	0.1692	0.5272	0.1374	0.0661	0.1191	0.0303	0.0444	0.0217	0.1253	0.0607	0.2709	0.5978	0.385	0.1861	0.2709	0.3729	0.1418	0.4977	0.1567	0.1267	0.4778	0.2257	0.0875	0.2352	0.0607	0.3313	0.1618	0.3579	0.263	0	0.2483	0.1986	0.0472	0.2709	0.0875	0.0684	0.1191	0.5099	0.3468	0.7165	0.1609	0.1489	0.1609	0.1654	0.0643	0.1353	0.0726	0.0838	0.0444
AHNAK2|29584|RI	1	1	1	1	1	1	1	1	1	1	1	1	1	1	1	1	1	1	1	1	1	1	1	1	1	1	1	1	1	1	1	1	1	1	1	1	1	1	1	1	1	1	1	1	1	1	1	1	1
MX1|60664|AP	0.9405	1	0.9536	0.9667	0.9148	0.931	0.9609	0.8402	0.972	0.8929	1	0.8862	0.9113	0.8086	0.9742	0.9379	0.9489	0.9818	0.9527	0.9392	0.9055	0.9342	0.9471	0.9412	0.94	0.9675	0.9502	0.9537	0.858	0.9222	0.9015	0.9557	0.8231	0.9557	0.9278	0.8732	0.9488	0.8904	0.9497	0.8388	0.8591	0.8546	0.7358	0.69	0.8535	0.7781	0.8192	0.7796	0.8031
RFXANK|48608|ES	0.9353	0.9484	0.9331	0.9367	0.9291	0.8955	0.9206	0.9395	0.9469	0.88	0.9445	0.9429	0.9367	0.8964	0.9524	0.9562	0.9225	0.8921	0.979	0.9197	0.8831	0.9051	0.864	0.9429	0.9307	0.9381	0.9259	0.9479	0.9017	0.932	0.9402	0.8187	0.947	0.8843	0.9403	0.8702	0.867	0.911	0.9014	0.9935	0.8972	0.8276	0.9341	0.8406	0.7458	0.7433	0.8095	0.7315	0.8491
PTK2B|83155|AT	0.9849	0.9641	0.9512	0.9766	0.976	0.9707	0.9731	0.9652	0.9726	0.979	0.9538	0.9762	0.9547	0.9621	0.9718	0.9625	0.9652	0.9791	0.9853	0.9687	0.9776	0.9747	0.9702	0.967	0.9756	0.9772	0.9624	0.9615	0.9759	0.9594	0.966	0.979	0.9273	0.9763	0.9366	0.9513	0.9484	0.9473	0.9467	0.9485	0.9489	0.9224	0.9053	0.9295	0.8999	0.8822	0.8957	0.8942	0.8534
AGTPBP1|86733|ES	1	1	1	1	1	1	1	1	1	1	na	1	1	1	1	1	1	1	1	1	1	1	1	1	1	1	1	1	1	1	1	1	1	1	1	1	1	1	1	1	1	1	na	1	1	1	1	0.9603	1
TGFBR1|87051|ES	1	1	1	1	0.971	1	1	1	1	1	1	1	1	1	1	1	1	0.9651	1	1	1	1	1	1	1	1	1	1	1	1	1	1	1	1	1	1	1	1	0.9649	1	1	1	1	1	1	1	1	1	1
IL13RA1|89942|AT	0.9962	0.9928	0.9963	0.9958	0.9961	0.9985	0.996	0.9954	0.9927	0.9983	0.9958	0.9962	0.9935	0.995	0.9962	0.9959	0.9896	0.9988	0.9974	0.9982	0.9972	0.9995	0.996	0.9918	0.999	0.9943	0.9975	0.9975	0.9955	1	0.9968	0.9959	0.994	0.9921	0.9873	0.9955	0.9981	0.9953	0.9968	0.9909	0.9974	0.9909	0.9933	0.9931	0.9962	0.9927	0.9894	0.9901	0.9856
TUBB3|38178|AA	0.0057	0	0.0027	0	0	na	0.0092	na	0	0	na	0	0	0.0085	0	0	0.0036	0	0	0	0.0068	0	0	na	0.0085	0	0	0.025	na	na	0.0015	0	na	na	0.0032	0	0	0	0.0039	0	0.0057	0	0	0.0387	0.0228	0	0.012	0.0204	0.0085
IRF3|51000|ES	1	0.9883	1	1	1	1	1	1	0.9942	1	0.9853	1	0.9913	0.9951	1	1	0.9942	0.9933	1	1	1	0.9943	0.995	1	1	1	1	1	1	1	1	1	1	1	1	1	1	0.9914	0.9912	1	0.9888	1	0.9961	1	1	0.9869	1	0.9929	1
C5orf30|72919|AP	0.0271	0.0532	0.0625	0.0177	0.0119	0.0379	0.0321	0.0272	0.0463	0.06	0.1312	0.0431	0.0123	0.0536	0.0873	0.0768	0.0161	0.0651	0.0358	0.0316	0.0607	0.0304	0.0415	0.0305	0.041	0.0422	0.0757	0.0625	0.0321	0.0467	0.0422	0.0638	0.0603	0.0667	0.0342	0.021	0.0814	0.0717	0.0616	0	0.0859	0.1146	0.0834	0.0169	0.0737	0.0897	0.2232	0.293	0.197
ANXA6|74144|AP	0.9957	1	0.99	0.9942	1	0.9938	0.9939	0.989	0.9415	0.95	1	0.989	1	0.9839	0.9954	0.9958	0.9887	0.991	0.987	0.972	1	0.9734	1	0.9798	0.9912	1	0.9768	0.9942	0.9597	0.9909	0.9949	0.987	1	1	0.9898	0.994	1	0.9884	1	1	1	1	0.9752	1	1	1	1	1	1
BMP2K|69645|AT	0.6579	0.7456	0.7323	0.6696	0.6728	0.6678	0.7057	0.6549	0.6275	0.6415	0.5095	0.4663	0.6736	0.6974	0.5819	0.7206	0.7485	0.6929	0.6202	0.6442	0.6989	0.6897	0.7046	0.66	0.7141	0.6687	0.6677	0.6322	0.5557	0.7541	0.5799	0.589	0.7637	0.5709	0.5954	0.7032	0.5967	0.7661	0.7268	0.7053	0.7162	0.6389	0.2936	0.6534	0.5956	0.4281	0.4777	0.5776	0.5584
CD44|15110|ES	0.3212	0.4771	0.7198	0.3364	0.3212	0.2885	0.5748	na	0.7171	0.5034	0.8169	na	na	na	0.5132	na	0.5867	0.1481	na	0.3133	0.5272	0.5317	0.3782	0.6373	0.5867	0.7526	0.245	0.6186	0.2885	0.6328	na	0.3875	0.6838	0.4033	0.5317	0.3067	0.3782	0.1686	0.4281	na	0.443	0.3177	0.1865	0.4115	0.3941	0.3813	0.2885	0.5893	0.391
TECR|48002|AA	0.058	0.0521	0.0589	0.0525	0.0708	0.0565	0.0505	0.0584	0.055	0.0476	0.0332	0.0599	0.041	0.0503	0.0555	0.0827	0.0552	0.0563	0.0383	0.0556	0.0523	0.0531	0.0442	0.0684	0.0579	0.043	0.0515	0.0571	0.0622	0.0548	0.0579	0.0687	0.03	0.0658	0.0441	0.0341	0.0416	0.0574	0.0478	0.0507	0.0541	0.0511	0.0324	0.0471	0.0606	0.0397	0.0687	0.0561	0.0376
LTBP1|53179|AP	0.2629	0.1308	0.1696	0.3306	0.2779	0.2332	0.1929	0.2225	0.2642	0.1492	0.0475	0.2069	0.2265	0.2354	0.073	0.1277	0.1302	0.2022	0.172	0.2163	0.2966	0.2815	0.3349	0.2519	0.2857	0.4731	0.1431	0.2519	0.2339	0.1187	0.1712	0.0631	0.2318	0.1522	0.1454	0.2054	0.2286	0.1035	0.0906	0.1329	0.0813	0.0371	0.2335	0.4024	0.1391	0.3501	0.2664	0.3346	0.0653
METTL15|14782|AT	0.9712	0.9637	0.9634	0.9588	0.968	0.9752	0.9833	0.992	0.9834	0.9815	0.9596	0.9712	0.9853	1	0.9657	0.9857	1	0.9784	0.9609	0.9744	0.9966	0.9775	0.9946	0.99	0.9915	0.9899	0.9697	0.9785	0.9761	0.9653	0.9868	0.9797	0.9208	0.9541	0.9914	0.9943	0.9554	0.9806	1	0.9879	0.9818	0.9872	0.9252	0.9776	0.9871	0.9235	0.9645	0.9021	0.9357
TUBB3|38179|ES	0	0	0	0	0	na	0	na	0	0	na	0	0	0	0	0	0.0046	0	0	0	0	0	0	na	0	0	0	0	na	na	0.0057	0	na	na	0.0017	0	0	0	0.0029	0	0	0	0	0	0	0	0	0	0
LMBR1L|21520|AD	0.0245	0.0695	0.0573	0.036	0.0496	0.0217	0.0164	0.0227	0.0148	0.0154	0.1794	0.0266	0.0276	0.0137	0.0584	0	0	0.0276	0.0164	0.0211	0	0.014	0.0122	0.0188	0.0318	0.023	0.0369	0.0142	0.0175	0	0	0.0171	0.0934	0	0.0171	0.0711	0	0	0	0	0.0381	0.0985	0.0437	0.0536	0.0826	0.0408	0	0.0378	0
PAK1|17952|ES	0.9897	1	0.9715	1	0.9665	0.9889	1	1	0.991	1	1	1	1	1	1	1	1	1	0.9925	0.982	1	0.9917	0.9906	0.9687	1	0.9938	1	0.9829	1	1	1	0.9909	1	0.9775	0.977	0.9887	1	1	0.9616	1	1	0.9823	1	1	1	1	1	1	0.975
PML|31641|ES	1	1	1	1	1	1	1	1	1	1	1	1	1	1	1	1	1	1	1	1	1	1	1	1	1	1	1	1	1	1	1	1	1	1	1	1	1	1	1	1	1	1	1	1	1	1	1	1	1
IL17RC|63259|ES	0.6702	0.7058	0.6638	0.6752	0.7154	0.5562	0.7443	0.6979	0.6519	0.7176	0.6431	0.8472	0.5213	0.644	0.7248	0.555	0.6028	0.7176	0.6863	0.6944	0.7921	0.6803	0.5579	0.5857	0.7895	0.7413	0.6113	0.5541	0.6068	0.6687	0.6488	0.7038	0.652	0.7594	0.669	0.7299	0.6059	0.5879	0.6234	0.5916	0.6273	0.6288	0.6462	0.7612	0.6488	0.3242	0.6948	0.688	0.6391
METTL5|55889|AT	0.0416	0.0491	0.0531	0.0591	0.0395	0.0502	0.0645	0.0611	0.0572	0.0566	0.0638	0.0361	0.062	0.05	0.0573	0.0546	0.0721	0.0606	0.0364	0.0481	0.053	0.0587	0.0551	0.0436	0.0505	0.039	0.0771	0.041	0.0424	0.0717	0.0513	0.0515	0.074	0.0575	0.0491	0.0456	0.0461	0.066	0.0621	0.0547	0.0689	0.0555	0.0525	0.0478	0.0491	0.0476	0.0395	0.0504	0.0627
RARA|40856|AP	0.1252	0.0764	0.0713	0.1162	0.0703	0.1175	0.0801	0.1344	0.1391	0.0985	0.0786	0.1635	0.1657	0.1192	0.1426	0.1626	0.0911	0.0426	0.0958	0.1148	0.0797	0.0759	0.1038	0.0813	0.0787	0.0942	0.0968	0.1044	0.1128	0.0883	0.1767	0.0747	0.128	0.1675	0.1006	0.0924	0.0944	0.0825	0.1267	0.133	0.0653	0.1202	0.2135	0.1298	0.1222	0.1488	0.0435	0.0454	0.093
PSMD12|43111|ES	1	1	1	1	1	1	1	1	1	1	1	1	1	1	1	1	1	1	1	1	1	1	1	1	1	1	1	1	1	1	1	1	1	1	1	1	1	1	1	1	1	1	1	1	1	1	1	1	1
IFNAR2|60394|ES	1	1	1	1	1	1	1	1	1	1	1	1	1	0.9527	1	1	1	1	1	1	1	1	1	1	0.9755	1	1	1	1	1	1	0.9653	1	1	1	1	1	1	1	0.8837	0.9322	0.9668	1	1	1	1	1	1	1
PTGER3|3416|AT	0.3265	0.164	0.2281	0.43	0.2071	0.6239	0.4095	0.4092	0.3928	0.248	0.2359	0.1046	0.3458	0.3794	0.1384	0.0708	0.3659	0.3993	0.2209	0.2663	0.1897	0.2678	0.3787	0.5572	0.2699	0.3747	0.3323	0.4034	0.3882	0.3723	0.1545	0.2449	0.5389	0.3361	0.1767	0.3354	0.4393	0.2062	0.1549	0.0744	0.1682	0.2895	0.6165	0.7465	0.6948	0.8167	0.3722	0.7589	0.4741
PAK4|49761|ES	0.001	0	0	0.0042	0.015	0.0097	0.0123	0.0022	0	0.003	0.0415	0.0132	0.0113	0.0215	0	0.0033	0.0029	0.0169	0.0059	0.0028	0.0023	0.008	0.0152	0.0384	0.0016	0.0008	0.0041	0.0051	0.0018	0.0032	0.027	0.0193	0.0236	0.0143	0.0051	0.0136	0.0068	0.0109	0.0025	0	0.0174	0.0066	0.0075	0	0.0153	0.0047	0.0302	0.0031	0.0383
ARHGEF1|50100|ES	0.8362	0.9057	0.8981	0.9447	0.8681	0.882	0.9255	0.8859	0.8582	0.9456	0.8947	0.9269	0.8614	0.843	0.8447	0.9174	0.9054	0.9103	0.8867	0.911	0.8596	0.9385	0.8514	0.8844	0.9088	0.9121	0.9049	0.847	0.8865	0.9608	0.9922	0.8842	0.883	0.8577	0.901	0.9049	0.7918	0.9574	0.9476	0.9632	0.9048	0.9193	0.995	0.7289	0.9598	0.9475	0.9566	0.9723	0.9651
SRC|59346|AP	0	0	0	0	0	0	0	0	0	0	0	0	0	0	0	0	0	0.0146	0	0	0	0	0	0	0	0	0	0	0	0	0	0	0	0	0	0	0	0	0	0	0	0	0	0	0	0	0	0	0
IRF3|51003|RI	0.6629	0.8973	1	0.9448	0.7797	1	0.8526	0.8327	0.8367	1	1	1	0.9232	1	0.901	1	0.9689	0.8049	0.7882	0.9061	0.9161	0.7911	0.9077	0.7688	0.6505	0.8844	0.961	0.8522	1	1	0.8756	1	1	1	1	0.8909	0.9045	1	0.9507	1	0.9473	0.9883	0.9708	0.9746	0.9812	0.9829	1	1	1
FASTKD2|57159|AD	0.3963	0.2672	0.3492	0.4058	0.4636	0.4168	0.4025	0.2438	0.5047	0.4451	0.2096	0.3987	0.493	0.415	0.3435	0.2977	0.3031	0.4623	0.3666	0.4118	0.3271	0.3049	0.404	0.3619	0.5347	0.4217	0.3013	0.3909	0.3271	0.28	0.4174	0.4107	0.3074	0.4047	0.1956	0.3732	0.4318	0.4306	0.4375	0.4814	0.4977	0.3098	0.4431	0.4546	0.4393	0.4312	0.4126	0.3871	0.409
FOSL2|53058|AP	0	0	0	0	0	0.0074	0	0	0	0	0	0	0	0.0042	0	0	0	0	0	0	0	0	0	0	0	0	0	0	0	0	0	0	0	0	0	0	0	0	0	0	0	0	0	0	0	0	0	0	0
FLT4|75015|AT	0.3958	0.3769	0.4902	0.5236	0.5061	0.6648	0.546	0.5472	0.4672	0.3801	0.644	0.3937	0.5607	0.5116	0.5844	0.5004	0.4835	0.7182	0.7033	0.3924	0.3792	0.5037	0.4601	0.6653	0.5909	0.5611	0.5085	0.6322	0.5052	0.337	0.4838	0.4893	0.5801	0.6904	0.5736	0.3152	0.4238	0.3174	0.3527	0.4221	0.3864	0.4617	0.8303	0.9198	0.5179	0.6076	0.3492	0.481	0.5736
OAS1|24603|AA	0.8147	0.764	0.7471	0.9583	0.5742	0.9537	0.8294	0.9959	0.757	0.9515	0.7151	0.9545	0.6824	0.9305	0.9628	0.6844	0.9254	0.9568	0.9593	0.95	0.9567	0.7601	0.7436	0.9517	0.7686	0.7592	0.9944	0.6351	0.9344	0.7527	0.7443	0.9551	0.9499	0.7303	0.9507	0.9575	0.9585	0.9657	0.8126	0.9347	0.7889	1	0.9978	0.984	0.9914	0.9789	0.9847	0.9988	0.8098
ACVR2A|55521|RI	1	1	1	1	1	1	1	1	1	1	1	1	0.9559	1	1	1	1	1	1	1	1	1	1	0.9427	1	1	1	0.9518	1	1	0.9284	1	1	1	1	1	1	1	1	1	1	1	1	1	1	1	0.7558	1	1
PML|31662|ES	1	0.9861	0.9891	0.9845	0.9878	0.9885	1	1	0.9911	0.9779	1	1	0.9781	1	0.9896	0.9882	0.9585	0.9939	0.9745	0.9829	0.9811	1	0.9914	1	1	0.9874	0.9884	1	1	1	1	1	0.9669	0.9527	0.9618	1	1	0.9653	0.9854	0.978	0.9767	1	0.953	0.9595	0.9869	0.9587	0.9926	0.9875	0.9562
HFE|75599|ES	1	1	0.9167	0.9523	1	1	0.9691	0.937	0.9677	0.9643	1	1	1	1	0.9702	1	1	0.931	1	1	0.9574	0.9158	0.967	0.9663	0.964	1	1	0.972	0.9588	1	1	1	0.9588	0.9604	0.9467	0.9732	1	1	1	0.8163	1	1	0.92	0.913	0.8571	1	0.871	1	0.8791
CMTM3|36807|AT	0	0	0.0098	0	0.0236	0	0	0.0153	0	0.0109	0.032	0	0.0203	0	0	0	0	0	0	0	0	0	0	0	0	0	0	0	0	0	0	0	0.0237	0	0	0	0	0	0	0.0117	0	0.0103	0.025	0	0	0	0.0109	0	0.0288
KLK11|51275|ES	1	1	1	1	1	0.859	1	0.8785	1	1	1	1	na	1	1	1	1	1	1	1	1	1	1	1	1	na	1	1	1	1	1	1	0.8704	1	na	1	1	1	1	na	1	0.9509	1	0.9745	1	1	na	1	1
ARID4B|10340|AP	0	0	0.0264	0.0152	0.0177	0.0407	0	0	0	0	0	0	0.0166	0.0105	0	0	0	0	0.0192	0	0.0138	0	0	0.0158	0.0224	0.0207	0.0143	0	0	0.0162	0	0.0204	0.0254	0	0.0149	0	0.0172	0	0	0	0	0	0.0726	0	0	0	0	0	0
EGFR|79744|AT	0.9862	0.9768	0.9955	0.9922	0.9814	0.987	0.9862	0.9866	0.9833	0.992	0.9791	0.9953	0.9702	0.9982	0.9485	0.99	0.9961	0.9759	0.9846	0.9845	0.9907	0.9886	0.9899	0.9755	0.9896	0.9772	0.9886	0.9876	0.9957	0.9795	0.992	0.9675	0.9842	0.9843	0.9911	0.9801	0.9736	0.9839	0.9949	0.9865	0.988	0.9789	0.9753	0.9961	0.9962	0.9822	0.9834	0.9631	0.9503
C3orf52|66087|ES	1	0.9753	0.9541	1	1	1	0.9836	1	1	1	0.9421	1	1	0.9612	0.9788	0.9294	1	0.9734	0.9792	1	1	0.9868	0.9639	0.9674	1	1	1	0.9783	0.9759	1	0.8731	0.9836	1	0.9711	1	1	0.9846	0.961	1	1	0.9771	1	1	0.9589	1	1	1	1	1
ARL17A|42029|AT	0.1459	0.1359	0.1858	0.1865	0.1632	0.1264	0.1486	0.218	0.1521	0.1544	0.2348	0.2047	0.2349	0.1879	0.1712	0.0931	0.1389	0.1638	0.2205	0.2063	0.1521	0.1804	0.1381	0.1509	0.2129	0.1788	0.1946	0.2065	0.2035	0.1848	0.1771	0.2013	0.1533	0.3047	0.1981	0.1326	0.2215	0.1504	0.1461	0.16	0.1335	0.2142	0.1351	0.1212	0.1645	0.1394	0.1543	0.1619	0.1248
TRAF3IP3|9681|AT	0.4092	0.3923	0.4943	0.4462	0.4542	0.4314	0.4974	0.4866	0.3696	0.4046	0.4015	0.4031	0.5445	0.5997	0.5209	0.68	0.4901	0.4221	0.4829	0.4686	0.4442	0.4366	0.3361	0.4973	0.4931	0.4274	0.4233	0.4638	0.4266	0.4944	0.478	0.3773	0.4249	0.4143	0.4235	0.6192	0.4551	0.3477	0.478	0.5337	0.4298	0.4583	0.5866	0.4274	0.4196	0.6014	0.411	0.4882	0.3027
MASP2|637|AT	0	0	0	0	0	0	0	0	0	0	0	0	0	0	0	0	0	0	0	0	0	0	0	0	0	0.1223	0	0	0	0.0518	0	0	0	0	0	0	0	0	0	0	0	0.0366	0	0	0	na	0	0	0
BECN1|41140|ES	1	1	1	0.9974	1	0.996	1	0.9976	1	0.9983	0.9947	1	0.9969	0.9959	1	1	1	1	1	1	1	1	0.9983	0.9948	1	0.9981	1	0.9976	0.9971	1	1	0.9953	1	1	1	1	0.9965	1	0.997	1	0.9978	1	1	0.9965	0.9804	0.9958	0.986	0.9977	0.9868
VAV3|3927|AP	0.0034	0.0082	0.0037	0.0082	0.0097	0.0041	0.0076	0.0075	0.0071	0.0032	0	0.0061	0.0055	0.0109	0.0122	0.0085	0.0049	0.004	0.0074	0.0129	0.0018	0.0071	0.0042	0.0059	0.0089	0.0034	0.0111	0.004	0.0065	0.0081	0.0057	0.0129	0.0038	0.0083	0.0141	0.0041	0.0136	0.0079	0.0162	0.0515	0	0.0042	0	0.0128	0	0	0.0285	0.0022	0
ARL4A|78819|AP	0.9606	1	0.9564	0.9466	0.9669	0.9709	0.9528	0.9678	0.9924	0.9586	0.9737	0.9895	0.9539	0.9245	0.9855	0.9838	0.9235	0.9902	0.974	0.9665	0.9421	0.9915	0.9574	0.9449	0.9842	0.9789	0.9301	0.9726	0.9437	0.9842	0.9874	0.9728	0.9656	0.9751	0.9292	0.9588	0.905	0.9746	0.96	0.9838	0.945	0.9653	0.884	0.9793	0.982	0.9478	0.9899	0.9375	0.984
CBLL1|81369|ES	1	1	1	1	1	1	1	1	1	1	1	1	1	1	1	1	1	1	1	1	1	1	1	1	1	1	1	1	1	1	1	1	1	1	1	1	1	1	1	1	1	1	1	0.9702	1	1	1	1	1
SDC3|1436|RI	0.0195	0.0473	0.0637	0.0665	0.0286	0.0344	0.0157	0.0441	0.0308	0.0269	0.064	0.0327	0.0739	0.026	0.0231	0.0392	0.0334	0.0223	0.0299	0.0254	0.0223	0.0277	0.047	0.0125	0.0407	0.0344	0.033	0.0296	0.0809	0.0539	0.0457	0.0402	0.1436	0.0391	0.0446	0.0885	0.0847	0.0811	0.0381	0.0285	0.0512	0.1279	0.1708	0.1372	0.2337	0.1587	0.0953	0.1934	0.1957
NEDD4L|45649|AP	0.3464	0.5307	0.4343	0.4157	0.5394	0.3926	0.45	0.494	0.4226	0.6134	0.669	0.4072	0.624	0.22	0.175	0.4462	0.19	0.6581	0.658	0.505	0.3704	0.5655	0.47	0.5327	0.6042	0.4646	0.3624	0.0985	0.1394	0.0529	0.3558	0.4305	0.2958	0.4818	0.4065	0.3222	0.4285	0.3471	0.0751	0.0963	0.3335	0.5466	0.2263	0.1864	0.3845	0.4437	0.72	0.3188	0.6141
METTL5|55892|ES	0.9952	1	0.9963	1	0.9933	1	0.9962	1	1	0.9923	0.9921	1	1	0.9942	0.9875	1	1	0.9899	0.994	0.9936	1	0.9963	0.9965	1	0.9966	0.9848	1	0.994	0.9954	0.9955	0.9943	1	1	0.9969	1	0.9949	0.9936	0.994	1	0.9877	1	1	0.9978	1	0.992	0.9931	0.9946	0.9947	0.993
CMTM7|63816|ES	0.9822	0.9576	0.9536	0.96	0.9592	1	0.9663	0.9814	0.9097	0.9422	0.9549	1	0.9518	0.9013	0.9373	0.9688	0.953	1	0.9443	0.9692	0.9489	0.9827	0.9823	0.9169	0.9676	1	0.9458	1	0.9071	0.98	1	0.9427	0.9533	0.9693	1	0.981	1	1	0.9882	1	0.9189	0.9615	0.927	0.9409	0.9463	0.9016	0.9474	0.9693	0.8697
SP140|57869|AT	0.2772	0.1655	0.2192	0.2152	0.3056	0.175	0.1796	0.1795	0.0961	0.1331	0.1731	0.2879	0.2265	0.1813	0.425	0.2535	0.1878	0.2427	0.2645	0.1767	0.2515	0.2214	0.1665	0.1742	0.1894	0.1898	0.1138	0.356	0.2816	0.0872	0.2351	0.1153	0.0837	0.2603	0.2133	0.2864	0.2038	0.0909	0.2386	na	0.2719	0.0443	0.234	0.204	0.3321	0.1185	0.3385	0.271	0.2907
DCK|69459|ES	1	1	1	1	1	1	1	1	0.9923	1	1	1	1	1	1	0.9864	0.9952	1	1	1	1	1	1	1	1	1	1	1	1	1	1	1	1	0.9939	1	1	1	1	1	1	1	1	1	1	1	1	1	1	1
ARHGEF4|55356|AT	0.2906	0.2467	0.5228	0.6429	0.3355	0.8407	0.8923	0.8659	0.5878	0.5711	0.5086	0.184	0.6799	0.6022	0.2658	0.1637	0.7969	0.7157	0.3843	0.7014	0.4149	0.632	0.6823	0.8503	0.3819	0.5086	0.7519	0.3958	0.6235	0.4501	0.3113	0.3575	0.8373	0.5292	0.456	0.8077	0.7582	0.4898	0.3039	0.135	0.3294	0.9276	0.9057	0.9661	0.484	0.6968	0.5318	0.3728	0.8474
TRAF3IP1|58224|ES	0	0	0	0	0.0018	0	0.0057	0.0092	0.0183	0.0134	0.025	0.0102	0	0.0023	0	0	0.0035	0.0095	0	0.0272	0	0.0066	0.0028	0	0.0069	0.0132	0	0.0076	0	0.0029	0.0033	0.0488	0.0033	0.0088	0.0041	0.0024	0	0.0022	0	0	0.0068	0	0	0	0.0358	0	0	0.0147	0.038
IGLL5|61290|ES	0.98	0.9859	0.9936	0.9899	0.9969	0.9914	0.9911	0.9887	0.9761	0.9945	0.989	0.9971	0.971	0.9577	0.9785	0	0.978	0.993	0.9762	0.9844	0.9778	0.991	0.9874	0.9613	0.992	0.9886	0.9537	0.9616	0.9789	0.9793	0.9926	0	0.986	0.9746	na	0.9903	0.9933	0.994	0.987	1	0.9921	0.9613	0.9777	na	1	0.9929	0.9928	0.9724	0.9823
ARID1B|78238|ES	0.0361	0	0.0212	0.0319	0.0829	0.0821	0.0846	0.0768	0.0619	0.0212	0	0.0415	0.0691	0	0.0829	0	0.0415	0.0568	0.1477	0.0424	0	0.0797	0.0568	0.027	0.0697	0	0.0797	0.0371	0.0546	0.0428	0.0963	0	0.0281	0	0.0546	0.017	0.1416	0.0212	0.068	0	0.0352	0	0.0715	0.0415	0.0371	0.026	0	0.0768	0.0691
FGFR2|13300|AT	0.6888	0.657	0.6769	0.6844	0.6771	0.6665	0.7523	0.6855	0.692	0.7471	0.7765	0.779	0.7006	0.5786	0.6663	0.7503	0.5827	0.7056	0.7271	0.7033	0.6844	0.752	0.6811	0.7003	0.7605	0.7167	0.6615	0.6898	0.6596	0.6691	0.6988	0.68	0.5822	0.6513	0.6457	0.6851	0.6211	0.5187	0.6197	0.6712	0.6247	0.3972	0.5238	0.5079	0.4811	0.3223	0.4078	0.3085	0.2025
CD44|15270|ES	0.0971	0.5715	0	na	0.4652	0.6101	na	na	0.4408	0.7109	na	na	0.5138	0.3956	0.7532	0.2784	0.4623	0.6272	na	0.3004	0.46	0.2266	0.275	na	0.4667	na	0.0647	na	0.6348	0.1263	0.2812	0.7867	0.5004	na	0.4716	0.4017	0.056	0.4484	0.7878	na	0.5417	0.2718	0.6921	0.7505	0.7861	0.8334	0.9773	0.8853	0.8098
TRAF3IP2|77266|AP	0.0183	0.0312	0.0234	0	0	0.025	0.0312	0.0082	0	0.0137	0	0.0201	0.052	0.0255	0	0.0675	0.037	0.0085	0.0082	0	0.0171	0	0.0055	0.0105	0	0.008	0	0	0.0147	0	0	0.0198	0.0125	0.0434	0.0299	0.0303	0.0302	0.0291	0.0208	0.0213	0.0367	0.0829	0.0228	0	0.0509	0	0.0403	0.068	0
SDC2|84628|AP	0	0	0	0.008	0	0	0	0	0	0	0	0	0	0	0	0	0.0108	0	0	0	0	0	0	0	0	0	0	0	0	0	0	0	0	0	0.0052	0.0058	0	0	0	0	0	0	0	0	0	0	0	0	0
NRP1|11195|AT	0.0098	0.0173	0.0118	0.0113	0.0177	0.0137	0.0098	0.0174	0.0123	0.0126	0.02	0.0092	0.0179	0.0228	0.0099	0.0025	0.023	0.016	0.024	0.0074	0.007	0.0134	0.0092	0.0283	0.0128	0.004	0.0216	0.006	0.0222	0.0189	0.0125	0.0065	0.0208	0.0104	0.0261	0.0069	0.0132	0.0052	0.0085	0.0024	0.0079	0.0245	0.1099	0.3325	0.0858	0.1042	0.0132	0.0546	0.0748
AHNAK|16345|AP	1	1	1	1	1	1	1	1	1	1	na	1	1	1	1	1	1	1	1	1	1	1	0.94	1	1	1	1	1	1	1	1	1	1	1	1	1	1	1	1	1	1	1	1	1	1	1	1	1	1
VEGFA|76318|AP	0.016	0	0.0248	0.0253	0.0134	0.0598	0.0254	0.017	0.0513	0.0338	0	0.0272	0.0141	0.0406	0.0236	0.0975	0.0768	0.03	0.0403	0.0304	0	0.0237	0.0406	0.0261	0.0248	0.0106	0.0284	0.0481	0.0884	0.0131	0.0459	0.0193	0.0395	0.0491	0.0365	0.0246	0.0195	0.0141	0.0674	0.0602	0.051	0.0121	0.0136	0.0172	0.0147	0.0177	0.0326	0.028	0.0072
ARL17B|42015|AT	0.1231	0.1196	0.1462	0.1292	0.1234	0.0973	0.1585	0.1683	0.1083	0.1149	0.2238	0.1761	0.1814	0.1363	0.1286	0.062	0.0952	0.1127	0.1642	0.1771	0.1328	0.1489	0.1106	0.1175	0.1774	0.1226	0.1496	0.1563	0.1705	0.1679	0.1485	0.1754	0.1166	0.2114	0.1322	0.0949	0.1836	0.1081	0.1095	0.1235	0.1141	0.176	0.1027	0.0908	0.1405	0.1133	0.1102	0.1063	0.0967
ARRB2|38573|ES	1	1	1	1	1	1	1	1	1	1	0.9148	1	1	1	1	1	1	1	1	1	1	0.9859	1	1	1	0.9797	1	1	1	0.9809	1	0.9551	1	1	1	1	1	1	1	1	1	1	1	1	1	1	0.9696	1	1
LTBR|19852|ES	0.4708	0.4369	0.677	0.7269	0.8081	0.6002	0.5639	0.6861	0.6846	0.8341	0.5664	0.6843	0.9237	0.8524	0.593	0.621	0.8833	0.6315	0.3001	0.8123	0.761	0.6304	0.913	0.7301	0.5657	0.573	0.4973	0.4168	0.7364	0.6012	0.4661	0.5956	0.7889	0.5115	0.847	0.805	0.6409	0.6319	0.6163	0.4066	0.6311	0.847	0.8489	0.8181	0.4298	0.6787	0.7484	0.8307	0.5126
S100A13|7734|AP	0.1292	0.2177	0.0908	0.1107	0.1806	0.0505	0.2405	0.0254	0.1404	0.0713	0.1147	0.2578	0	0.0537	0.2162	0.2144	0.0942	0.124	0.1343	0.0176	0.0268	0.0563	0.1198	0.1643	0.0741	0.1404	0.0263	0.2276	0.0367	0.2705	0.1306	0.0848	0.1482	0.08	0.1114	0.0617	0.0526	0.1234	0.0851	0.3539	0.1926	0.1192	0.1174	0.0457	0.0736	0.1307	0.1098	0.0755	0.0721
IL18BP|17479|ES	1	0.9618	1	1	1	1	1	1	1	1	1	1	1	1	1	1	1	1	1	1	1	1	1	1	1	1	1	1	1	1	1	1	1	1	1	1	1	1	1	1	1	1	1	1	1	1	1	1	1
S100A6|7708|AA	0.0191	0.025	0.0175	0.0224	0.0242	0.0164	0.0211	0.0191	0.0207	0.0212	0.0151	0.0214	0.0232	0.0183	0.02	0.0208	0.0211	0.0224	0.024	0.0211	0.0199	0.0214	0.0172	0.0211	0.0177	0.0226	0.0169	0.0226	0.022	0.0206	0.0183	0.0255	0.0214	0.024	0.0213	0.0172	0.0213	0.0201	0.0242	0.0212	0.0215	0.0236	0.0315	0.0243	0.0345	0.0337	0.0395	0.0328	0.0189
METAP1|70019|ES	0.0969	0.1455	0	0.0804	0.0062	0.0549	0.0752	0.1007	0.1105	0.0537	0.1271	0.0648	0.0581	0.0565	0.0611	0.0809	0.0216	0.0499	0.0494	0.0611	0.0256	0.0329	0.0864	0.0436	0.0512	0.1008	0.0186	0.1261	0.1251	0.1624	0.0658	0.0778	0.0731	0.0731	0.0179	0.0593	0.0978	0.0575	0	0.0831	0.0197	0.0567	0.1191	0.0276	0.1091	0.0604	0.0117	0.0261	0.0104
KLHL2|71039|ES	0.9601	0.9682	0.9073	0.9576	0.9321	0.9652	0.8563	0.9277	0.9167	0.8904	1	0.9226	1	0.8271	0.8724	0.9397	0.8759	0.8511	1	0.9386	0.9499	0.9391	0.9452	0.8665	0.938	0.9016	1	0.8656	0.9405	0.9041	0.9479	1	0.921	0.955	1	0.9628	0.9467	0.9684	0.929	0.9317	0.9208	0.9536	1	0.8024	0.7979	0.9352	0.9453	1	1
LIMS1|54889|AT	0.9795	0.9586	0.9681	0.9636	0.9724	0.9927	0.9868	0.9935	0.9581	0.9648	0.9629	0.9665	0.9516	0.9582	0.9854	0.973	0.9769	0.9924	0.9968	0.9881	0.9529	0.984	0.9776	0.988	0.9842	0.9668	0.9875	0.9719	0.9736	0.9843	0.9773	0.9577	0.9498	0.9689	0.9353	0.9616	0.9512	0.9734	0.9692	0.9743	0.9728	0.9797	0.9811	0.9984	0.9929	0.9874	0.9566	0.9547	0.9876
IL17RE|63246|ES	0.9657	0.9872	0.9872	0.9925	0.9841	0.9947	0.9817	0.9754	0.9765	0.99	0.9843	1	0.9722	0.9936	0.9454	1	0.979	0.9688	0.9814	0.9738	0.9672	0.992	0.9754	1	0.989	0.9754	0.9742	0.9698	0.9824	0.9919	1	0.9487	0.9821	0.9873	0.9837	0.988	1	1	0.9427	0.9363	0.9759	0.9884	0.9739	0.9513	0.7398	0.8989	0.6991	0.926	0.9525
ARAP3|73826|ES	1	1	0.9308	1	1	0.9348	1	1	0.9656	1	1	1	0.854	0.9521	1	1	0.9676	0.8627	1	0.9212	1	0.9485	1	1	0.8091	0.9154	1	0.9194	1	1	0.8911	1	1	1	0.9558	0.9669	0.9404	1	1	1	1	0.9832	1	0.8945	1	1	1	0.9472	1
PPP3CC|83011|AT	1	0.9823	1	1	0.9829	0.9828	1	0.9653	1	1	1	1	0.9706	1	1	1	0.9732	0.9658	1	1	0.9797	1	0.9862	0.9876	0.9886	0.9874	0.984	0.9881	0.9636	1	1	1	0.983	1	1	0.9815	0.9635	0.9696	0.9547	1	0.9831	0.9719	1	0.936	0.9487	1	1	1	0.9174
PML|31648|ES	na	1	1	1	1	1	1	1	1	1	1	1	1	1	1	1	1	1	1	1	1	1	1	1	1	na	1	na	1	1	1	1	1	1	1	1	1	1	1	1	1	1	1	1	na	1	1	1	na
LTA4H|23823|ES	0.9289	0.8989	0.9288	0.9289	0.9243	0.938	0.9218	0.9318	0.8912	0.9188	0.8868	0.9123	0.9072	0.9572	0.8703	0.912	0.9172	0.8952	0.8965	0.8961	0.9224	0.9351	0.9371	0.9508	0.9099	0.8761	0.9253	0.939	0.9455	0.9655	0.9332	0.8796	0.9141	0.9327	0.8988	0.9349	0.8815	0.9233	0.923	0.8606	0.8999	0.9299	0.9342	0.9031	0.9566	0.9157	0.8781	0.8745	0.9127
FGFR1|83408|AP	0.0466	0.1918	0.161	0.0256	0.2151	0.0988	0.1476	0.0894	0.0859	0.2701	0	0.1925	0.0696	0.3084	0.283	0.1153	0.2124	0.1903	0.0932	0.1815	0.3612	0.2838	0.1582	0.0859	0.2032	0.1251	0.0269	0.2275	0.1545	0.2434	0.0901	0.1948	0.0349	0.0606	0.1582	0.0703	0.1301	0.2007	0.172	0.1016	0.1807	0.1354	na	0	0	0	0	0.0537	0
CHP1|30076|ES	0.9949	0.9974	0.9932	0.9951	0.9948	0.9949	0.9984	0.9941	0.994	0.9948	0.9913	1	0.9956	0.9955	0.9939	0.9965	0.998	0.9944	0.9948	0.9964	0.9968	0.9973	0.9966	0.9962	0.9964	0.9939	0.9954	0.9903	1	0.9945	1	0.9918	1	0.9971	0.996	0.9987	1	0.9958	0.9897	0.9892	0.9981	0.9918	0.9734	1	0.9828	0.9921	0.9948	1	1
FGFR4|74732|AD	0.9801	1	1	1	0.9786	0.9925	1	0.9895	0.9827	0.9881	0.9337	0.9407	1	0.9728	0.9743	1	0.9523	0.9885	0.9289	1	0.9704	0.9838	0.9838	1	0.9894	0.9257	0.9636	0.9653	0.9844	1	1	1	0.9664	0.97	0.977	0.9855	1	0.9631	1	1	0.9661	0.9782	0.99	0.9799	0.9937	0.9852	0.9065	0.9933	1
METTL15|14786|ES	0.2167	0.2167	0.1255	0.2167	0.1917	0.1558	0.2104	0.2256	0.1558	0.2319	0.5254	0.2695	0.4035	0.2035	0.1813	0.094	0.1027	0.2266	0.4991	0.1271	0.1741	0.4052	0.1111	0.14	0.1974	0.5111	0.3031	0.194	0.0687	0.1694	0.1874	0.3031	0.1634	0.1497	0.446	0.0796	0.2104	0.2374	0.2077	0.1286	0.1178	0.2296	0	0.2695	0.1255	0.1558	0.1215	0.2035	0.4798
ARPC2|57444|ES	0.0036	0.0125	0.0196	0.0084	0.0075	0.0035	0.0075	0.0054	0.0052	0.0033	0.0088	0.0114	0.0212	0.0158	0.0059	0.0072	0.0059	0.0041	0.0039	0.004	0.0037	0.0068	0.0061	0.0097	0.006	0.0055	0.0074	0.0053	0.0047	0.0103	0.0056	0.0044	0.0198	0.0038	0.0183	0.0139	0.0129	0.0252	0.0064	0.0098	0.0092	0.0155	0.0494	0.0387	0.0329	0.0417	0.0224	0.061	0.058
NFYC|2014|AP	0.0025	0	0.007	0.0072	0.0031	0.0073	0.0023	0.0083	0.0026	0	0	0	0.0055	0.0027	0	0.0063	0	0.0097	0	0.0091	0	0	0.0043	0.0094	0	0.011	0.0062	0.0062	0.005	0.0035	0.0049	0.0027	0.003	0	0.0043	0.0184	0.0104	0	0	0	0.011	0.0168	0.0299	0.0068	0	0.0037	0	0.004	0.0061
ARPC4|63188|AD	0.9626	0.9381	0.9497	0.9503	0.9414	0.8943	0.9419	0.8982	0.9533	0.9744	0.9394	0.9672	0.982	0.9188	0.9647	0.954	0.9143	0.9315	0.9874	0.9435	0.9742	0.9743	0.9511	0.9639	0.9566	0.9725	0.9544	0.9598	0.9313	0.9129	0.9456	0.9524	0.9317	0.9284	0.9181	0.9567	0.9145	0.9752	0.8932	0.9315	0.9387	0.8909	0.9528	0.9053	0.8622	0.9342	0.9068	0.8882	0.9157
HMGB1|25572|RI	0.7156	0.8014	0.7933	0.6166	0.5917	0.6898	0.6236	0.7409	0.8579	0.488	0.7009	0.9005	0.927	0.8373	0.4982	0.5409	0.8061	0.5437	0.3702	0.4663	0.6236	0.7511	0.6793	0.9021	0.5922	0.7665	0.7727	0.3927	0.7218	0.7553	0.7887	0.6137	0.7797	0.8051	0.75	0.9092	0.6973	0.9299	0.7395	0.7128	0.8973	0.7741	0.9466	0.8851	0.8686	0.8708	0.8197	0.9359	0.9055
TCF7L2|151705|ME	0.0278	0.0613	0.0363	0.0312	0.0206	0.0283	0.0112	0.0018	0.0152	0	0	0.1032	0.0174	0.0105	0.0618	0.1476	0.027	0.0211	0.0092	0.0065	0.0069	0.0301	0.0205	0.0265	0.0104	0.0191	0.007	0.0311	0.0161	0.0365	0.0465	0.0732	0.0054	0	0.0582	0.0239	0.0257	0.0556	0.0765	0.529	0.0395	0	0	0.0162	0	0.0335	0.0441	0.053	0
ARHGEF16|307|AP	0.9715	0.5611	0.6557	0.8667	0.6519	0.8794	0.6813	0.8706	0.8669	0.7776	0.4257	1	0.6683	0.7022	na	0.7977	0.5795	0.6109	0.9603	0.8065	0.7616	0.8368	0.5649	0.6942	0.7813	0.7764	0.699	0.8566	0.5888	0.6938	0.6	0.6664	0.6466	0.8706	0.3721	0.6878	0.7021	0.4024	0.5269	na	0.5835	0.2265	0.3697	0.4133	0.2937	0.2603	0.2073	0.1069	0.3729
TK2|36721|ES	0.9625	1	1	0.9808	0.9641	1	0.9695	0.972	0.9566	1	1	0.9403	1	1	0.9561	0.9474	1	1	1	0.9749	0.9261	1	1	1	1	1	0.975	1	0.943	1	0.9591	0.938	0.9628	1	0.9318	0.975	1	1	1	0.8986	1	0.9113	0.9252	1	0.9442	1	1	0.9639	1
GALNT1|45193|AT	1	0.9982	1	1	1	1	0.9987	0.9995	1	0.9997	1	0.9995	1	1	1	0.9984	1	1	1	1	1	1	0.9994	1	0.999	0.9997	1	1	1	1	1	1	0.9994	1	0.9995	0.9992	0.9982	1	1	1	0.998	0.9993	1	0.998	1	0.9992	1	0.9984	0.9985
LEPR|3295|AT	0.3509	0.4458	0.3251	0.2817	0.2245	0.15	0.3505	0.1319	0.2251	0.2919	0.1665	0.4789	0.1907	0.2106	0.4358	0.5406	0.262	0.1856	0.1302	0.3004	0.4912	0.2621	0.2698	0.1399	0.2944	0.1997	0.2779	0.3663	0.2818	0.5027	0.3606	0.425	0.2321	0.3838	0.2474	0.3761	0.438	0.3465	0.3358	0.4033	0.4108	0.1524	0.08	0.0478	0.0284	0.0668	0.1011	0.1386	0.154
BMP1|82988|ES	0.3677	0.3408	0.3414	0.4289	0.3686	0.2093	0.1597	0.4496	0.3795	0.3395	0.849	0.1517	0.2912	0.2957	0.6993	0	0.4048	0.3972	0.3675	0.3328	0.2287	0.3313	0.3785	0.5575	0.2824	0.3543	0.225	0	0.3175	0.3342	0.3269	0.3296	0.448	0.3561	0.3295	0.302	0.432	0.507	0.2091	0.3259	0.3982	0.1509	0.1763	0	0.2317	0.3029	0.1122	0.1804	0.2357
HDAC11|63489|AA	1	1	1	1	1	1	1	1	1	1	1	1	1	1	1	1	1	1	1	1	1	1	1	1	0.9874	1	1	1	1	1	1	0.9733	1	1	1	1	1	0.9836	1	1	1	1	1	1	1	1	1	1	1
ARHGEF5|82130|AP	0	0	0	0.0104	0	0	0	0	0	0	0.0113	0	0	0	0.0087	0	0	0	0.0082	0	0	0	0	0	0	0.0066	0	0	0.0131	0	0	0	0.0051	0	0.0136	0.0067	0	0.013	0	0.0507	0.0112	0	0.007	0	0.0102	0.0173	0	0.0096	0.0315
PTK2|85306|AD	0.0215	0.0251	0.0279	0.0076	0.0072	0.0173	0.0314	0	0.0266	0.0056	0.029	0.0206	0.0112	0.0091	0.0079	0	0.0186	0.0058	0.0213	0.0351	0.0109	0.0092	0.016	0.0198	0.0156	0.0114	0.0056	0	0.0112	0.0146	0.0086	0.0235	0.0068	0.0119	0.0156	0.013	0.0304	0.0225	0.0243	0.0092	0.016	0.0061	0	0.0317	0.0261	0.0194	0.0133	0.0201	0
NDRG1|85250|ES	0.9791	0.9798	0.9769	0.9791	0.9873	0.9718	0.9889	0.9752	0.9803	0.9855	0.9795	0.982	0.9759	0.9693	0.9741	0.9794	0.965	0.9866	0.9827	0.9824	0.9696	0.9835	0.977	0.9843	0.9814	0.9813	0.9783	0.9612	0.9694	0.9702	0.9699	0.9641	0.9694	0.9709	0.9754	0.9718	0.9616	0.9569	0.9663	0.974	0.9649	0.9776	0.9809	0.9781	0.9562	0.9514	0.9832	0.9775	0.9866
LTBR|19846|AP	0.245	0.1381	0.2246	0.1663	0.0359	0.1112	0.1514	0.1489	0.4676	0.1644	0.1761	0.2184	0.308	0.2375	0.22	0.1768	0.2234	0.3289	0.3948	0.2337	0.2489	0.196	0.2724	0.3018	0.242	0.5181	0.1927	0.0846	0.2074	0.0946	0.0787	0.1679	0.1477	0.1361	0.1575	0.096	0.0486	0.2262	0.135	0.0197	0.2112	0.053	0.0083	0.1415	0.0469	0.0229	0.0145	0.0268	0.0127
B2M|30360|ES	0.988	0.9924	0.9885	0.9873	0.9847	0.9893	0.9866	0.986	0.9883	0.9867	0.9907	0.9889	0.9854	0.9923	0.9918	0.9901	0.9932	0.9868	0.984	0.9845	0.9881	0.987	0.9883	0.9864	0.9852	0.9848	0.9882	0.9888	0.9885	0.9906	0.9902	0.988	0.9883	0.9891	0.9882	0.9885	0.9907	0.9904	0.9901	0.9896	0.9919	0.9926	0.9905	0.9942	0.9917	0.9947	0.9926	0.9939	0.9933
ADARB1|60866|ES	0.9663	1	0.9626	1	1	1	0.9302	1	0.9554	1	1	1	1	1	1	1	1	1	1	1	1	0.9306	0.9367	1	0.9566	1	1	1	1	1	1	1	1	1	1	1	1	1	1	1	1	1	1	1	1	1	1	1	1
SYTL1|1321|AP	0.0299	0.0226	0.0612	0.0727	0.166	0.156	0.1704	0.1185	0.0246	0.1288	0.1185	0.0955	0.1622	0.1446	0.0658	0	0.0819	0.0375	0.013	0.0567	0.047	0.0442	0.0594	0.0554	0.0158	0.0819	0.1395	0.013	0.0233	0.049	0.1937	0.032	0.1126	0.0096	0.1715	0.156	0.0612	0.1303	0.0652	na	0.1158	0.2917	0.1902	0.188	0.1632	0.2171	0.1139	0.2228	0.156
CD44|15001|ES	1	1	1	1	1	1	1	1	1	1	1	1	1	1	1	1	1	1	1	1	1	1	1	1	0.9915	1	1	1	1	1	1	1	1	1	1	1	1	1	0.9866	1	1	1	1	1	1	1	1	1	1
HNF4A|59464|AT	0.9833	0.9757	0.9825	0.9781	0.9793	0.9845	0.9825	0.9871	0.9873	0.9804	0.9813	0.9925	0.9768	0.9716	0.9576	0.9922	0.9835	0.9771	0.9864	0.9841	0.9815	0.9895	0.9829	0.9865	0.9822	0.9835	0.9818	0.9843	0.9836	0.984	0.9741	0.9808	0.9757	0.9908	0.9714	0.9805	0.9828	0.976	0.9876	0.9837	0.9759	0.9717	0.9815	0.9537	0.9756	0.9683	0.9753	0.97	0.966
LIMS1|54882|AP	0	0	0	0	0	0	0	0	0	0	0	0	0	0	0	0	0	0	0	0	0	0	0	0	0	0	0	0	0	0	0	0	0	0	0.0172	0	0	0	0	0	0	0	0	0	0	0	0	0	0
TRIM5|14077|ES	0.9146	0.967	1	0.9083	1	0.9763	0.9561	0.9702	0.9683	1	0.888	0.8971	0.9458	0.9458	0.9759	1	0.9675	0.9546	1	0.9772	0.9749	0.952	0.9583	1	0.9136	1	0.9255	0.9583	0.9501	1	0.9687	1	1	1	0.9744	0.9744	0.9694	0.8828	1	0.948	0.8817	0.9642	1	1	0.9708	1	0.9652	0.9739	1
CBLB|66004|ES	1	1	1	1	1	1	1	1	1	1	1	1	1	1	1	1	1	1	1	1	1	1	1	1	1	1	1	1	1	1	1	1	1	1	1	1	1	1	1	1	1	1	1	1	1	1	1	1	1
IL6ST|72082|ES	1	1	0.9713	1	1	1	1	1	1	1	1	1	1	1	1	1	1	0.9837	0.9761	1	1	1	0.9892	1	1	1	1	1	1	1	1	0.9828	1	1	1	0.9909	1	1	0.991	1	1	1	1	1	1	1	1	1	1
ERAP2|72870|AT	0.0103	0	0	0.0041	0	0.0033	0.0053	0.0394	0	0	0	0	0	0	0.0058	0	0	0.0165	0	0	0	0.0302	0.0058	0	0.0275	0	0	0.0021	0	0.0372	0	0	0.0097	0.0111	0	0	0.0347	0.1045	0	0.0196	0.0068	0.0033	0.0037	0	0.1029	0.0047	0	0.0065	0.0095
ZYX|82114|AP	0.28	0.229	0.4949	0.2899	0	0.3899	0.229	0.0982	0.2072	0.4495	0.7656	na	0.4298	0.6447	0.3379	0.4495	0.3858	0.1198	0.1404	0	na	0	0.1695	0	0.3951	0.3525	0.0926	0	0	0.1293	0.3951	0.1293	0.5269	na	0.6317	0.2539	0.148	0.4325	0.214	0.1695	0.4206	0.4385	0.4152	0.1788	0.7218	0.5964	0.4579	0.6113	0.2899
IGHMBP2|17354|ES	1	1	1	1	1	1	1	1	0.9541	0.9592	1	1	1	1	1	1	1	1	1	1	1	1	1	1	0.9651	0.9485	1	1	1	1	1	1	1	1	1	0.9606	1	1	1	1	1	1	0.9072	1	1	1	1	1	1
IFNLR1|1094|AT	0.9455	0.8841	0.9339	0.9793	0.964	0.9041	0.9574	0.9704	0.9531	0.9481	0.8995	0.9468	0.9171	0.9558	0.9774	0.9378	0.9498	0.963	0.9769	0.9363	0.9146	0.9637	0.9571	0.9311	0.9383	0.9452	0.9736	0.8917	0.9511	0.9309	0.8126	0.919	0.927	0.9119	0.8869	0.9785	0.8664	0.9598	0.8777	1	0.8385	0.9491	0.9079	0.8943	0.9423	0.9043	0.9158	0.9395	0.8823
ARL13B|65678|RI	1	1	1	1	1	1	1	1	1	1	na	1	1	1	1	1	1	1	1	1	1	1	1	1	1	1	1	1	1	1	1	1	1	1	1	1	1	1	1	1	1	1	1	1	1	1	1	1	1
ARHGAP27|41964|AT	0.9734	0.9782	0.9951	0.988	0.9975	0.9783	0.9793	0.9877	0.978	0.9927	0.9961	0.9884	0.9904	0.9772	0.9616	0.992	0.9931	0.9796	0.9816	0.9674	0.9813	0.9813	0.981	0.9531	0.9791	0.9766	0.9729	0.9824	0.9837	0.9624	0.9809	0.9726	0.9832	0.9762	0.9823	0.9832	0.9607	0.9816	0.968	0.9763	0.986	0.9592	0.9828	0.9672	0.9684	0.9318	0.9079	0.9623	0.954
ACTG1|44119|ES	0.0016	0.0084	0.0009	0.0008	0.0067	0.0006	0.0007	0.0008	0.0005	0.0013	0.0048	0.0078	0.0008	0.0007	0.0148	0.015	0.0004	0.0014	0.0039	0.0003	0.001	0.0004	0.0004	0.0001	0.0021	0.0012	0.001	0.0057	0.0008	0.0032	0.0107	0.002	0.0004	0.0031	0.0107	0.001	0.0008	0.0046	0.0087	0.0626	0.012	0.0007	0.0002	0.0002	0.0003	0.0006	0.0003	0.0009	0.0014
PSMD4|7584|AD	0.0678	0.04	0.0678	0.0834	0.0765	0.0856	0.057	0.0614	0.0918	0.0811	0.06	0.0616	0.0456	0.0731	0.0899	0.0447	0.0684	0.0744	0.0823	0.0598	0.0425	0.0908	0.0463	0.0775	0.1084	0.0722	0.0779	0.1014	0.0642	0.0639	0.0762	0.1127	0.1072	0.0604	0.0796	0.0438	0.0913	0.095	0.0778	0.0565	0.0728	0.0537	0.0736	0.0828	0.0932	0.0812	0.084	0.0801	0.1097
PLSCR1|67165|ES	0.9224	0.947	0.9174	0.9422	0.8282	0.932	0.9596	0.9556	0.9475	0.9331	0.9106	0.8933	0.9218	0.9277	0.916	0.9405	0.9145	0.9458	0.9401	0.9539	0.9075	0.9503	0.9506	0.9552	0.9441	0.942	0.9405	0.8944	0.9432	0.9064	0.9724	0.9431	0.9069	0.9057	0.9413	0.9626	0.8766	0.9537	0.9387	0.9384	0.9583	0.9438	0.8084	0.9312	0.9441	0.9501	0.9636	0.858	0.9292
CCL28|71945|AP	0.0119	0.0243	0.0166	0.0265	0.1178	0.0178	0.0147	0.0203	0.0202	0.0233	0.0079	0.0197	0.0291	0.0113	0.0084	0.025	0.0284	0.0137	0.013	0.0144	0.0121	0.0161	0.0096	0.0109	0.0028	0.0099	0.0197	0.0175	0.0108	0.003	0.0227	0.0069	0.0291	0.0097	0.03	0.0158	0.0097	0.0184	0.0442	0.0589	0.0178	0.5005	0.0641	0.0075	0.2376	0	0.4832	0.1393	na
IL32|33375|ES	0.9979	0.9962	0.9944	0.996	0.9987	0.9989	0.9995	0.9981	0.9992	0.9986	0.9975	0.9975	0.9996	0.9953	1	0.9967	0.9963	0.9967	0.9979	0.9991	0.9958	0.9982	0.9976	0.9982	0.995	0.999	0.9992	0.9979	0.9961	0.9977	0.9969	0.9993	0.9993	0.999	0.9992	0.9978	0.992	0.9983	0.9986	0.9972	0.9944	0.999	0.9944	1	0.9812	0.9664	0.9926	0.9922	0.9919
MIF4GD|43420|ES	0.9914	1	1	1	1	1	1	1	1	0.9912	1	1	1	1	1	0.9719	0.9907	1	1	1	1	1	0.9919	1	1	1	1	0.9919	1	1	0.9867	0.991	1	1	1	1	1	1	1	1	0.9908	1	0.9835	1	0.9822	1	0.9858	1	1
IRF7|13701|AP	0.9022	0.9254	0.9326	0.856	0.8957	0.9471	0.9598	0.9144	0.8829	0.9326	1	0.9477	0.9016	0.9786	0.9802	1	0.9732	0.9283	0.9016	0.9105	0.882	0.9188	0.9442	0.8942	0.9704	0.9502	0.9564	0.9514	0.9333	0.9304	0.9683	0.9394	0.8053	0.9605	0.9662	0.9795	0.8756	0.9176	0.951	0.9051	0.84	0.8891	0.9236	0.9502	0.8513	0.73	0.7489	0.906	0.8439
TANK|55737|ES	0.0039	0	0.0125	0.0092	0	0.0035	0	0	0	0.0084	0	0.0061	0	0.0058	0	0.0065	0.0095	0.0175	0	0	0	0	0	0	0.008	0.0084	0	0.006	0	0.0038	0.007	0	0.0094	0	0	0.0052	0	0.0058	0.0094	0	0.0067	0	0.0097	0	0	0.0083	0	0.0107	0.0194
TCF7L2|13141|ES	0.9096	0.9313	0.8995	0.8846	0.8918	0.9438	0.9196	0.9112	0.9465	0.9323	0.9633	0.8482	0.9263	0.9317	0.8359	0.7928	0.9437	0.944	0.9416	0.9438	0.9387	0.9411	0.9455	0.9904	0.9611	0.9155	0.9603	0.9057	0.9435	0.9393	0.8396	0.9397	0.9073	0.9538	0.931	0.9244	0.8568	0.9185	0.8123	0.4244	0.8065	0.9488	0.9211	0.9083	0.9029	0.8847	0.8959	0.866	0.7593
GMFG|49768|RI	0.0516	0.0926	0.085	0.0545	0.0613	0.0613	0.0741	0.0744	0.0716	0.052	0.0566	0.041	0.124	0.1088	0.039	0.0379	0.0728	0.0789	0.0645	0.0578	0.0525	0.0535	0.0773	0.0549	0.0598	0.0647	0.0961	0.0492	0.0816	0.0933	0.0662	0.0715	0.0989	0.0495	0.1158	0.0672	0.1281	0.131	0.0473	0.0669	0.0762	0.1552	0.225	0.3524	0.2012	0.1919	0.1038	0.1355	0.1346
IL32|33436|AD	0.1467	0.1794	0.1391	0.2275	0.0951	0.1087	0.0986	0.1301	0.2588	0.1399	0.1331	0.1546	0.2258	0.214	0.174	0.1257	0.1429	0.2371	0.207	0.131	0.1306	0.1145	0.1293	0.2276	0.1858	0.1136	0.1576	0.2209	0.164	0.1657	0.1435	0.1809	0.1384	0.1118	0.1594	0.1735	0.1575	0.105	0.1044	0.037	0.1731	0.2145	0.1526	0.0457	0.1937	0.1996	0.0845	0.1412	0.1154
STAT3|41038|ES	0.9702	0.9863	1	1	1	1	1	0.9817	0.989	1	1	1	1	0.9852	1	0.9708	1	1	1	1	0.9779	1	1	1	1	1	1	1	1	0.9648	1	0.9905	1	1	1	0.9915	1	1	0.9864	1	0.9835	1	0.7769	1	1	0.957	1	1	1
STAT3|41039|AA	0.731	0.7071	0.7345	0.6141	0.7293	0.6591	0.7496	0.638	0.6778	0.7327	0.6515	0.7809	0.6868	0.7627	0.7747	0.7366	0.7136	0.7129	0.6906	0.7912	0.7502	0.6757	0.7054	0.6478	0.6744	0.7002	0.7179	0.7669	0.8008	0.7015	0.7357	0.7351	0.6469	0.7357	0.6831	0.6844	0.6796	0.7669	0.7222	0.7571	0.7235	0.8012	0.7116	0.6287	0.9584	0.5927	0.4103	0.7337	0.7116
S100A16|7724|AP	0.0017	0.0071	0	0.0054	0.0046	0.0137	0	0.007	0.0033	0.0037	0.0098	0.0086	0.0044	0.0111	0.0013	0	0.0027	0.0012	0.007	0.0043	0.0038	0.001	0.0042	0	0	0.0011	0	0	0.0025	0.0134	0.0034	0.0041	0.0043	0.0079	0.0119	0.0041	0.0056	0.0052	0.0068	0.0074	0.0095	0.005	0.0055	0.0082	0.0131	0.0121	0.0134	0.0069	0
CBLB|65998|AT	0.0116	0.0231	0.0204	0.0273	0.0034	0.0091	0	0.0067	0.0145	0.0093	0	0	0.006	0	0.0112	0.0092	0.0179	0.0128	0	0.0099	0.0094	0.0109	0	0	0.0125	0.0185	0.0212	0.0142	0.0073	0.0509	0	0	0.0243	0	0.0279	0.0189	0.0072	0.0294	0.0109	0	0.0045	0.0107	0.0148	0.0552	0.043	0.0243	0.0121	0.0315	0.0475
SBDS|79905|AD	0.9486	0.9584	0.9574	0.952	0.9464	0.9577	0.9634	0.9639	0.9691	0.9698	0.9654	0.9568	0.9476	0.9694	0.9084	0.9561	0.9675	0.9772	0.9653	0.9731	0.9653	0.9618	0.9802	0.9586	0.9797	0.8427	0.9589	0.9426	0.9525	0.9384	0.962	0.9595	0.9303	0.9393	0.9307	0.9418	0.9598	0.9624	0.9471	0.9451	0.9627	0.9155	0.897	0.9298	0.8885	0.8852	0.9177	0.8934	0.8876
CHP1|30071|ES	0.9978	0.9944	0.9983	0.9974	0.9966	0.9989	0.9992	0.9983	0.999	0.998	0.9976	0.9972	0.9969	0.9983	0.9937	1	0.9979	0.9992	0.9954	0.9977	0.9989	0.9972	0.9977	0.9986	0.9988	0.9974	0.9961	1	0.9951	1	0.9981	0.9985	0.9983	0.9985	0.9961	0.9962	1	0.9979	1	1	0.9982	0.9914	0.9891	0.9951	0.9924	1	1	1	1
PLA2G2A|918|ES	0.927	0.8876	0.9233	0.9711	0.9978	0.9493	0.9445	0.9269	0.9642	0.9491	0.9873	0.8214	0.9559	0.8884	0.9841	0.9572	0.9229	0.9755	0.9552	0.8814	0.9544	0.9192	0.9315	0.9828	0.965	0.9465	0.9189	0.9318	0.8883	0.9429	0.895	0.9769	0.9318	0.9593	0.975	0.9869	0.9394	0.9255	0.9811	0.7135	0.9086	1	0.934	0.9764	0.5195	0.9677	0.9729	0.9489	0.8295
FOSB|50451|AT	0.0094	0.0591	0.0333	0.1408	0.0462	0.0231	0.2853	0.1729	0.0151	0.1214	0.011	0.0074	0.0573	0.0253	0.1937	0.2813	0.0758	0.1949	0.0137	0.0788	0.2078	0.0378	0.2523	0.0798	0.2205	0.1632	0.3202	0.2131	0.3286	0.105	0.1134	0.03	0.0435	0.0175	0.0239	0.0098	0.0461	0.2482	0.2965	0.2933	0.0039	0.1967	0.1569	0.0291	0.1345	0.0494	0.0442	0.0954	0.0504
KLC1|29485|ES	0.605	0.6711	0.619	0.4952	0.5718	0.5097	0.5222	0.5506	0.5366	0.5574	0.7706	0.6812	0.544	0.5168	0.5713	0.6329	0.5373	0.6587	0.4719	0.7004	0.5024	0.4053	0.5768	0.4145	0.6181	0.4912	0.5737	0.6093	0.6023	0.47	0.6973	0.5038	0.5457	0.3493	0.62	0.6035	0.5721	0.6076	0.7164	0.7245	0.5796	0.4729	0.3047	0.5818	0.3189	0.3716	0.5379	0.5027	0.5781
KLHDC4|37949|AT	0.025	0.0818	0.1323	0.0739	0.0915	0.1102	0.0813	0.0679	0.0471	0.0449	0.1003	0.0724	0.0906	0.0886	0.0519	0.0803	0.1049	0.1051	0.0831	0.074	0.1355	0.0665	0.0935	0.0637	0.0562	0.0871	0.068	0.0608	0.0925	0.0663	0.1016	0.0358	0.1384	0.0175	0.0762	0.123	0.0819	0.0737	0.0758	0.0741	0.049	0.0868	0.0585	0.0692	0.0383	0.0721	0.0803	0.0607	0.0897
FCGRT|50964|ES	0.9944	0.9964	0.9956	0.9947	0.9925	0.9919	0.994	0.9954	0.9935	0.9913	0.9974	0.991	0.9916	0.9974	0.9901	0.9947	0.9954	0.994	0.9945	0.9982	0.9963	0.9946	0.9953	0.9977	0.9929	0.9935	0.9977	0.9943	0.9937	0.9977	0.9931	0.9913	0.9934	0.9935	0.9911	0.9925	0.9917	0.9876	0.9912	0.9929	0.9904	0.9977	0.9972	0.9949	0.9921	0.9932	0.9937	0.9865	0.9938
ARIH2|64785|AP	0.1266	0.1776	0.2992	0.1282	0.1877	0.3167	0.2377	0.1581	0.1642	0.1516	0.4242	0.3186	0.3826	0.3566	0.1028	0.2289	0.2571	0.1581	0.2198	0.1392	0.2236	0.1693	0.2795	0.1681	0.1562	0.2876	0.2146	0.1458	0.147	0.1546	0.2731	0.2341	0.4021	0.1243	0.4308	0.2231	0.2096	0.4001	0.2962	0.2103	0.3061	0.5273	0.5693	0.5201	0.2873	0.3682	0.2832	0.3549	0.3669
C3orf17|66151|ES	1	1	0.9802	0.9686	1	1	0.9683	1	0.9467	1	1	1	0.951	1	0.9828	0.968	1	0.9322	1	1	0.9732	1	0.9825	1	0.9839	1	0.9433	1	1	0.956	0.9657	1	0.9397	0.9175	0.9651	0.9376	0.9551	1	0.98	0.9424	1	0.9805	0.9665	1	0.948	1	1	0.9854	1
ARHGEF39|86272|AT	0.408	0.5397	0.3666	0.5065	0.5993	0.5265	0.3652	0.429	0.4882	0.4938	0.4191	0.3939	0.3666	0.4012	0.5322	0.3297	0.4903	0.5241	0.2948	0.4336	0.4836	0.487	0.4516	0.3725	0.4282	0.365	0.5177	0.4821	0.4603	0.5521	0.3686	0.646	0.4278	0.5111	0.464	0.3804	0.3864	0.3949	0.5139	0.463	0.5394	0.4268	0.4644	0.4799	0.5808	0.4763	0.4407	0.5546	0.3607
NGFRAP1|89732|AA	0.2094	0.2477	0.2101	0.1984	0.2331	0.1931	0.2195	0.2042	0.2377	0.1936	0.2812	0.2708	0.3845	0.2404	0.261	0.2767	0.3021	0.2121	0.2092	0.218	0.2735	0.2068	0.2714	0.2052	0.199	0.1897	0.194	0.2859	0.2473	0.2178	0.2118	0.2112	0.2215	0.3093	0.2654	0.2756	0.295	0.2528	0.2514	0.2302	0.3034	0.2766	0.2164	0.3005	0.2539	0.2065	0.1847	0.1613	0.198
ARID4B|10343|ES	0.8207	0.9213	0.7578	0.8439	0.7766	0.9475	1	0.9577	0.8999	0.8697	0.8122	0.7878	0.8697	0.8082	1	0.9073	0.8573	0.9417	0.9125	0.9089	0.9003	0.9734	0.9034	0.8498	0.8099	0.8055	0.9039	0.8981	1	0.9297	0.8322	0.9196	0.8322	0.9333	0.922	0.9118	0.7757	0.9434	0.8464	0.6634	0.8733	0.8395	1	0.818	1	1	0.9453	0.8874	0.8921
GALK1|43496|RI	0.0089	0.0639	0.0246	0.0409	0.0281	0.0409	0.0262	0.0616	0	0.0262	na	0.0301	0.1244	0.0232	0.0193	0.0129	0.0089	0	0	0.0162	0	0.0109	0.0087	0.0517	0	0.0099	0.0222	0.036	0.0085	0.0517	0.0238	0.0252	0.0817	0.039	0.0804	0.0499	0.0963	0.0256	0.0266	0.1335	0.014	0.11	0.1477	0.1103	0.2213	0.0594	0.1086	0.0815	0.0977
VEGFA|76329|ES	0.0753	0.0698	0.1063	0	0.0726	0.0641	0.1401	0	0.1121	0.1299	0.1557	0	0.0772	0.0488	0.0795	0.0722	0.094	0	0.0368	0.079	0.0286	0.0604	0.039	0.0433	0.131	0.0209	0.1455	0	0	0.0905	0.1578	0.0269	0.0808	0.1721	0.1089	0.0405	0.0451	0.1646	0.1935	0.4213	0.0607	0.0718	0.0598	0.0395	0.0392	0.1017	0.1946	0.0903	0.1461
MAPK3|36089|ES	1	0.9968	1	1	1	1	1	0.9989	1	0.9995	1	0.9989	1	1	1	1	1	1	0.9995	0.999	1	1	1	1	0.9995	0.9996	1	1	1	1	0.9988	1	1	1	0.9991	1	1	1	1	1	1	1	1	0.9976	1	0.9981	1	0.9973	1
CD44|15105|ES	0.067	0.4645	0	0	0.2755	na	0	0.0534	0.2717	0.1717	0.2381	na	0.3696	0.1331	0.2979	0.1165	0.3503	0.3112	na	0.3295	na	0.2046	0.1484	0	0.2307	na	0.2089	0.1225	0.3214	na	na	0.4986	na	na	0.3106	0.3054	0.1823	0.4444	0.2403	na	0.3089	0.1463	0.3956	0.2859	0.2586	0.4252	0.5064	0.1945	0.2787
TNFRSF1A|19831|ES	1	1	1	1	1	1	1	1	1	1	1	1	1	1	1	1	1	1	1	1	1	1	1	1	0.9992	0.9992	1	1	0.998	1	1	1	1	1	1	1	1	1	1	1	1	1	1	1	1	1	1	1	1
S100A13|7732|AP	0.269	0.1063	0.317	0.4244	0.2735	0.3406	0.2623	0.4027	0.3342	0.264	0.364	0.1184	0.5228	0.2699	0.1372	0.12	0.2492	0.4262	0.2486	0.2934	0.2767	0.4469	0.4118	0.4724	0.3331	0.3157	0.2926	0.2471	0.3346	0.2641	0.2417	0.2287	0.2548	0.3727	0.3044	0.4244	0.292	0.3915	0.3104	0.0602	0.2037	0.201	0.1452	0.2055	0.392	0.3408	0.3194	0.398	0.1858
CTSL|86776|AT	1	0.9966	0.9914	0.9934	0.9965	0.9979	0.9989	0.997	0.9883	0.9976	1	0.9969	0.9983	0.9933	0.9962	0.9971	0.9968	1	1	0.9986	0.9961	0.9966	0.9947	0.995	1	0.9937	0.9988	0.999	1	0.9986	0.9948	0.9945	0.997	0.9962	0.9963	0.9976	0.9969	0.9876	0.9888	0.996	0.9948	0.9882	0.997	1	0.9909	0.9956	0.9894	0.9944	0.9701
PDCD10|67548|AP	0.942	0.9372	0.9181	0.898	0.9503	0.9448	0.8887	0.9109	0.8759	0.9245	0.9464	0.9665	0.8711	0.9363	0.9434	0.9574	0.9477	0.8827	0.8812	0.9032	0.9129	0.887	0.9143	0.8958	0.9239	0.8746	0.8955	0.9274	0.9649	0.9635	0.9719	0.8939	0.9426	0.9264	0.9084	0.902	0.914	0.9072	0.9521	0.9658	0.9364	0.9109	0.9561	0.8769	0.9728	0.9401	0.9444	0.9608	1
PSMD2|67867|AP	1	1	1	1	1	0.9946	1	1	1	1	1	1	1	0.9914	1	1	1	1	1	1	1	0.9961	1	1	1	1	1	1	1	1	1	1	1	1	1	0.9921	1	1	1	0.9708	0.9666	0.9902	1	1	0.9713	0.9893	1	1	0.9709
CDH1|37248|ES	1	1	1	1	1	1	1	1	1	1	1	1	1	1	1	1	1	1	1	1	1	1	1	1	1	1	1	1	1	1	1	1	1	1	1	1	1	1	1	1	1	1	1	1	1	1	1	1	1
SH3BP2|68591|AP	0.0815	0.1924	0.0508	0.0518	0.0592	0.0978	0.0606	0.1479	0.0725	0.1352	0.2915	0.1748	0.2041	0.0926	0.0824	0.0522	0.1554	0.0251	0.1548	0.0494	0.1031	0.0448	0.0973	0.0298	0.0715	0.0886	0.0842	0.0667	0.0821	0.0684	0.1626	0.0984	0.1326	0.0542	0.1216	0.0515	0	0.0492	0.1644	0.0651	0.246	0.0545	0.0763	0	0.044	0.0378	0.0448	0.0331	0.0156
KLHL7|78950|AT	0.5951	0.7653	0.7776	0.7123	0.62	0.685	0.6351	0.6841	0.6296	0.6286	0.6272	0.8428	0.5509	0.57	0.6155	0.7312	0.6281	0.552	0.5548	0.7532	0.7314	0.6388	0.7294	0.5828	0.6748	0.6645	0.8328	0.6449	0.5419	0.7578	0.741	0.592	0.7203	0.5476	0.698	0.6542	0.6318	0.7139	0.7018	0.9071	0.6408	0.5634	0.6984	0.6259	0.4666	0.3523	0.5307	0.4183	0.5503
KLC1|29491|AA	0.0526	0.0314	0.0332	0.0402	0.0242	0.0187	0.0736	0.0936	0.0297	0.0453	0.1115	0.0213	0.0668	0.0529	0.0203	0.038	0.0641	0.0651	0.0524	0.05	0.0581	0.0716	0.0427	0.1028	0.0593	0.06	0.0703	0.0194	0.0365	0.0499	0.048	0.0551	0.0339	0.0547	0.0329	0.0359	0.0927	0.0313	0.0637	0.0136	0.0632	0.0658	0.0902	0.0716	0.1879	0.1037	0.0641	0.0808	0.2347
PPP3CB|12157|ES	0	0	0	0	0	0	0	0.0217	0	0	0	0.0101	0	0	0	0	0	0.0125	0	0	0	0.0133	0.0209	0	0	0.0268	0.0127	0.0108	0	0	0	0	0	0	0.0099	0	0	0	0.0093	0	0	0	0.0719	0.0352	0.0352	0.0719	0	0.0373	0
ARHGAP27|41967|ES	1	1	1	1	1	1	1	1	1	1	1	1	0.9905	1	1	1	1	1	1	1	1	1	1	1	1	1	1	1	1	1	1	1	1	1	1	1	1	1	1	1	1	1	1	1	1	1	1	1	1
IFNAR2|60395|ES	1	1	1	1	1	1	1	1	1	1	1	1	1	0.9106	1	1	1	1	1	1	1	1	1	1	0.9735	1	1	1	1	1	1	0.9747	1	1	1	1	1	1	1	0.956	0.9512	0.946	1	1	1	1	1	1	1
SP110|57867|ES	0.9631	0.9802	0.9825	0.965	0.9218	0.9683	0.9875	1	0.9895	0.9832	0.9695	0.9544	0.9643	1	0.9523	0.9764	0.9722	0.9782	0.9845	0.9736	0.9846	0.956	0.9666	0.9891	0.9885	0.9839	1	0.9584	1	0.984	0.983	0.9506	1	0.9787	0.9549	1	0.9677	1	0.9572	0.9601	0.9875	0.9837	0.9552	1	0.9802	0.9729	0.9855	0.9664	0.9352
SP100|57905|ES	0.0043	0.0252	0.0124	0.0492	0.0369	0.0182	0.0051	0.0105	0.0038	0.0072	0.0594	0.053	0.0347	0.0268	0.0148	0.0097	0	0.0086	0.0348	0.0232	0	0.0078	0.042	0.0047	0	0.0129	0.0246	0.015	0.0738	0.0072	0.0109	0	0.0116	0.0195	0.0702	0	0.0318	0.0318	0	0.02	0.0286	0	0	0.0159	0.0077	0.0102	0.0138	0.0378	0
FASTK|82336|RI	0.0247	0.0109	0.0841	0.0347	0.025	0.0571	0.0206	0.0335	0.0425	0.0391	0.0606	0.0231	0.0273	0.0666	0.0495	0.0581	0.0474	0.0335	0.0241	0.022	0.0468	0.0172	0.0284	0.0377	0.0198	0.0221	0.0573	0.0359	0.0363	0.0391	0.0493	0.0304	0.1649	0.0452	0.0832	0.0902	0.0437	0.0477	0.0289	0.0306	0.026	0.1579	0.2508	0.1172	0.1815	0.2391	0.2059	0.1401	0.3377
ARFGAP2|15654|ES	0.9954	1	0.9958	1	1	1	0.9915	0.9851	1	0.9953	1	1	1	1	1	1	0.9953	0.9884	0.9865	0.9911	0.9954	1	0.9924	0.9867	0.9872	1	1	1	0.993	0.9881	1	0.9945	1	1	1	1	0.9932	1	1	0.9887	1	0.9927	0.9786	0.986	0.9721	1	1	0.9846	1
ARHGAP12|11152|ES	0.6908	0.881	0.8423	0.8334	0.7899	0.8131	0.8068	0.8516	0.8233	0.7446	0.695	0.7559	0.6908	0.606	0.6708	0.5813	0.8212	0.785	0.785	0.7604	0.83	0.7128	0.758	0.6708	0.7762	0.7709	0.7241	0.7546	0.8187	0.783	0.9228	0.8538	0.6987	0.7821	0.6896	0.655	0.8758	0.8928	0.5447	0.7621	0.7546	0.7425	0.879	0.7014	0.7494	0.7193	na	0.5447	0.758
TOR2A|87656|AA	0.6388	1	0.7901	0.3611	0.567	0.6464	0.8141	0.7613	0.5548	0.5194	na	0.8467	0.8606	0.6367	0.5044	0.5277	0.6268	0.5706	1	0.6514	0.8702	0.4261	0.606	0.2474	0.4306	0.4704	0.5657	0.3751	0.6586	0.4596	1	0.6562	0.5357	0.3122	0.7092	0.4958	0.6312	0.8951	0.4725	na	0.5085	0.659	0.7667	0.8202	0.3393	0.3797	0.4606	0.3916	0.6096
PSMD5|87396|AT	0.9906	1	0.9784	0.969	1	1	0.9638	0.9886	0.9927	0.9857	1	1	0.9873	0.988	0.9721	1	1	0.9793	0.969	0.9823	1	0.9784	1	0.9779	0.974	0.9921	0.9889	0.9683	1	1	1	0.983	1	1	0.9811	0.99	0.9903	0.977	0.9908	0.9817	0.9536	0.9841	1	0.9864	1	0.9717	0.9919	0.9747	1
PSMD3|40817|ES	1	1	1	1	1	1	1	0.998	1	1	1	1	1	1	1	1	1	1	1	1	1	1	1	0.9977	1	1	1	1	1	1	1	1	1	1	0.9973	0.9976	1	1	1	1	1	1	1	1	1	1	1	1	1
KLHL7|78955|ES	1	1	1	1	0.9702	1	1	1	1	1	1	1	1	1	1	1	1	1	1	1	1	1	1	1	1	1	1	1	1	1	1	1	1	1	1	1	1	1	1	1	1	1	1	1	1	1	1	1	1
ARMCX3|89661|AP	0.7363	0.7669	0.7755	0.9054	0.8092	0.6716	0.804	0.8658	0.8568	0.9588	1	0.8908	0.8092	1	0.9188	0.7412	0.7782	0.9487	0.8671	0.9209	0.8314	0.9612	0.9173	0.7872	0.8678	0.7872	0.8118	0.9118	0.7713	0.8087	0.8969	0.7721	0.8116	0.801	0.8839	0.6762	0.8447	0.746	0.8281	0.8809	0.7182	0.831	0.7804	0.9392	0.9105	0.6547	0.7943	0.743	0.8854
ARFIP2|14141|AA	0.6106	0.8075	0.6553	0.6012	0.5556	0.616	0.6511	0.6291	0.7055	0.562	0.616	0.7746	0.6126	0.6103	0.6567	0.7064	0.6632	0.6495	0.5893	0.64	0.6297	0.5873	0.5879	0.5789	0.6711	0.6735	0.6202	0.6507	0.6492	0.6219	0.5789	0.541	0.6735	0.6026	0.5747	0.6342	0.6454	0.7333	0.5864	0.5238	0.689	0.7417	0.7773	0.6492	0.7028	0.7807	0.7249	0.606	0.8438
AGTRAP|667|ES	1	1	0.8626	1	1	1	1	1	na	1	1	1	1	1	1	1	1	1	1	1	1	1	1	1	1	1	1	1	1	1	1	1	1	1	1	1	na	1	1	1	1	1	1	1	1	na	1	1	1
ARPC1B|80606|AP	1	1	1	1	1	1	1	1	1	1	1	1	1	1	1	1	1	1	1	1	1	1	1	1	1	1	1	1	1	1	1	1	1	1	1	1	1	1	1	1	1	1	1	1	1	1	1	1	1
ARMCX4|89646|AT	0.8954	0.8577	0.6909	0.7424	0.6769	0.7208	0.7275	0.5936	0.6367	0.8388	0.5405	0.56	0.6729	0.6167	0.5237	0.7667	0.8191	0.7067	0.7457	0.8038	0.7232	0.8833	0.7031	0.4771	0.8567	0.8268	0.6987	0.4999	0.4891	0.6568	0.8627	0.7324	0.6229	0.5624	0.7086	0.6698	0.826	0.7846	0.6574	0.7646	0.632	0.6606	0.4016	0.6535	0.503	0.4107	0.5233	0.8579	0.4001
GMFG|49774|ES	1	0.9871	0.9909	0.9947	1	0.9934	0.9954	0.9955	1	1	1	0.9917	1	1	1	1	1	0.9949	0.9962	0.9944	1	1	1	0.9976	1	0.9954	0.9963	0.9965	1	0.9945	1	0.9881	0.9951	0.9975	1	1	0.9912	1	0.9972	1	0.9939	0.9724	1	1	0.975	1	1	0.9873	1
GALK1|43497|ES	0	0	0	0.016	0.0028	0	0	0	0	0	na	0	0	0	0	0	0	0	0	0	0	0	0	0	0	0	0	0	0	0	0	0	0.017	0	0	0	0	0	0	0	0	0	0	0	0	0.0068	0	0.0062	0
IL32|33441|ES	0.0704	0.1401	0	0.2284	0.5145	0.2349	0.1626	0.2532	0.1713	0.2603	0.281	0	0.1697	0.1581	0.3601	0	0.2654	0.3717	0.3341	0.0524	0	0.1998	0.2064	0.3698	0.2065	0.1004	0.2385	0	0	0.2891	0	0.3191	0.1999	0.265	0.2011	0.1833	0	0.1819	0.2084	0	0	0.1192	0.0833	0	0.036	0	0	0	0.1068
ARAP1|17639|AP	0.1058	0.0876	0.07	0.0965	0.1284	0.0728	0.0805	0.0519	0.0289	0.0809	0.0175	0.0623	0.0252	0.029	0.0377	0.1156	0.07	0.0926	0.0595	0.1316	0.0407	0.0929	0.0641	0.1289	0.135	0.1054	0.1307	0.0934	0.0936	0.0617	0.0627	0.1344	0.0879	0.091	0.1398	0.1264	0.1394	0.0815	0.0671	0.1927	0.039	0.1517	0.4712	0.1709	0.4369	0.1844	0.2311	0.3243	0.295
KLHL21|478|AP	1	1	1	1	1	1	1	1	1	1	1	1	1	1	1	1	1	1	1	1	1	1	1	1	1	1	1	1	1	1	1	1	1	1	1	1	1	1	1	1	1	1	1	1	1	1	1	0.971	1
CD46|9652|ES	0.1491	0.3117	0.161	0.1857	0.1911	0.1559	0.1208	0.087	0.1224	0.153	0.1552	0.3126	0.1742	0.1425	0.2937	0.3496	0.1642	0.1391	0.1565	0.1522	0.1879	0.1514	0.1726	0.1487	0.154	0.1347	0.1678	0.1697	0.1291	0.2068	0.2437	0.2137	0.2202	0.19	0.2011	0.1458	0.1941	0.1886	0.3643	0.6033	0.2238	0.1482	0.1515	0.0985	0.1423	0.1796	0.2732	0.4702	0.1391
DMBT1|13363|ES	0.506	0.2705	0.3779	0.4287	0.4304	0.5213	0.2994	0.4939	0.3548	0.4389	0.3123	0.4717	0.4903	0.538	0.4369	0.3849	0.5228	0.475	0.5254	0.609	0.4718	0.5576	0.3149	0.422	0.4036	0.4657	0.4891	0.2249	0.5144	0.2329	0.3089	0.3907	0.3647	0.2694	0.323	0.4594	0.0699	0.4336	0.3987	0.6155	0.597	na	na	0.4849	1	0.4468	0.3627	na	0.5738
PSMC5|43006|ES	0.9983	1	1	1	0.9985	0.9982	1	1	1	1	1	1	1	1	1	0.9975	1	0.9985	1	1	1	0.9987	1	1	0.9986	0.9985	1	1	0.9971	1	0.9977	0.9989	0.9976	1	0.9984	1	0.996	0.9936	1	1	0.9987	0.9986	0.9973	0.9955	0.9958	1	0.998	1	1
TMSB4X|88496|RI	0.9255	1	0.9817	0.9894	0.9816	0.9714	1	0.9756	0.9614	1	0.9777	1	1	0.976	0.962	1	1	0.9651	0.9154	1	1	0.9676	0.9841	0.9705	0.9588	0.9907	0.9896	0.9864	0.987	0.9645	0.9746	0.926	0.9964	0.9808	0.9809	1	1	1	1	0.8672	0.9066	0.9931	0.9928	0.9722	1	0.9968	1	1	1
TNFRSF10B|83059|RI	0.554	0.5543	0.6508	0.557	0.4022	0.5759	0.5131	0.6535	0.634	0.4459	0.5666	0.7154	0.6413	0.712	0.6318	0.5498	0.5902	0.4335	0.4088	0.532	0.5136	0.5443	0.5892	0.606	0.4881	0.4736	0.557	0.5602	0.5681	0.8122	0.6204	0.4362	0.7211	0.6679	0.6935	0.6292	0.6111	0.5838	0.549	0.8375	0.7085	0.7043	0.7188	0.7284	0.8375	0.8153	0.6721	0.7995	0.7465
FYN|77276|ES	0.9157	0.9871	0.9698	0.9378	0.9727	0.9638	0.9476	1	0.9415	0.9526	1	0.9798	1	1	0.9845	0.9627	0.9343	0.9712	0.9705	0.9539	0.9483	0.9046	0.9272	0.9877	0.9512	0.942	0.9237	0.9851	0.9529	0.9739	0.9843	0.9719	1	0.9784	1	0.9552	0.9499	0.9431	0.9902	0.9327	0.9656	0.9797	1	1	0.9545	0.9343	0.9876	0.98	0.9402
MR1|9137|ES	1	0.9634	1	1	1	1	1	1	1	1	1	1	0.8878	1	1	0.9542	0.9669	1	1	1	1	1	1	1	1	1	0.9425	1	1	1	1	1	1	1	1	1	1	1	1	1	1	1	1	1	1	1	1	0.9772	0.8312
PTPN6|20030|AA	1	1	0.9941	1	1	1	1	0.9942	0.9936	0.9936	1	1	0.9891	0.994	0.9925	1	0.9962	1	1	0.9945	0.9938	1	0.9959	0.9957	0.9949	1	0.9917	1	0.9917	0.993	1	1	1	0.992	1	1	1	0.9901	1	1	0.9879	0.9854	1	1	1	1	1	1	1
BID|61001|AP	0	0	0.0349	0	0	0	0	0	0	0	0	0	0	0	0	0	0	0	0	0	0	0	0	0	0	0	0	0	0	0.0549	0	0	0	0	0	0	0	0	0	0	0	0	0	0	0	0.0195	0	0	0
GALT|86199|AA	0.0314	0.0443	0.0319	0.0162	0.0169	0.0162	0.0153	0.0674	0.0153	0.0418	0.13	0.0558	0.039	0.0692	0.0244	0.0776	0.0424	0.0177	0.0082	0	0.0095	0.0063	0.0206	0.0497	0.1243	0.0071	0.0225	0.0281	0.0482	0.0145	0.0612	0.0272	0.0644	0.0317	0.0698	0.0663	0.0464	0.0199	0.0369	0.0404	0.1534	0.1814	0.099	0.0892	0.0875	0.0619	0.0426	0.0609	0.0676
KLC4|76222|AT	0.0024	0.0048	0.0072	0.0032	0.0042	0.0058	0.0043	0.0033	0.004	0.004	0.0027	0.0017	0.0097	0.0048	0.0013	0.0062	0.0095	0.0081	0.0051	0.0054	0.0014	0.0066	0.0085	0.0057	0.0114	0.0025	0.0075	0.0026	0.0065	0.0052	0.0106	0.005	0.0283	0.0102	0.0077	0.0086	0.0037	0.0072	0.0153	0.0107	0.005	0.0361	0.0149	0.0103	0.0317	0.0224	0	0.015	0.0269
TANK|55736|AT	0.04	0.0842	0.0263	0.0761	0.0638	0.0821	0.0581	0.0354	0.0479	0.0635	0.0543	0.0532	0.0293	0.0571	0.0501	0.0407	0.0419	0.0937	0.0688	0.1097	0.0208	0.0913	0.0514	0.0382	0.0726	0.0434	0.0583	0.0829	0.0439	0.0394	0.0466	0.0821	0.0683	0.0615	0.0902	0.0496	0.0674	0.0605	0.0726	0.0149	0.0855	0.0392	0.0245	0.0361	0.1249	0.266	0.2286	0.1658	0.1447
VIPAS39|28598|ES	0.9799	1	1	0.9779	1	1	1	0.9799	1	1	1	0.9669	1	1	1	1	1	0.9823	1	1	1	1	1	1	0.9851	1	1	1	1	1	1	1	1	0.9787	1	0.9805	1	1	1	0.9837	0.984	0.9729	1	0.9428	1	1	1	1	1
CCL28|71946|AT	0.1789	0.2111	0.1818	0.145	0.3064	0.168	0.1458	0.1705	0.1542	0.1411	0.1894	0.1592	0.1734	0.1902	0.0899	0.1485	0.1547	0.143	0.1568	0.1675	0.144	0.1599	0.1655	0.1741	0.1457	0.1518	0.173	0.1172	0.1177	0.1281	0.1936	0.1491	0.1955	0.0717	0.2206	0.1655	0.1869	0.1859	0.1868	0.1971	0.1603	0.4615	0.3969	0.3007	0.3251	0.3645	0.4764	0.3864	0.4927
IRF3|50987|AA	0.1225	0.117	0.1802	0.1226	0.1343	0.1404	0.1696	0.1256	0.1459	0.1215	0.1078	0.1705	0.1601	0.1218	0.164	0.0898	0.1286	0.1643	0.1516	0.1363	0.1512	0.1386	0.1447	0.1161	0.1721	0.1283	0.1806	0.1152	0.1349	0.0787	0.1318	0.132	0.2153	0.1056	0.207	0.1997	0.2082	0.1165	0.1325	0.1594	0.1344	0.2954	0.2332	0.1891	0.2697	0.2275	0.2337	0.2291	0.169
PMP22|39345|ES	0.981	0.9946	0.9927	1	0.9906	0.9773	0.9621	1	0.9849	0.9783	1	1	0.977	0.979	0.9938	0.9751	0.967	1	0.976	0.9686	0.9663	0.9684	0.9867	0.9304	0.9674	0.9606	0.9863	0.9822	0.984	0.9856	0.9827	0.97	0.9897	1	0.9908	0.9943	0.9743	0.9913	0.9907	0.9821	0.9784	0.8812	1	1	0.8515	1	1	0.8556	1
KRAS|20819|AT	0.0073	0.0042	0.0051	0.0072	0.0205	0.0063	0.0055	0.0094	0.01	0.005	0.0094	0.0082	0.0083	0.0084	0.0172	0.0094	0.0089	0.007	0.0066	0.0082	0.0076	0.0075	0.0082	0.013	0.0045	0.0093	0.0057	0.0098	0.0085	0.011	0.0069	0.0113	0.0158	0.0115	0.0087	0.019	0.0103	0.0125	0.0048	0.005	0.0076	0.0114	0.023	0.0056	0.0131	0.0164	0.0058	0.0244	0.0081
MSR1|82782|ES	1	1	1	1	1	1	1	1	1	1	1	1	1	1	1	0.9762	1	0.9824	1	1	1	1	1	1	1	1	1	1	1	1	1	1	1	1	1	1	1	1	1	1	1	1	na	1	1	1	1	1	1
MAP3K8|11124|ES	0.915	1	1	0.8432	0.7339	1	0.9284	0.7766	0.7521	0.8242	0.7577	0.9464	1	0.8922	0.979	0.8324	0.9284	0.8343	1	0.8604	1	0.9472	1	0.9412	0.8134	0.9533	0.8557	1	0.782	0.7852	0.7752	1	0.8444	0.7896	0.9448	0.8953	0.7217	0.9448	0.9188	0.9188	1	0.8585	0.8638	1	0.7841	0.7493	1	0.9468	0.8054
IKBKB|83703|ES	1	1	1	1	1	1	1	1	1	1	1	1	1	1	1	1	1	1	1	1	1	1	1	1	1	1	1	1	1	1	1	1	1	1	1	1	1	1	1	1	1	1	1	1	1	1	1	1	1
DMBT1|13359|ES	0.6043	0.5072	0.6901	0.6451	0.7175	0.658	0.5517	0.7543	0.6305	0.7062	0.6889	0.6295	0.7247	0.626	0.5896	0.4878	0.788	0.6038	0.6888	0.7417	0.6812	0.7388	0.6668	0.5702	0.5654	0.6615	0.593	0.5883	0.5557	0.7477	0.8359	0.632	0.5565	0.6599	0.5766	0.6695	0.246	0.6746	0.6472	0.8065	0.6698	0.203	0.6069	0.6811	0.4931	0.68	0.572	na	0.6197
VDR|21386|ES	0.2157	0.1367	0.2832	0.2141	0.1852	0.3093	0.2445	0.3352	0.2497	0.2515	0.386	0.3382	0.2934	0.1566	0.2801	0.245	0.2753	0.2318	0.198	0.2696	0.2358	0.2846	0.1803	0.2266	0.2771	0.1049	0.1511	0.2128	0.1175	0.2063	0.2445	0.2907	0.295	0.2009	0.2141	0.1908	0.233	0.2809	0.16	0.2953	0.2306	0.1537	0.2336	0.2214	0.1455	0.106	0.1117	0.2391	0.2828
TNFAIP2|29437|ES	1	1	1	1	1	1	1	1	1	1	1	1	1	1	1	1	1	1	1	1	1	1	1	1	1	1	1	1	1	1	1	1	1	1	1	1	1	1	1	1	1	1	1	na	1	1	1	1	1
NR3C1|73884|AA	1	1	1	1	1	1	1	1	1	1	1	1	1	1	1	1	1	1	1	1	1	1	1	1	1	1	1	1	1	1	1	1	1	1	1	1	1	1	1	1	1	1	1	1	1	1	1	1	1
ARHGEF39|86274|ES	1	1	1	0.943	1	1	1	1	1	1	1	1	1	1	1	1	0.9636	1	1	1	1	1	1	1	1	1	1	1	1	1	1	0.973	0.9606	1	1	0.9594	1	1	1	1	0.9501	0.9637	1	1	0.9303	0.9856	0.9572	1	1
ARFIP2|14139|ES	0.9643	0.9755	0.9664	0.9483	0.9914	0.9745	0.989	0.9616	0.9858	0.9615	0.9527	0.9773	0.9823	0.9808	0.94	0.8838	0.9792	0.9516	0.9697	0.9769	0.968	0.9483	0.9807	0.9749	0.9389	1	0.9896	0.984	0.9698	0.9896	1	0.9512	0.9382	0.9243	0.9589	1	0.9591	0.9862	1	0.9674	0.9841	0.9558	0.9335	0.9488	0.9404	0.9829	0.9615	1	0.9833
FGFR4|74734|ES	0	0	0.0271	0.0527	0.0591	0.029	0.0267	0.0096	0.018	0.0439	0.1464	0	0.0604	0.0591	0.0149	0.0489	0.0239	0.0395	0.0447	0.0347	0.0121	0.0075	0.0337	0.0163	0.0395	0.0264	0.0695	0.0467	0	0.0187	0.0194	0.0264	0.1781	0.0137	0.0866	0.0332	0.0302	0.0993	0.0158	0.1282	0.0194	0.1516	0.1981	0.1092	0.129	0.0986	na	0.0485	0.1323
BMPR2|56947|ES	0.9851	1	1	0.9655	0.9733	1	0.9785	0.9813	0.9863	1	0.9655	1	1	1	1	1	1	1	0.986	0.9884	1	1	0.968	1	0.9896	0.9881	1	1	0.9675	1	0.9787	1	1	1	1	1	1	0.9883	0.9875	0.9798	0.9776	0.9611	0.9713	1	1	0.9747	0.965	1	0.95
VEGFA|76330|ES	0.5736	0.5014	0.6458	0.6158	0.6566	0.6322	0.6898	0.5615	0.5624	0.679	0.6577	0.5836	0.5329	0.6042	0.5687	0.46	0.5994	0.5424	0.5588	0.6617	0.5267	0.62	0.5387	0.4633	0.6012	0.6027	0.6335	0.535	0.5252	0.5199	0.574	0.5231	0.6313	0.446	0.4834	0.4566	0.5418	0.5575	0.586	0.5531	0.6404	0.6149	0.6539	0.4783	0.6092	0.657	0.5734	0.5413	0.5775
CCL14|40384|AD	0.0052	0.0103	0.0114	0.0078	0.0097	0.0099	0.0102	0.0104	0.0028	0.0027	0.0106	0.0027	0.004	0.0089	0.0072	0.0029	0.0166	0.0042	0.006	0.0034	0.0067	0.0067	0.0149	0.0206	0.0068	0.015	0.0074	0.0097	0.0169	0.0114	0.0034	0.0081	0.024	0.0049	0.0152	0	0.0075	0.0153	0.0066	0.0081	0.0042	0.0066	0	0.0614	0	0	0.0085	0.0066	0.0881
ARL1|23942|AP	0	0.0072	0	0.0062	0.0043	0.0048	0.0037	0.0055	0.0046	0.0087	0.0174	0.0105	0	0	0.0097	0.0071	0	0.0051	0	0.0118	0.0071	0	0.0157	0.0051	0.0096	0	0.0155	0.0075	0	0.0095	0.0281	0.0097	0.013	0.0097	0.0125	0	0.0067	0.0116	0.0092	0.012	0.0066	0.0237	0	0	0.0187	0	0	0.0118	0
ARHGEF35|82129|AP	0.8143	1	0.9326	0.7596	0.9072	0.8174	0.6726	0.7805	0.9291	0.9777	0.9375	0.798	0.833	1	0.9113	0.9245	1	0.7273	0.9176	0.82	0.8051	0.8434	0.8351	0.7558	0.7907	0.9409	0.9164	1	0.8183	na	0.7262	0.9343	1	0.7805	0.8968	0.9368	0.9307	0.9128	0.9489	1	na	0.6691	0.7731	na	0.7293	0.767	0.7596	0.6639	0.7344
TNFRSF25|451|ES	1	1	1	1	1	1	1	1	1	1	1	1	1	1	1	1	1	1	1	1	1	1	1	1	0.9532	1	1	1	1	1	1	1	1	1	0.7862	1	na	1	1	1	1	1	1	1	1	1	1	1	1
AREL1|28414|ES	1	1	1	1	1	1	1	1	1	1	1	1	1	1	1	1	1	1	1	1	1	1	1	1	1	1	1	1	1	1	1	1	1	1	1	1	1	1	1	1	1	1	1	1	1	1	1	1	1
TRAF3IP2|77265|AP	0.9817	0.9688	0.9766	1	1	0.975	0.9688	0.9918	1	0.9863	1	0.9799	0.948	0.9745	1	0.9325	0.963	0.9915	0.9918	1	0.9829	1	0.9945	0.9895	1	0.992	1	1	0.9853	1	1	0.9802	0.9875	0.9566	0.9701	0.9697	0.9698	0.9709	0.9792	0.9787	0.9633	0.9171	0.9772	1	0.9491	1	0.9597	0.932	1
TGM2|59374|ES	1	1	0.9952	1	1	1	1	1	1	1	1	1	1	1	1	1	1	1	1	1	0.9936	1	1	1	1	1	1	1	1	1	1	1	1	1	1	1	1	1	1	1	1	1	1	1	1	1	1	0.9856	0.992
PTK2|85286|AP	0	0.0394	0.015	0.0103	0	0.0096	0	0.0113	0	0.009	0	0	0	0	0.0329	0.0511	0.0089	0	0	0.0074	0	0.0143	0	0.0139	0	0	0	0.0106	0.0139	0	0	0.0602	0	0.0255	0.0106	0.0062	0	0.0101	0.0211	0.0199	0.0383	0	0	0	0	0	0	0	0
ARID1A|1296|AA	1	1	1	1	1	0.9925	0.9925	1	1	1	1	1	1	0.993	1	1	1	1	1	1	1	1	0.9936	1	1	1	1	1	1	1	1	1	1	1	1	1	1	1	1	1	1	0.9902	1	1	1	1	1	1	1
WFDC2|59577|AP	0.0017	0.0009	0.0059	0.0043	0.0162	0.0025	0.0081	0	0.0025	0	0.0334	0.0095	0.0161	0.0052	0	0	0.0026	0	0.0048	0.0016	0.0012	0.0034	0.0044	0.0018	0.0034	0.0036	0.0082	0.0008	0.0009	0.0012	0.0133	0.0012	0.0066	0.0058	0.0364	0.0174	0.0163	0.0074	0.0045	0.0075	0.003	0.0207	0	0.0346	0.0162	0.0507	0.0075	0.0258	0.0193
VEGFA|76346|ES	1	0.9441	1	1	0.9826	0.9803	0.9842	1	0.9885	0.9851	1	1	0.9604	0.9821	1	1	0.9709	1	1	0.985	0.9874	1	0.9778	0.9807	0.9889	1	1	1	1	1	1	1	0.9864	0.9792	1	0.9903	1	1	0.9665	1	1	0.9654	0.9751	1	0.9798	0.9785	0.9631	0.978	0.9919
GZMB|27016|AT	0	0	0	0.0121	0	0.0916	0	0	0	0	0	0.0681	0	0.0338	0.0139	0	0	0.0091	0.0071	0	0	0	0.0268	0.0119	0.0266	0	0	0.0136	0	0	0	0.0335	0.0313	0.0098	0	0.0376	0.0282	0	0.0027	na	0	0.0033	0	0	0.0282	0	0.0128	0.0107	0
SEMA4D|86800|AP	0.0107	0	0.0122	0	0	0.0121	0	0.0308	0.0374	0	0.036	0	0	0	0.0157	0	0.0055	0.0095	0	0.0122	0.0082	0.0069	0.0107	0	0.0195	0	0.0144	0.0207	0	0	0.0225	0	0.0182	0.0087	0.0096	0	0	0	0	0.0129	0	0.0116	0.0086	0	0	0	0	0.0074	0.0123
ZC3HAV1|81939|AT	0.1772	0.228	0.1534	0.3058	0.1648	0.2197	0.1733	0.1954	0.2142	0.1941	0.2716	0.2086	0.2417	0.2554	0.3172	0.1835	0.2261	0.2805	0.2535	0.2343	0.1531	0.1932	0.1657	0.2223	0.1802	0.2645	0.1794	0.3186	0.2333	0.1487	0.2094	0.255	0.2422	0.3097	0.2845	0.1774	0.3335	0.194	0.2524	0.1314	0.3253	0.2835	0.3864	0.32	0.4302	0.4377	0.4331	0.443	0.4273
CD44|15265|ES	1	1	1	1	1	1	1	1	1	1	1	1	1	1	1	1	1	1	1	1	1	1	1	1	1	1	1	1	1	1	1	0.9971	1	1	1	1	1	1	1	1	1	1	1	1	1	1	1	1	1
TNC|87340|ES	0.7823	0.9011	1	1	1	na	na	na	0.9374	1	1	1	1	1	1	0.9639	na	1	0.859	1	1	1	1	na	1	0.7816	1	0.7795	na	na	1	1	1	1	1	1	1	1	0.9459	1	1	0.9182	na	0.4082	1	na	0.9809	1	na
IL4I1|51118|AP	0.281	0.5695	0.4649	0.6234	0.3088	0.5342	0.4969	0.4388	0.5658	0.468	0.6615	0.6459	0.6758	0.5954	0.605	0.6615	0.6015	0.5658	0.4616	0.5326	0.6393	0.6099	0.5104	0.5613	0.4086	0.5397	0.5333	0.5934	0.5816	0.468	0.7491	0.6099	0.3556	0.6099	0.6615	0.5226	0.5503	0.5816	0.5049	0.4841	0.5104	0.6234	0.7577	na	na	0.5658	0.5954	0.6347	na
ARHGEF7|26290|ES	0.9484	0.9511	0.963	0.9518	0.9747	1	0.9848	1	1	0.9569	1	1	0.9719	1	0.9391	0.9647	1	0.9818	0.9753	0.9261	1	0.9705	0.9555	0.9687	0.9692	0.9823	0.9805	1	0.8328	1	1	1	0.9596	1	0.9762	0.9561	1	0.9468	0.9516	0.8937	1	0.9853	1	1	1	1	0.9203	0.955	1
TRIM5|14073|AA	1	0.9759	0.9781	0.9805	0.9634	0.9481	0.9825	1	0.9561	1	1	0.9751	0.9423	0.9337	0.9349	0.9672	1	0.983	0.9797	1	0.9744	0.9554	1	0.9699	1	0.9797	1	0.9365	1	1	0.908	0.9848	1	1	1	0.9809	0.9564	0.8722	0.9256	0.9655	0.9525	0.9826	0.9489	0.9612	1	0.9758	1	0.9858	1
SYK|86818|AP	0.7783	0.6219	0.7713	0.7744	0.763	0.6462	0.6627	0.7564	0.7761	0.6664	0.1975	0.647	0.6047	0.7738	0.6667	0.6707	0.5369	0.6448	0.6419	0.6777	0.6374	0.721	0.7131	0.5983	0.7806	0.6179	0.7027	0.7492	0.6894	0.7229	0.9434	0.4445	0.6604	0.7747	0.7652	0.8	0.522	0.4446	0.6896	0.7096	0.6046	0.4537	0.8301	0.5796	0.7018	0.6582	0.4519	0.9035	0.5006
IL6|78932|AT	0.0321	0.0356	0	0	0.0129	0.0172	na	0.2462	0.0673	0	0.0258	0.0282	0	0.0515	0.0635	0.0335	0.2336	na	0.0142	0.0429	na	na	na	na	0	0.1008	0	0.035	0	0.1217	0.0597	0.0536	0	0.0063	0.0321	0.1561	0.0781	0.1439	0.2637	0.0846	0.0231	0.1788	na	na	0.0178	0.0315	0.0312	0.0624	0.0328
MICAL2|14424|ES	0.0443	0.0755	0.0583	0.0273	0.0921	0.0488	0.0336	0.0349	0.0448	0.0379	0	0.0777	0	0.0461	0	0.0973	0	0	0.0506	0.0268	0.0363	0.0421	0.0295	0.0364	0.0411	0.0433	0	0.0685	0	0.0114	0.1084	0.0379	0	0	0	0.0457	0.0462	0.0686	0.0838	0.1268	0.0264	0.0544	0	0	0	0	0.0259	0	0.0979
TMSB4X|88500|AD	0.0001	0	0.0002	0.0001	0.0001	0.0002	0	0.0001	0.0001	0	0.0002	0	0	0.0002	0.0001	0	0	0.0001	0.0002	0	0	0.0002	0.0001	0.0002	0.0002	0	0.0001	0.0001	0.0001	0.0002	0.0002	0.0002	0.0001	0	0.0002	0	0	0	0	0.0005	0.0003	0.0001	0.0001	0.0002	0	0.0001	0	0	0
NR4A2|55613|AP	0.1436	0.1622	0.1147	0.3468	0.1373	0.3143	0.4292	0.1995	0.077	0.6704	0.1815	0.0503	0.1896	0.0791	0.3604	0.4116	0.5091	0.4082	0.3532	0.2776	0.7698	0.3196	0.5179	0.5515	0.2032	0.2749	0.5603	0.5008	0.5153	0.5348	0.2183	0.1743	0.1718	0.5722	0.1732	0.3195	0.1988	0.4915	0.4183	0.4106	0.0516	0.696	0.9676	0.3501	0.6031	0.3785	0.6011	0.5348	0.6526
TGIF1|44502|AP	0.1183	0.1367	0.1001	0.0924	0.1392	0.0556	0.1135	0.0339	0.0589	0.0713	0.1155	0.1471	0.0354	0.0997	0.1713	0.1818	0.1757	0.1353	0.09	0.1015	0.0853	0.0699	0.0684	0.0959	0.0772	0.1057	0.0903	0.105	0.0648	0.1895	0.0757	0.1113	0.0292	0.0518	0.0523	0.0598	0.0104	0.113	0.1541	0.316	0.0439	0.0113	0.0362	0.0325	0.0277	0.0453	0.0667	0.0584	0.0066
ARSE|88423|ES	0.956	0.9793	0.9675	0.9841	0.9803	0.9918	0.9898	0.9818	0.9908	0.984	1	0.9818	1	0.9951	0.9825	0.9505	1	0.9934	1	0.9796	0.9747	0.9926	0.9698	0.9878	0.9876	0.9675	0.9711	1	0.9703	0.9638	0.9714	0.9661	0.9791	0.9832	0.9705	0.9755	na	0.9645	0.9669	0.9108	0.9747	0.9644	na	0.9814	0.9337	0.9646	0.9421	0.967	0.9843
ARPC4|63183|ES	0.2646	0.1801	0.4384	0.2537	0.2645	0.216	0.1292	0.2804	0.2636	0.1651	0.464	0.3523	0.3757	0.3574	0.2456	0.11	0.493	0.2025	0.3766	0.1875	0.1207	0.1292	0.222	0.4972	0.1647	0.4296	0.373	0.1847	0.228	0.4692	na	0.2902	0.4599	0.0582	0.585	0.3488	0.3086	na	0.4019	0.3764	0.3183	0.5123	0.4599	0.5266	0.4683	0.5775	0.3865	0.4687	0.3781
BMP1|82990|ES	0.1378	0.2326	0.1073	0.1728	0.0948	0.0394	0.0381	0.1667	0.111	0.1469	0.2951	0.0729	0.1975	0.1342	0.3244	0	0.1719	0.1202	0.1406	0.11	0.0895	0.1049	0.1671	0.2201	0.0406	0.0967	0.0653	0	0.1063	0.1445	0.1429	0.1665	0.2891	0.2387	0.2552	0.194	0.2834	0.236	0.1474	0.1639	0.2446	0.0856	0.1489	0	0.1287	0.1973	0.1899	0.219	0.1173
SRCAP|36172|ES	0.9869	0.9503	0.9062	0.9633	0.9523	0.9408	0.9642	1	0.9431	0.9629	1	0.9505	0.9602	0.9583	0.9766	0.9547	0.9703	0.9018	0.9399	0.9723	0.9334	0.9629	0.9688	0.981	0.938	0.8965	0.9891	0.9621	0.9481	0.9842	0.9609	0.9707	0.9878	0.9144	0.9395	0.9843	0.9035	0.991	0.9699	0.9667	0.9479	0.9869	1	1	0.9308	0.9183	1	0.9307	0.931
NEDD4L|45672|ES	0.9469	1	1	1	0.9845	0.9369	0.9681	0.9577	0.9619	1	1	0.9339	1	0.953	1	1	0.8597	0.9767	1	0.9558	0.9392	1	1	1	1	1	0.9484	1	0.9676	0.9815	1	0.9457	0.9805	1	1	0.9674	0.9503	1	1	1	1	1	0.8898	na	0.9749	1	1	1	1
METTL3|26597|ES	1	1	1	1	1	1	1	1	1	1	0.9722	1	1	1	1	1	1	1	1	1	1	1	1	1	1	1	1	1	1	1	1	1	1	1	1	1	1	1	1	1	1	1	1	1	1	1	1	1	1
ARHGEF7|26283|AT	0.0107	0.02	0.0055	0.0104	0.0067	0.0061	0.0068	0.0027	0.005	0.0069	0.0118	0.0251	0.0127	0.0056	0.0371	0.0217	0.0106	0.0089	0.0127	0.0067	0.0079	0.0063	0.0057	0.0033	0.0111	0.0093	0.0079	0.0115	0.0024	0.0109	0.0196	0.0124	0.0055	0.0056	0.0314	0.0144	0.0195	0.0101	0.023	0.0295	0.0228	0.0094	0.0054	0.0084	0.007	0.0107	0.0052	0.0095	0.0161
METRNL|44432|AP	0.96	0.9608	0.975	0.9822	0.9505	0.9829	0.9778	0.9804	0.984	0.9823	0.9672	0.9746	0.9558	0.9422	0.9686	0.9856	0.9694	0.9723	0.9924	0.9772	0.9972	0.9857	0.9779	0.9692	0.9909	0.9959	0.9788	0.9839	0.9916	0.9906	0.9741	0.9404	0.9519	0.996	0.8965	0.9286	0.9775	0.907	0.9869	0.9757	0.892	0.9127	0.8156	0.8702	0.8524	0.8925	0.6922	0.8454	0.8692
VIPAS39|28596|ES	1	1	1	1	1	1	1	1	1	1	1	1	1	1	1	1	1	1	1	1	1	1	1	1	1	1	1	1	1	1	1	1	1	1	1	1	1	1	1	1	1	1	1	1	1	1	1	1	1
AIMP1|70272|AP	0.8909	0.8662	0.8974	0.914	0.927	0.8712	0.9079	0.9078	0.9195	0.9348	0.9361	0.9268	0.8995	0.8898	0.9263	0.9222	0.8412	0.8984	0.938	0.9183	0.9104	0.8979	0.8933	0.9124	0.9292	0.9288	0.8716	0.8867	0.9243	0.9085	0.8928	0.9342	0.9075	0.9528	0.8816	0.8794	0.923	0.8746	0.8742	0.8328	0.9021	0.8872	0.9265	0.9408	0.9713	0.9582	0.9473	0.9656	0.9285
NFYC|2018|AA	0.958	0.8915	0.9306	0.9884	0.9191	0.9207	0.9628	0.9677	0.959	0.952	0.9551	0.9579	0.9475	0.976	0.9592	0.9801	0.9416	0.9562	0.9387	0.9469	0.9617	0.9481	0.9777	0.9809	0.9534	0.9716	0.9733	0.9479	0.9717	0.9624	0.976	0.9461	0.9644	0.9129	0.9831	0.9785	0.9848	0.9347	0.9094	0.9407	0.9684	0.9603	0.9496	1	0.9833	0.952	1	0.9648	0.9457
NGFRAP1|89731|AP	0.0037	0.0063	0.0114	0.0054	0.0029	0.0091	0.0058	0.0092	0.0077	0.0197	0.0375	0.0063	0.0045	0.0204	0.0065	0.0041	0.0118	0.0069	0	0.0059	0.005	0	0.0083	0.019	0.0104	0.0201	0.0135	0.0071	0.003	0.0084	0.0099	0.0117	0.052	0.0122	0.02	0.0229	0.0082	0.0077	0.0126	0.0065	0.0127	0.1009	0.086	0.0476	0.0688	0.1294	0.0351	0.0628	0.08
SBDS|79907|ES	0.8238	0.5509	0.5984	0.6108	0.7303	0.5981	0.4922	0.5492	0.6114	0.5101	0.6838	0.6278	0.8517	0.4526	0.6549	0.594	0.6058	0.4961	0.7492	0.5352	0.6341	0.7043	0.7002	0.688	0.5514	0.7243	0.6881	0.5675	0.7191	0.7465	0.5081	0.5228	0.7145	0.6853	0.6208	0.6581	0.5063	0.4858	0.6298	0.6741	0.4754	0.6657	0.7349	0.6488	0.7001	0.6955	0.4833	0.6123	0.6469
KLHL8|69855|AA	0.8559	0.9444	0.9684	1	0.9554	1	0.9431	0.9512	1	1	1	1	0.8898	1	0.958	0.9276	1	1	0.9069	1	0.9537	1	0.9488	0.8615	1	0.9311	1	1	0.9304	0.9624	0.9444	0.9426	1	1	1	1	1	1	1	1	1	0.9565	na	0.8786	1	1	1	1	0.9317
KLC1|29487|AD	0.7281	0.6158	0.6786	0.6048	0.6826	0.4943	0.5637	0.6567	0.8222	0.7973	0.7269	0.7688	0.7503	0.6567	0.6007	0.6486	0.6009	0.7125	0.6557	0.6392	0.6484	0.6724	0.6757	0.7264	0.7282	0.649	0.75	0.6251	0.66	0.6132	0.5571	0.7048	0.6931	0.6878	0.7708	0.6657	0.7179	0.7752	0.6707	0.6544	0.6041	0.4522	0.6818	0.7513	0.4889	0.2962	0.5515	0.7118	0.5681
HDAC11|63477|ES	1	1	1	1	1	1	1	1	1	1	1	1	1	1	1	1	0.9871	1	1	1	1	1	1	1	1	1	1	1	1	1	1	1	1	1	1	1	1	1	1	1	0.9842	1	1	1	1	1	1	1	1
ARNTL|14440|ES	1	1	1	1	1	0.9636	1	1	0.9779	1	1	1	1	1	1	1	1	1	1	1	1	1	1	1	1	1	1	1	1	1	1	1	1	1	1	1	1	1	1	1	1	1	1	1	1	1	1	1	1
MUC4|68197|ES	1	1	1	1	na	1	1	1	1	1	1	1	1	0.9906	1	1	1	1	1	1	1	1	1	1	1	1	1	1	1	1	1	1	1	1	1	1	1	1	1	1	1	1	1	1	1	1	1	1	1
ITGAL|36120|AT	1	1	1	1	1	1	1	1	1	1	1	1	1	1	1	1	1	1	1	1	1	1	1	1	1	1	1	1	1	1	1	1	1	1	1	1	1	1	1	1	1	1	1	1	1	1	1	1	1
IL32|33409|ES	0.9822	0.9718	0.9761	0.9927	0.9769	0.9946	0.9937	0.9876	0.9899	0.9959	0.9887	0.9846	0.9884	0.987	0.9678	0.9569	0.9638	0.9943	0.9833	0.9888	0.9947	1	0.9692	1	0.993	0.987	0.9734	1	0.9792	0.9904	0.9663	1	0.9865	0.9802	1	0.9915	0.9754	0.9848	0.9847	0.89	0.9724	0.9709	0.9765	1	0.9487	0.9534	0.9793	0.9931	0.9819
S100A16|7725|AP	0.0146	0.0199	0.0169	0.0198	0.0217	0.0194	0.0104	0.013	0.0117	0.0157	0.0195	0.0341	0.0252	0.0422	0.01	0.0117	0.0226	0.0104	0.0129	0.0164	0.015	0.0119	0.0106	0.0098	0.0125	0.0138	0.0154	0.0101	0.0155	0.0153	0.0223	0.0101	0.0238	0.0114	0.0219	0.0117	0.0227	0.0228	0.029	0.0227	0.0149	0.0132	0.0177	0.0254	0.018	0.031	0.0216	0.0205	0.041
GALK2|30524|ES	0.1041	0.1959	0.1085	0.0952	0.117	0.1118	0.1061	0.1029	0.0845	0.1014	0.123	0.1385	0.3072	0.2091	0.0825	0.1312	0.148	0.0802	0.2011	0.1253	0.0702	0.0955	0.0848	0.1325	0.0852	0.1023	0.1443	0.0981	0.1425	0.1532	0.1524	0.0416	0.198	0.0851	0.1609	0.1588	0.1683	0.1893	0.1195	0.125	0.0879	0.2171	0.41	0.2923	0.2413	0.2145	0.1588	0.2441	0.2245
UBXN11|1259|ES	0.7628	1	0.8528	1	1	0.9413	0.9172	0.8092	1	0.842	1	1	1	0.9372	0.8585	0.8186	0.8745	0.7173	1	1	1	0.8695	0.8841	0.9326	1	0.9076	0.9077	0.9222	1	0.888	0.9305	0.9231	1	1	0.9275	0.7562	1	0.9016	0.8344	0.5608	0.659	0.9344	0.9267	1	1	1	0.7489	0.9581	0.932
MAP3K8|11121|AP	0.3778	0	0	0.1901	0	0.1193	0	0	0.1193	0.2812	0.54	0.5015	0.3699	0.5506	0	0	0.3057	0	0.1804	0.3833	na	0.2512	0.4483	0	0.1035	0.1235	0.128	0	0.1599	0.1716	0.2132	0.4301	0.4323	0.2512	0.2269	0.3489	0.1774	0.54	0.5015	0.2425	0.5571	0.4531	0.4899	0.1564	0.4133	0.3699	0.54	0.54	0.6378
ARHGEF40|26525|AD	0.9823	0.9841	1	0.9708	0.9655	0.9661	1	0.9858	0.9825	0.9831	0.977	1	1	0.9892	1	1	1	1	1	1	0.9907	1	0.9797	1	0.9909	1	0.9666	1	1	1	1	1	1	1	0.9795	0.9935	0.9551	0.9623	1	0.9811	0.9856	0.9901	1	1	0.9824	1	1	1	0.9658
ARHGEF9|89306|ES	0.9757	1	0.9812	0.9704	0.9327	0.9569	0.9545	0.9832	0.9888	0.9734	0.9682	0.9815	0.8768	0.9714	0.9782	0.9805	0.987	0.9326	0.9618	0.989	0.9885	0.9751	0.9576	0.9815	0.9797	0.984	0.9579	0.9727	1	0.9832	0.9333	0.9565	0.973	0.9117	0.9787	0.967	0.9843	0.984	0.9834	0.9477	0.9516	0.9868	0.9638	0.9362	0.9728	0.9661	1	1	0.9596
ARHGAP8|62625|ES	1	1	1	0.9874	1	1	0.9807	1	0.9932	1	1	1	1	1	0.983	1	1	1	1	0.9664	1	0.9775	1	0.991	1	0.987	1	0.9922	1	0.9727	1	0.9893	1	1	0.9927	0.982	1	0.9716	1	1	0.9814	1	0.992	0.9865	0.9773	0.9923	1	0.9845	1
ICOSLG|60811|RI	0.1202	0.2925	0.0929	0.1383	0.0508	0.1333	0.127	0.1546	0.1445	0.1426	0.3834	0.2192	0.1453	0.3661	0.101	0.0459	0.3317	0.0987	0.1205	0.1472	0.1885	0.1475	0.1639	0.2579	0.1149	0.1826	0.15	0.1167	0.2157	0.1626	0.1788	0.1701	0.3756	0.0743	0.1495	0.1818	0.1967	0.3392	0.1282	na	0.1095	0.1522	0.1732	0.1762	0.1797	0.5769	0.194	0.2291	0.1481
IL1R1|54783|ES	1	1	1	1	0.9625	1	1	1	1	0.9723	1	1	1	1	1	0.9754	1	1	1	1	1	1	1	1	0.9837	1	1	0.9596	1	1	1	1	1	1	0.9771	0.9908	0.9717	0.9754	1	1	1	1	na	na	1	1	1	1	1
FYN|77273|ME	0.7112	0.8747	0.7087	0.3607	0.8086	0.5046	0.6076	0.495	0.4486	0.6137	0.5805	0.7268	0.6096	0.6111	0.6776	0.8055	0.4875	0.2584	0.4857	0.504	0.6461	0.4677	0.5132	0.2555	0.5851	0.5974	0.5022	0.5712	0.4597	0.6715	0.7057	0.6062	0.6902	0.579	0.6993	0.7834	0.7039	0.6441	0.7702	0.9232	0.7661	0.6787	0.5466	0.7488	0.7889	0.6713	0.5216	0.7109	0.8496
CDC42BPA|10042|ES	0.0268	0.1003	0.0049	0.0386	0.0542	0	0	0	0.0138	0.008	0.0122	0.1196	0.0322	0.0132	0.1384	0.0805	0.0132	0	0.0068	0.0189	0.0162	0	0.0088	0.0301	0	0	0	0.0561	0	0.0086	0.0921	0.0205	0.0148	0.011	0.0255	0	0.0162	0.0866	0.0508	0.1666	0.1046	0	0	0.0633	0	0	0	0	0.0508
SOS2|27454|ES	0.9849	1	1	0.9826	1	1	0.9806	1	1	0.9892	1	1	1	1	0.9524	1	1	1	1	1	1	1	1	1	0.9906	0.9679	1	1	1	1	0.9738	1	1	1	0.979	1	1	1	1	1	1	1	1	0.947	1	1	1	0.9295	1
VEGFA|76339|ES	1	0.8194	1	1	0.9627	0.9525	0.9693	1	0.9568	0.9687	1	1	0.9225	0.9197	1	1	0.9418	1	1	0.9713	0.9658	1	0.9325	0.9457	0.9527	1	1	1	1	1	1	1	0.9595	0.9497	1	0.9715	1	1	0.9472	1	1	0.8531	0.9509	1	0.9266	0.92	0.9399	0.9458	0.9765
NR2C2AP|48614|ES	0.8676	0.9518	0.8439	0.9664	0.7861	0.9767	0.9782	0.9729	0.9443	0.9892	0.9438	0.9025	0.7861	0.876	0.9442	1	0.9709	0.914	0.9362	0.9288	0.8796	0.9361	0.9035	0.9628	0.9496	0.874	0.9862	0.9411	0.9849	0.9693	0.9824	0.8903	0.8018	0.8775	0.9552	0.9677	0.7246	0.9374	0.9827	0.9805	0.9149	0.9345	0.899	0.9788	0.9104	0.9004	0.918	0.947	0.9279
AGTPBP1|86736|ES	1	0.9057	1	1	1	1	1	1	1	1	1	1	1	1	1	1	0.9123	1	1	1	1	1	1	1	1	1	1	1	1	1	1	1	1	1	1	1	1	1	1	1	1	1	1	1	1	1	1	1	1
KLF13|29804|AP	0	0	0.0329	0	0	0	0	0	0	0	0	0	0	0	0	0	0	0	0	0	0.049	0.0254	0.0254	0	0	0	0	0	0	0	0	0	0	0	0	0	0	0	0	0	0	0	0	0	0	0	0	0	0
PPARD|75910|ES	1	1	1	1	1	1	1	1	1	1	1	1	1	1	1	1	1	1	0.9982	1	1	1	1	1	1	1	1	1	1	1	1	1	1	1	1	1	1	1	1	1	1	1	1	1	1	1	1	1	1
PDCD10|67550|AP	0	0	0	0	0	0	0.0122	0	0	0	0	0	0	0	0	0	0	0	0	0	0	0.0088	0	0	0	0	0	0.0095	0	0	0	0.0167	0	0	0	0	0	0	0	0	0	0	0	0	0	0	0	0	0
CDC42SE2|73225|ES	0.9757	1	0.9903	0.9923	1	0.9745	0.9734	0.9763	0.9865	0.9837	1	0.9691	0.9907	0.995	0.9746	0.9908	0.9864	0.9848	0.997	0.9856	0.99	0.9777	0.9975	0.9848	0.9884	0.9903	0.9814	0.9902	0.9925	0.9828	1	0.9752	0.9952	0.9849	0.9723	0.9668	0.9858	0.9866	0.9706	0.941	0.9808	0.9765	1	0.9764	0.9808	0.945	0.9462	0.97	1
ADIPOR1|9426|AP	0	0	0	0	0	0	0	0	0	0	0	0	0	0	0	0	0	0	0	0	0	0	0	0	0	0	0	0	0	0	0	0	0	0	0	0	0	0	0	0	0	0	0	0	0	0	0	0	0
PLSCR1|67164|ES	0.9953	1	0.9981	0.992	0.9799	1	1	0.9979	0.9951	0.9984	1	1	0.9974	0.9845	0.9958	0.9894	0.9944	0.9987	0.9962	0.9972	0.9932	0.9963	0.9932	0.9943	0.9928	0.9967	1	0.9934	0.9948	0.9949	0.9967	1	0.9909	1	0.995	0.9957	1	0.9971	1	1	0.9965	0.9879	0.986	0.995	0.9973	1	1	0.9897	0.9888
TNFRSF11B|84998|ES	0.2635	0.2793	0.2315	0.3887	0.2844	0.2128	0.2987	0.1926	0.1987	0.1926	0.2142	0.1749	0.5747	0.2078	0.1565	0.1565	0.2035	0.4366	0.2347	0.2488	0.1926	0.2177	0.224	0.3106	0.3887	0.232	0.2762	0.1565	0.1565	0.2177	0.4171	0.1926	0.4102	0.0638	0.5818	0.4303	0.2684	0.4171	0.1804	0.4882	0.2715	0.1571	0.8737	0.4088	0.1979	0.2599	0.3337	0.3229	0.4303
HDGFRP2|46805|AA	0.7379	0.6891	0.7709	0.7238	0.7108	0.7857	0.7351	0.7267	0.7014	0.6919	0.7946	0.6647	0.7742	0.7462	0.7586	0.7946	0.7396	0.7394	0.709	0.7712	0.6668	0.7371	0.7849	0.6275	0.7221	0.6837	0.6835	0.6687	0.6803	0.7437	0.7502	0.6811	0.7649	0.8457	0.6517	0.7437	0.7552	0.6451	0.7335	0.7732	0.7338	0.6522	0.6648	0.7206	0.7021	0.7038	0.5741	0.7083	0.7278
HSP90AA1|29330|AP	0.9879	0.9872	0.9872	0.9928	0.993	0.9946	0.997	0.9921	0.9938	0.9944	0.9861	0.9911	0.9921	0.9802	0.9948	0.9826	0.992	0.9948	0.9948	0.9955	0.991	0.9974	0.9936	0.9919	0.9891	0.9922	0.9912	0.9826	0.9896	0.9865	0.9917	0.9915	0.9883	0.9926	0.986	0.9886	0.9917	0.9908	0.9869	0.974	0.9943	0.9911	0.9872	0.9826	0.9875	0.9901	0.9946	0.983	0.9899
ARID1A|1295|AP	1	1	1	1	1	1	1	1	1	1	1	0.6907	0.9241	0.9694	1	1	1	1	1	1	0.8569	1	0.9757	0.9627	0.9717	1	1	1	1	0.9512	1	1	1	1	0.7397	0.9662	1	0.9556	1	1	1	0.8911	1	1	1	0.7941	1	1	0.7464
CMTM3|36812|ES	0.981	1	1	0.9746	1	1	1	1	1	0.9681	1	1	1	1	0.9753	0.9852	0.9803	0.9607	0.9705	0.9583	1	1	0.9847	0.9663	0.9635	1	0.9656	0.9695	0.978	1	1	1	0.984	1	1	1	1	1	0.9887	0.9694	1	1	1	1	0.9718	1	1	0.9771	1
TUBB3|38169|AT	0	0	0	0.0038	0	0	0	0	0	0	0.0097	0	0	0.0074	0	0	0	0	0	0.0014	0	0	0	0	0	0	0	0	0	0	0	0	0	0	0	0	0	0.0058	0.002	0	0.0039	0.0094	0.0208	0.0024	0.0062	0.009	0.0034	0.0015	0
CKLF|36727|AT	0.0483	0.052	0.0464	0.0202	0.0194	0.046	0.0228	0.0358	0.0328	0.0429	0.0058	0.0243	0.032	0.0358	0.0149	0.0195	0.0233	0.026	0.0366	0.044	0.0437	0.0249	0.0557	0.0427	0.0399	0.0454	0.0583	0.0249	0.0427	0.0329	0.0484	0.0136	0.051	0.0146	0.0482	0.0382	0.0536	0.0679	0.028	0.0386	0.0391	0.0641	0.0152	0.0421	0.0226	0.0531	0.0192	0.038	0.0388
CCL14|40369|AD	0.0465	0.0434	0.0947	0.076	0.0777	0.103	0.0781	0.0533	0.0456	0.0832	0.0255	0.0556	0.0516	0.0523	0.0727	0.0721	0.0492	0.0533	0.0582	0.0403	0.0536	0.068	0.064	0.0274	0.0399	0.0685	0.0945	0.0564	0.097	0.0758	0.0824	0.0715	0.0849	0.0208	0.0685	0.0492	0.0688	0.0386	0.0592	0.0455	0.0462	0.1118	0.0518	0.0685	0.0342	0.0533	0.0411	0.0199	na
ARHGAP12|11153|ES	1	0.9712	0.9306	0.9394	0.9856	0.9532	0.9477	0.9786	0.985	0.9843	1	0.8604	0.9733	1	0.9697	0.9082	0.981	0.9786	0.9643	0.8992	1	0.9006	0.9632	0.9723	0.9632	0.9708	1	0.938	0.9766	0.8938	0.7698	0.9381	0.9253	0.9398	0.9242	0.9077	0.9722	0.9146	0.8729	0.8133	0.9393	0.8874	0.9221	0.9643	0.8979	0.9104	1	0.9071	0.9075
ACTG1|44123|RI	0.0012	0.0013	0.0046	0.0046	0.0017	0.0024	0.0012	0.0018	0.0021	0.002	0.0024	0.0029	0.0041	0.0035	0.0026	0.001	0.0021	0.0017	0.0005	0.0009	0.0007	0.0011	0.0014	0.0012	0.0011	0.0015	0.0016	0.0009	0.0007	0.0014	0.0029	0.0015	0.0075	0.0012	0.0059	0.0021	0.0028	0.0016	0.0032	0.0022	0.0027	0.0067	0.0308	0.0038	0.0057	0.0152	0.0026	0.0071	0.0136
HSPA8|19193|AP	0	0	0	0	0	0	0	0	0	0	0	0	0	0	0	0	0	0	0	0	0	0	0	0	0	0	0	0	0	0	0	0	0	0	0	0	0	0	0	0	0	0	0	0	0	0	0	0	0
ACTG1|44124|AD	0.0002	0.0002	0	0.0009	0.0004	0.0019	0.0003	0.0006	0.0003	0.0004	0	0.0005	0	0.0004	0	0.0003	0.0007	0.0008	0.0004	0.0002	0.0001	0.0003	0.0003	0.0007	0.0001	0.0004	0.0009	0	0.0002	0.0008	0.0002	0.0002	0.0016	0.0008	0.0001	0.0002	0.0004	0.0003	0.0006	0	0.001	0.0001	0.0007	0	0.0007	0.0004	0.0001	0	0
CSF1|4085|RI	1	1	1	1	1	1	0.9888	0.9836	1	1	1	1	1	1	1	1	1	1	1	1	0.9864	1	0.9917	1	1	1	1	1	1	1	1	1	1	1	1	1	1	1	0.9932	1	1	1	1	1	1	1	1	1	1
NFYC|2023|ES	0.0187	0.0449	0.0283	0.0058	0.0465	0.013	0.0318	0.0111	0.0285	0.0206	0.0898	0	0	0.0253	0.0318	0.0153	0.0335	0.0218	0	0.0407	0.0371	0.0295	0.0108	0.0302	0.0417	0.0283	0.054	0.0178	0.0835	0	0.0898	0.0435	0.076	0.0324	0	0.0318	0.0362	0.0772	0.055	0.0295	0.0172	0.042	0.038	0	0.1088	0.0385	0.0747	0.0647	0.0937
MAPK14|75949|RI	1	1	1	1	1	1	1	1	0.9789	1	1	1	1	1	1	1	1	1	1	1	1	1	1	1	1	1	1	1	1	1	1	1	1	1	1	1	1	1	1	1	1	1	1	1	1	1	1	1	1
THRA|40840|AT	0.3942	0.4085	0.4368	0.3678	0.341	0.3348	0.3659	0.3467	0.4779	0.3859	0.3873	0.3521	0.3942	0.5048	0.3439	0.3259	0.4576	0.4362	0.3752	0.3447	0.3639	0.4161	0.3955	0.4339	0.3777	0.3455	0.4045	0.3401	0.3863	0.3849	0.3624	0.4626	0.4165	0.3019	0.4078	0.4062	0.3365	0.4759	0.4124	0.4271	0.4286	0.4086	0.437	0.3642	0.5087	0.4794	0.4575	0.5901	0.3214
METTL23|43654|AD	0.3799	0.593	0.5418	0.4884	0.3861	0.3737	0.548	0.4996	0.3979	0.2767	na	0.4737	0.2814	0.7154	0.558	0.4982	0.4284	0.5789	0.7086	0.5363	0.601	0.319	0.4382	0.5117	0.5787	0.1568	0.3959	0.285	0.2628	0.731	0.5694	0.5278	0.4732	0.2963	0.5431	0.6415	0.258	0.5135	0.3496	0.6878	0.44	0.4731	0.2727	0.451	0.4098	0.2845	0.5807	0.3433	0.4917
METTL23|43637|AD	0.6537	0.6338	0.5977	0.4882	0.6403	0.4484	0.6079	0.5345	0.3887	0.395	na	0.5743	0.3599	0.6441	0.7167	0.605	0.5243	0.6205	0.7247	0.6111	0.6316	0.4498	0.5119	0.6938	0.519	0.1538	0.484	0.5074	0.1738	0.6261	0.5591	0.5439	0.4549	0.4241	0.4281	0.641	0.5949	0.5526	0.5034	0.5021	0.5755	0.5153	0.3021	0.627	0.4443	0.4384	0.6479	0.3291	0.4098
KLHDC4|37979|ES	0.0226	0	0	0.0043	0.01	0.0354	0	0	0	0	na	0	0	0	0.0114	na	0	0.0149	0.0086	0	0	0.0226	0.0133	0.0159	0	na	0.0226	0.0571	0	0.0104	0.0109	0.0114	0.006	0.017	0	0.0226	0.0063	0.0257	0.0607	0	0.0328	0.045	0.0313	0.01	0.019	0.0388	0.0086	0.0183	0.0149
SH3BP2|68600|ES	0	0.1197	0.0567	0.1243	0.059	0	0.0595	0.0401	0.0579	0.1207	0.0401	0	0.0722	0.039	0.0542	0	0.0392	0.0299	0.0344	0.0439	0.0824	0.0661	0.0757	0.1061	0	0.1386	0.1003	0.0431	0.0652	0.1038	0	0.1199	0.145	0.0974	0.12	0.0743	0.1261	0.058	0.1051	0.2112	0.0819	0.0548	0.3342	0.1633	0.0449	0.1224	0.1351	0.0873	0.0894
CDH17|84550|ES	0.9987	1	1	1	1	1	0.9987	0.9995	0.9997	0.9995	0.9992	0.9991	0.9984	0.9994	1	1	1	0.9987	0.9978	0.9996	0.9995	0.9997	1	0.9994	0.9991	0.999	0.9995	0.999	0.9983	0.999	1	0.9995	1	0.997	0.9982	1	0.9974	1	1	1	0.998	1	0.9995	0.9965	1	0.9978	1	0.9944	1
RFXANK|48609|AA	0.4859	0.516	0.4196	0.4916	0.5027	0.5145	0.4809	0.4697	0.3891	0.4719	0.5072	0.5198	0.4802	0.4136	0.4085	0.3782	0.4708	0.4668	0.5265	0.5092	0.5216	0.5083	0.4991	0.4641	0.4563	0.4102	0.5611	0.4567	0.4417	0.398	0.4554	0.4622	0.4874	0.3988	0.4085	0.3662	0.4266	0.4639	0.4747	0.4703	0.3789	0.2531	0.445	0.5404	0.3824	0.4422	0.388	0.4023	0.5025
IFITM1|13645|AA	na	1	1	1	1	1	na	1	na	na	1	1	1	1	1	0.9957	na	0.9992	na	na	na	na	1	na	na	1	1	na	na	1	1	na	na	1	na	na	na	na	na	na	na	1	na	0.999	0.999	0.9964	1	0.9984	1
KLHL26|48496|AT	0.007	0.0169	0.0255	0.038	0.0297	0.0226	0.0293	0.0523	0.0551	0.0433	0.0892	0.0263	0.0683	0.074	0.0882	0.014	0.064	0.0351	0.0244	0.0434	0.0282	0.0395	0.0379	0.0994	0.0446	0.0369	0.0588	0.0096	0.0269	0.0192	0.0786	0.0171	0.1113	0.0889	0.0666	0.0405	0.0598	0.1057	0.0747	0.0274	0.0578	0.0803	0.1108	0.0665	0.0412	0.0814	0.06	0.0584	0.1095
ARL1|23943|AP	1	0.9928	1	0.9938	0.9957	0.9952	0.9963	0.9945	0.9954	0.9913	0.9826	0.9895	1	1	0.9903	0.9929	1	0.9949	1	0.9882	0.9929	1	0.9843	0.9949	0.9904	1	0.9845	0.9925	1	0.9905	0.9719	0.9903	0.987	0.9903	0.9875	1	0.9933	0.9884	0.9908	0.988	0.9934	0.9763	1	1	0.9813	1	1	0.9882	1
ARMCX6|89660|ES	0.9714	0.9728	0.9547	0.9695	0.9588	0.9771	1	0.9708	0.9867	0.97	1	0.9761	1	0.9528	0.9445	0.947	0.9516	0.925	0.9201	0.9652	0.9696	0.9888	0.9887	0.96	0.9715	0.9439	0.9362	0.9713	0.9544	0.9798	0.95	0.9709	0.966	0.9129	0.9297	0.9628	0.9112	0.9878	0.9253	0.9573	0.9588	0.9824	0.9818	0.9434	0.9687	0.9533	0.9562	0.9395	0.9485
NRP2|57105|AT	0	0.0046	0	0	0.0058	0	0	0	0.0111	0	0	0.0024	0.0329	0	0	0.0064	0	0.0176	0	0	0.0249	0	0.0141	0	0	0	0	0	0	0	0.0062	0.0102	0.021	0.0277	0.0231	0	0.022	0.0175	0.0071	0.0057	0.0029	0.0136	0	0.0769	0.042	0.1756	0.0107	0.0643	0
BIRC5|43855|ES	0	0	0.0123	0.0041	0.0417	0.0311	0.0142	0.0127	0.0112	0	0.0108	0	0	0	0.0045	0.0091	0.0498	0.0151	0.0111	0.0027	0	0.0299	0.0152	0.0147	0.0021	0.0296	0.0174	0.0094	0	0.0778	0.0171	0.0151	0.0233	0.0026	0.0108	0.0104	0.0089	0.0138	0.0195	0.019	0.0125	0.031	0.0499	0.0473	0.0162	0.0201	0.0071	0.0338	0.0231
NOD1|79118|AD	0.8938	0.7639	0.7035	0.8661	1	0.7806	0.8734	0.9167	0.951	0.8973	0.8191	0.9283	0.6937	0.7952	0.7639	1	0.7806	0.6875	0.8534	0.8534	0.9418	0.9653	0.8792	0.8291	0.8699	0.8462	0.9439	0.9006	0.7952	0.8601	0.8291	0.9093	0.9459	0.9119	0.8601	0.8079	0.89	0.8462	0.9006	0.9209	0.6996	0.66	0.7896	0.8462	0.7536	0.7485	0.7896	0.8647	0.8191
KLHL21|482|RI	0.1946	0.3104	0.2396	0.243	0.2151	0.2992	0.2264	0.1923	0.2462	0.3359	0.2982	0.2087	0.4405	0.2935	0.1567	0.1895	0.246	0.249	0.261	0.2116	0.24	0.3294	0.1988	0.2142	0.221	0.2646	0.2576	0.2628	0.365	0.2199	0.3029	0.19	0.4148	0.3277	0.3065	0.2654	0.4256	0.3948	0.2264	0.1981	0.3486	0.4492	0.5445	0.4351	0.2966	0.4238	0.397	0.2678	0.2723
IREB2|32087|AT	0.0045	0.0071	0.0131	0.0114	0.0064	0	0.0083	0.003	0.0058	0.0156	0	0.014	0.0107	0.0083	0.0119	0	0.0104	0	0	0	0.0048	0.0034	0.0034	0.0049	0.0035	0.0031	0	0	0.0066	0	0	0	0.0121	0.008	0.021	0.0127	0	0.0079	0.0066	0	0.0021	0.0177	0	0.0054	0.0076	0.0128	0	0.0111	0.0126
GALK1|43493|AT	0.212	0.2406	0.3179	0.192	0.2063	0.1605	0.2586	0.2121	0.1837	0.2219	0.192	0.1822	0.3034	0.236	0.2424	0.1367	0.3278	0.1788	0.1382	0.2146	0.2458	0.2329	0.2475	0.1563	0.1983	0.3433	0.311	0.2235	0.2627	0.3502	0.2719	0.1351	0.3017	0.1542	0.2091	0.1045	0.3581	0.2947	0.1471	0.1426	0.2144	0.3484	0.4182	0.4979	0.4067	0.3079	0.3617	0.2109	0.2788
GIPC1|47982|ES	0.995	0.9854	0.9933	0.9968	1	0.9973	0.9961	0.9928	0.991	0.997	1	0.9801	0.9925	0.9918	0.9972	0.9932	0.9958	0.9938	0.996	0.9928	0.9976	0.9948	0.9927	0.989	0.9971	0.9911	0.9963	0.998	0.987	1	0.9921	0.9958	0.9962	0.997	0.9941	0.9948	0.9887	0.9938	1	1	0.9939	0.995	0.995	0.99	1	0.9876	0.98	1	1
SP100|57894|AP	0.99	1	1	0.986	1	1	0.986	0.9878	0.9883	0.9886	1	1	0.979	0.9836	1	1	1	0.9909	0.9825	0.9818	1	0.9891	1	1	0.9695	1	1	1	1	1	1	1	1	1	1	1	1	1	0.9835	1	0.9821	1	1	1	1	0.9773	0.9641	1	1
GALNT10|74213|AT	0.0426	0.0546	0.0479	0.0463	0.0284	0.0456	0.03	0.0479	0.0407	0.0379	0.0437	0.0364	0.0723	0.0678	0.0571	0.0428	0.0539	0.0437	0.0529	0.0458	0.0437	0.0365	0.0436	0.0491	0.0437	0.064	0.0441	0.0474	0.0503	0.0465	0.0555	0.0544	0.0617	0.041	0.0598	0.0442	0.0641	0.0726	0.0544	0.0539	0.049	0.0512	0.157	0.0824	0.0844	0.1093	0.0541	0.0769	0.0652
ARHGDIB|20565|AP	0	0.0145	0.0048	0	0	0.0032	0.0068	0.0046	0.028	0	0	0.0045	0	0	0.0162	0.0072	0.0022	0.0057	0.0223	0.0014	0	0.0059	0.0038	0	0	0.0176	0.0036	0	0	0	0	0.0148	0.0186	0.0053	0.0054	0	0	0	0.0046	0.0135	0.0061	0.0083	0.0195	0	0.1113	0	0.0548	0.0827	0.0279
NEDD4L|45653|AP	0.0021	0	0	0	0.0041	0.0023	0	0	0	0.0025	0	0.013	0.004	0.0044	0.0057	0	0.0077	0.0053	0	0	0	0.0018	0.0028	0	0.0037	0	0.0065	0	0	0	0	0.008	0.0044	0	0	0	0.0094	0.0066	0	0	0	0	0.0122	0	0	0	0	0	0.0192
IRF3|51029|ES	0.9574	0.9361	1	0.9634	0.9917	0.9741	0.9713	0.9696	0.9564	0.9644	1	1	0.9681	1	1	1	1	1	0.9538	0.9769	0.9506	0.9736	0.979	0.967	0.9677	0.982	1	0.964	0.9633	1	1	0.958	0.9625	0.9863	0.97	1	0.9589	1	0.9818	1	0.9409	0.9395	0.9751	0.9618	0.8829	0.962	0.8594	0.9422	0.9844
CD46|9664|ES	0.013	0.0478	0.0326	0.0228	0.0177	0.016	0.0134	0.018	0.0288	0.0111	0.0324	0.039	0.0257	0.0304	0.0228	0.0313	0.0187	0.0161	0.0158	0.0109	0.0281	0.0241	0.0241	0.0255	0.0361	0.0143	0.0451	0.01	0.0127	0.0363	0.0095	0.0282	0.0331	0.033	0.0488	0.0196	0.0271	0.0127	0.0139	0.0792	0.0167	0.0369	0.023	0.0393	0.0177	0.0348	0.0201	0.029	0.0225
IRF7|13715|ES	0.8805	0.804	0.7136	0.8892	0.8199	0.9036	0.9195	0.7587	0.8411	0.859	0.9573	0.8821	0.894	0.8134	0.765	0.8648	0.8808	0.9425	0.8716	0.8826	0.7758	0.8653	0.7642	0.8515	0.8625	0.8211	0.8915	0.7149	0.8808	0.7042	0.8437	0.7931	0.7716	0.8227	0.8063	0.6945	0.6821	0.7801	0.8734	0.5765	0.8596	0.7652	0.9151	0.7584	0.9192	0.7853	0.8744	0.8737	0.9142
TGS1|83879|ES	0.9639	1	0.9768	1	0.9789	1	0.9818	0.9708	0.9821	1	0.9506	1	1	0.9405	0.958	1	1	0.9782	0.9745	1	1	0.9659	1	1	0.9804	0.9769	1	0.9362	0.9674	1	0.9708	0.9822	0.9706	0.9779	0.9774	1	1	0.909	0.9762	0.9538	0.9687	0.9877	0.9784	1	0.9844	0.9877	1	1	0.9734
AKT1S1|51108|AP	0.2104	0.2031	0.3332	0.1901	0.1282	0.2309	0.1773	0.1749	0.3092	0.2088	0.2884	0.2124	0.3215	0.3725	0.2102	0.1621	0.2899	0.1768	0.151	0.1703	0.1786	0.1941	0.2771	0.3015	0.2009	0.1626	0.3364	0.2562	0.2955	0.1667	0.3352	0.2232	0.4138	0.1514	0.3376	0.2809	0.2978	0.3189	0.2784	0.1844	0.3344	0.3502	0.4837	0.4588	0.4603	0.3866	0.3711	0.3556	0.3749
ARSE|88422|ES	0.2743	0.652	0.4371	0.7653	0.5118	na	0.9021	0.6216	na	0.2793	1	na	1	0.8206	0.8144	0.3067	na	0.7663	1	0.303	0.5404	0.5561	0.2197	0.7647	0.488	0.1547	0.3933	1	0.1651	0.4722	0.4308	0.5952	na	0.878	0.2547	0.7441	na	0.4292	0.6068	na	0.5856	na	na	0.6975	na	0.3521	na	0.5664	0.8078
OAS1|24600|AT	0.0695	0.051	0.0681	0.0275	0.1631	0.0194	0.0421	0.0045	0.0473	0.0335	0.0656	0.0233	0.0839	0.0268	0.0138	0.0667	0.0314	0.0313	0.0228	0.0259	0.0303	0.061	0.0604	0.0203	0.0451	0.0615	0.0015	0.0554	0.0147	0.0363	0.0538	0.0186	0.0297	0.0641	0.0195	0.0227	0.0279	0.0352	0.0525	0.0363	0.036	0.0017	0	0.0071	0.0026	0.0034	0.004	0.0006	0.0058
TNC|87339|ES	0.824	1	1	1	1	na	na	na	0.936	1	1	0.9419	1	1	1	0.973	na	1	0.9422	na	0.6745	1	1	na	1	1	na	1	na	1	0.9	0.682	1	1	1	0.8468	1	0.8788	0.9467	0.9373	0.7946	1	na	na	0.6464	na	1	1	na
IL7|84257|AD	0.8856	0.8882	0.9336	0.7492	0.8953	0.9322	0.8073	0.9528	0.9122	0.9322	1	0.8105	0.9429	0.9528	0.9308	1	0.8975	0.9107	0.9353	1	0.8738	0.8817	0.9298	0.742	0.8377	0.8782	1	0.8829	0.8462	0.9408	0.9277	0.852	0.9448	0.9616	0.8556	0.9457	0.8302	1	0.9514	1	1	1	na	1	na	1	0.9616	0.9	1
CD3D|18988|ES	0.9567	0.9247	0.9536	0.9819	0.9906	0.9704	0.9569	1	0.9619	0.9865	0.9573	0.9822	1	0.9835	0.9537	1	0.9865	0.9356	0.9718	0.955	0.9693	0.9711	0.9789	0.9516	0.9634	0.9775	0.9831	0.9529	0.9589	0.9867	0.9526	0.9613	0.9446	0.9588	0.9892	0.9289	0.9627	0.9872	0.9029	1	1	0.9849	1	1	1	1	0.9369	0.9729	0.9153
ARHGAP8|62629|ES	1	na	1	1	1	1	1	0.9222	0.9455	1	na	1	na	1	1	na	1	1	1	1	1	1	0.9382	1	0.9447	1	1	1	1	0.9054	1	1	1	1	1	0.8919	1	1	1	na	1	1	0.9107	1	0.9759	1	na	0.8993	1
BRD8|73513|ES	1	1	1	0.9829	1	1	1	0.9852	1	1	1	1	1	1	0.9848	1	1	1	1	1	1	1	1	1	1	1	1	1	0.9727	1	1	0.978	1	0.9836	1	1	1	1	1	0.9872	1	1	1	1	1	0.9741	1	0.9612	0.9719
IFNAR2|60392|ES	0.8527	0.8225	0.9337	0.9437	0.6105	0.9302	0.8708	1	0.9123	0.876	0.8598	0.9522	0.7593	0.8707	0.9338	na	0.9535	0.867	0.7151	0.9303	0.8681	0.7895	0.9075	0.8025	0.7856	0.897	0.9293	1	0.8172	0.8453	0.7808	0.8961	0.8967	0.8858	1	0.8521	0.9589	0.9168	0.8396	0.9216	0.907	0.9536	1	0.6739	0.9002	0.9142	0.9288	0.9566	0.9214
VIPR2|82538|AT	0.0207	0.0264	0	0	0.0299	0	0.0513	0	0	0.0653	0	0	0.0461	0	0	0.0453	0.0521	0	0	0	0.0356	0	0	0	0	0	0	0	0	0	0.0521	0	0	0.0661	0	0	0	0.0157	0.0257	0.0555	0	0	0.186	0	0	0	0	0.1717	0.0897
LTBP4|49930|ES	0.9729	na	0.9612	0.967	0.9402	0.9388	0.9667	0.9043	0.9659	0.9696	0.929	0.9688	0.9576	0.9775	na	0.9705	0.9726	0.92	0.9624	0.9371	0.9452	0.97	0.9561	0.8716	0.9475	0.9677	0.936	0.9485	0.9619	na	0.9617	0.9279	0.9688	0.8915	0.9727	0.9578	0.9755	na	0.9711	na	0.9796	0.974	0.9266	0.935	0.8733	0.8291	0.8865	0.9529	0.889
PTK2|85294|AP	0.0162	0.0394	0.0086	0.0059	0.0108	0.0274	0	0.0259	0.0245	0.0103	0.0557	0.0129	0.0677	0.0373	0.0094	0.0583	0.0204	0.0073	0.0134	0.0169	0.0244	0.0286	0.0275	0.0554	0	0.0188	0.0208	0.0241	0.0158	0.0194	0.0314	0.0172	0.0281	0	0.0243	0.0321	0.0371	0.0231	0.0181	0.0397	0.0492	0.0213	0.1145	0.0632	0.0364	0.049	0.084	0.0866	0.1125
TNFSF13|38970|AP	0.7796	0.8479	0.8052	0.8601	0.5628	0.8148	0.8072	0.7925	0.8544	0.8189	0.8842	0.8499	0.8375	0.8366	0.8925	0.8727	0.8932	0.7982	0.7422	0.8501	0.7676	0.8293	0.8094	0.841	0.7916	0.8511	0.8306	0.7606	0.8181	0.8645	0.8657	0.8917	0.8044	0.8221	0.8533	0.8884	0.8362	0.8935	0.8822	0.9346	0.8896	0.7483	0.8495	0.8713	0.8754	0.7961	0.8135	0.6753	0.7086
ARFRP1|60153|AP	0.1715	0.1203	0.2644	0.1503	0.0807	0.1206	0.1762	0.0998	0.1849	0.1784	0.1296	0.1871	0.1316	0.1815	0.052	0.0599	0.1306	0.2773	0.1865	0.1653	0.0512	0.0911	0.1172	0.101	0.1469	0.1137	0.209	0.0609	0.1787	0.2429	0.2213	0.1118	0.1732	0.3116	0.0657	0.1697	0.0577	0.236	0.0544	0	0.1656	0.0525	0.1137	0	0.252	0.0844	0.0655	0.2338	0.1872
PTK2|98071|ME	0.0846	0.106	0.1561	0.1773	0.2042	0.0516	0.241	0	0.2915	0.1355	0.2821	0.1951	0.2239	0.064	0.1876	0.017	0.1178	0.2211	0.2026	0.1136	0.1483	0.0555	0.0933	0.086	0.2001	0.0286	0.2608	0.037	0	0.0604	0.088	0.2364	0.0287	0.0886	0.1095	0.0813	0.0993	0.1711	0	0.0785	0.1315	0.0561	0.2403	0.2247	0.1782	0.3792	0.1948	0.2121	0.0449
ZC3HAV1|81940|AT	0.8228	0.772	0.8466	0.6942	0.8352	0.7803	0.8267	0.8046	0.7858	0.8059	0.7284	0.7914	0.7583	0.7446	0.6828	0.8165	0.7739	0.7195	0.7465	0.7657	0.8469	0.8068	0.8343	0.7777	0.8198	0.7355	0.8206	0.6814	0.7667	0.8513	0.7906	0.745	0.7578	0.6903	0.7155	0.8226	0.6665	0.806	0.7476	0.8686	0.6747	0.7165	0.6136	0.68	0.5698	0.5623	0.5669	0.557	0.5727
HDAC1|1585|AP	0.9962	1	0.9892	1	0.9968	0.9983	0.9917	0.9906	0.9988	0.9974	0.9945	0.9961	1	0.9955	1	1	0.9928	0.9986	0.9926	1	0.9979	0.9941	0.9952	0.9984	0.9961	0.9913	0.9911	0.9955	0.9934	0.9923	0.9968	0.9976	0.9979	0.996	0.9943	0.9979	0.9972	1	1	1	0.9943	0.9978	1	1	1	0.9899	1	0.993	1
HGF|80248|AT	0.6414	0.7047	0.7827	0.5108	0.7421	0.6422	0.7502	0.8771	0.6467	0.6632	0.8376	0.7522	0.7849	0.851	0.4787	0.8445	0.5963	1	0.5629	0.7258	0.7775	0.7326	0.7188	0.5326	0.6797	0.755	0.6902	0.549	0.7413	0.7907	0.6359	0.6078	0.6577	0.5802	0.6747	0.806	0.5077	0.6639	0.5382	0.6485	0.6242	0.7586	0.448	na	0.5609	0.4698	0.724	0.6105	0.6744
ARPP19|30690|ES	0.7884	0.965	0.7928	0.8546	0.8218	0.8059	0.9054	0.7894	0.9277	0.8893	0.902	1	0.8382	0.9694	0.8656	0.8403	0.9243	0.8858	0.974	0.9497	0.8364	0.9077	0.8687	0.9426	0.8475	0.9277	0.8779	0.8807	0.819	1	0.7474	0.916	0.8155	0.9367	0.8718	0.8098	0.9535	0.9786	0.9544	0.8293	0.9363	0.8388	na	na	1	0.8187	1	1	0.8366
ARHGDIA|44193|AA	0.9996	0.9993	0.9994	1	0.9996	0.9991	0.9995	0.999	0.9992	0.9996	0.9973	0.9992	0.9965	0.9995	0.998	1	0.9984	1	0.9992	0.9996	1	0.9996	0.9983	0.9994	1	0.9994	1	1	1	1	0.9991	0.9993	0.9993	0.9979	1	1	0.9994	1	0.9993	1	0.9992	1	0.9991	0.9993	1	0.9977	1	1	1
LTBP3|16866|ES	0.9932	1	1	1	1	1	1	1	1	1	1	1	1	1	1	1	1	1	1	1	1	0.9908	1	1	1	1	0.9901	1	1	1	1	1	1	1	1	1	1	1	0.9951	1	1	1	1	1	1	1	1	1	1
LGR4|14755|ES	1	1	0.9951	1	1	1	1	0.9935	0.9866	1	1	0.9774	1	1	1	1	1	0.9955	0.9961	0.9955	1	0.9971	1	1	0.9961	0.9965	1	0.9906	1	1	1	0.9928	0.9888	1	1	0.9952	0.9904	1	1	1	1	1	1	1	0.9865	1	1	1	1
MAPK3|36077|AP	0.0058	0.0148	0.0172	0.0136	0.0127	0.011	0.007	0.0079	0.0106	0.0071	0.0192	0.0206	0.0204	0.0296	0.0068	0.0086	0.0117	0.0072	0.0072	0.0067	0.0111	0.007	0.0096	0.0134	0.0092	0.0094	0.0124	0.0079	0.0126	0.0148	0.022	0.0101	0.0414	0.0181	0.0234	0.0271	0.0204	0.0121	0.0248	0.0207	0.0172	0.0694	0.0273	0.035	0.0588	0.0344	0.0303	0.0433	0.0315
ITGAV|56486|AP	0	0	0	0	0	0	0	0	0	0	0	0	0	0	0	0	0	0	0	0	0	0	0	0	0	0	0	0	0	0	0	0	0	0	0	0	0.0183	0	0	0	0	0	0	0	0	0	0	0	0
KLC4|76223|AT	0.9976	0.9952	0.9928	0.9968	0.9958	0.9942	0.9957	0.9967	0.996	0.996	0.9973	0.9983	0.9903	0.9952	0.9987	0.9938	0.9905	0.9919	0.9949	0.9946	0.9986	0.9934	0.9915	0.9943	0.9886	0.9975	0.9925	0.9974	0.9935	0.9948	0.9894	0.995	0.9717	0.9898	0.9923	0.9914	0.9963	0.9928	0.9847	0.9893	0.995	0.9639	0.9851	0.9897	0.9683	0.9776	1	0.985	0.9731
IL18BP|17471|AT	0.0518	0.1119	0.205	0.0597	0.2066	0.0603	0.0954	0.1189	0.0921	0.1042	0.1119	0.0752	0.1631	0.1224	0.1091	0.0117	0.1223	0.0186	0.0444	0.0767	0.1108	0.0392	0.1431	0.1169	0.0663	0.059	0.1281	0.107	0.166	0.0936	0.0136	0.0394	0.1831	0.0437	0.0904	0.1648	0.0989	0.1578	0.0319	0.0762	0.1228	0.1574	0.3142	0.3315	0.1569	0.2066	0.0619	0.0428	0.1859
C5orf45|74949|ES	1	1	1	1	1	1	1	1	1	1	1	1	1	1	1	1	1	1	1	1	1	1	1	1	1	1	1	1	1	1	1	1	1	1	1	1	1	1	1	1	1	1	1	1	1	1	1	1	1
VAV1|47088|AP	0.8058	1	0.7796	0.8389	0.7164	0.9181	0.899	0.8646	0.9419	0.8176	0.6963	0.8805	0.8609	0.855	0.9637	0.9402	0.8984	0.983	0.9076	0.9291	0.9572	0.8685	0.8977	0.9374	0.8919	0.7206	0.9256	0.8839	0.7946	0.869	0.8028	0.957	0.6702	0.885	0.7902	0.9009	0.8	0.9076	0.9786	0.6963	0.9752	0.8496	0.5289	0.4956	0.3958	0.3294	1	0.6149	0.9017
CTSB|82667|ME	0.9984	1	0.9891	0.9925	0.9747	0.9862	0.9946	0.985	0.9726	0.9932	0.9845	0.983	0.9551	1	0.9806	0.9872	0.9784	0.991	0.9919	0.9791	0.9886	0.9635	0.9835	0.9934	0.9915	0.9409	0.9978	0.9747	1	0.9918	0.9688	1	0.9872	0.9955	0.9869	0.9768	0.9573	0.9822	0.9889	0.987	0.9875	0.9901	0.9599	0.9798	0.9905	0.9781	0.9579	0.9949	0.9792
ESR1|78167|AT	0.961	0.8443	0.8397	0.8771	0.8536	0.848	0.9168	0.982	0.9295	0.9684	0.8653	0.9289	0.8807	0.8188	0.8951	0.8573	0.8007	0.8519	1	0.9353	0.9422	0.928	0.8163	0.8555	0.9186	0.9206	0.817	0.9182	0.9265	0.7774	0.8392	0.892	0.6593	1	0.83	0.8673	0.84	0.8215	0.8678	0.8139	0.8013	0.7558	0.8519	1	0.6573	na	0.8823	0.7056	0.923
MDK|15572|AD	0.0085	0.0179	0.0168	0.0039	0.006	0.0096	0.0105	0.0088	0.008	0.0109	0.0058	0	0.0122	0.0031	0.0098	0.0118	0.0091	0.013	0.008	0.0114	0.0142	0.0101	0.0116	0.0099	0.0063	0.0083	0.0033	0.0163	0.0202	0.0129	0.0085	0.0176	0.0078	0.0159	0.004	0.0036	0.0055	0.0076	0.0054	0.0054	0.0107	0.0101	0.0083	0.0381	0.0152	0.0073	0.0214	0.0242	0.0141
NR3C2|70803|ES	1	1	1	1	1	1	1	1	1	1	1	1	1	1	1	1	1	1	1	1	1	1	0.9965	1	1	1	1	1	1	1	1	1	1	1	1	1	1	1	1	1	1	1	1	1	1	1	1	1	1
ARSA|62896|ES	0.9558	0.9341	0.9664	0.9428	0.9551	0.9336	0.9495	0.9519	0.9612	0.9737	0.9623	0.9528	0.965	0.968	0.9756	0.9232	0.9522	0.9518	0.9222	0.9393	0.9294	0.9698	0.9451	0.921	0.9483	0.9864	0.9085	0.9661	0.9494	0.9596	0.9342	0.9424	0.9496	0.8514	0.925	0.9382	0.9481	0.9361	0.9285	0.9391	0.9133	0.8642	0.7438	0.8004	1	0.8441	0.9167	0.9116	0.9209
PPIA|79563|AT	0.0025	0.0032	0.0039	0.0049	0.0041	0.0054	0.0043	0.0016	0.003	0.0023	0.0106	0.0021	0.0072	0.0077	0.0012	0.0016	0.005	0.0031	0.0022	0.0046	0.0012	0.002	0.0037	0.0034	0.001	0.0032	0.0047	0.0041	0.0041	0.0034	0.01	0.0017	0.0157	0.0005	0.0087	0.0061	0.0087	0.0079	0.0045	0.0036	0.0061	0.0143	0.0077	0.0133	0.0127	0.0155	0.0082	0.0124	0.0103
ARRDC1|88335|RI	0.0635	0.1024	0.1367	0.0951	0.1136	0.1295	0.0633	0.0812	0.0776	0.0943	0.1277	0.1319	0.2028	0.2309	0.0452	0.112	0.1179	0.0667	0.0567	0.0971	0.0828	0.0762	0.0842	0.1306	0.0552	0.1013	0.1313	0.0708	0.1352	0.0924	0.1663	0.0942	0.334	0.0655	0.2546	0.1722	0.1687	0.1824	0.1631	0.2627	0.1534	0.3558	0.4433	0.2639	0.3414	0.4229	0.2782	0.3517	0.3695
HGF|80249|AT	0	0	0	0	0	0	0	0	0	0	0	0	0	0	0	0	0	0	0	0	0	0	0	0	0	0	0	0	0	0	0.0926	0.0184	0	0.0646	0	0	0.1017	0	0.018	0	0	0	0	na	0	0	0	0.1826	0
PLXNC1|23722|AT	1	0.9827	1	0.9692	0.9625	0.9877	0.9934	0.9172	0.9671	0.9926	1	0.9814	0.9858	0.9894	0.9907	1	0.9333	0.964	1	0.9573	0.9463	0.9667	0.9681	0.9435	0.9624	0.9684	0.9693	0.9774	0.9469	0.9647	0.9814	0.9886	0.9592	0.989	0.9606	0.958	0.9059	0.94	0.994	0.8687	0.948	0.9018	0.7167	0.6951	0.7929	0.6873	0.9437	0.8588	0.9209
AKT1S1|51109|AP	0.1372	0.2366	0.1805	0.2735	0.1302	0.051	0.1892	0.1437	0.1649	0.1659	0.1838	0.1772	0.1708	0.2154	0.1242	0.1043	0.2469	0.0845	0.11	0.1137	0.1753	0.1732	0.1751	0.1265	0.0659	0.0785	0.172	0.0951	0.1337	0.2798	0.1641	0.1175	0.2667	0.1218	0.1639	0.2034	0.2579	0.3707	0.2035	0.1113	0.1336	0.2441	0.203	0.246	0.1548	0.1828	0.1791	0.2261	0.3146
TGM2|59376|ES	1	1	1	1	1	1	1	1	1	1	1	1	1	1	1	1	1	0.9956	0.9843	1	1	1	1	0.9775	0.9972	1	1	1	1	1	1	0.9927	1	1	1	1	1	1	1	1	1	1	0.9324	1	1	1	1	1	1
KLF6|10631|AT	0.0135	0.0514	0.0487	0.0518	0.0412	0.0327	0.0496	0.0398	0.0255	0.0393	0.0247	0.024	0.0551	0.0518	0.0297	0.0435	0.0372	0.0287	0.0112	0.0251	0.0317	0.0298	0.0427	0.0292	0.0264	0.0393	0.0488	0.046	0.0377	0.0214	0.0509	0.0219	0.0775	0.0219	0.0843	0.1074	0.0633	0.1128	0.0628	0.0377	0.0421	0.1678	0.0675	0.1312	0.0525	0.0857	0.0551	0.0494	0.0736
KLF2|48150|ES	0.9914	0.9488	1	0.9834	0.914	1	1	1	0.9902	1	1	1	1	0.9855	0.9713	1	1	1	1	0.9672	1	0.9706	0.9757	1	1	1	0.9835	1	1	1	0.9888	0.9901	0.9813	0.9621	0.993	0.9904	0.9885	0.9778	1	1	0.9875	1	1	1	1	1	1	1	1
ARIH1|31555|ES	1	1	0.9903	1	0.9793	1	1	0.9848	1	1	1	1	0.9821	0.9873	0.9885	1	1	1	1	1	1	1	1	1	1	1	1	1	1	1	1	0.9867	1	1	1	0.9885	1	1	1	0.9915	0.9855	0.9914	1	0.9788	1	1	1	0.9908	1
BMP4|27565|AP	0.0262	0	0.0559	0.0842	0.0783	0	0.0499	0.0993	0	0.0355	na	0.0686	0.0731	0.034	0.0439	0.0282	0.0731	0.0507	0.0478	0.0256	0.044	0.0107	0.0158	0	0.0306	0.0343	0.0487	0.0273	0.0133	0.0354	0	0.0315	0.0388	0	0.0175	0.081	na	0.0523	0.054	0	0	0.0557	0	0.0588	0.0397	0.0216	0.0432	0.0707	0.017
CCL20|57831|AA	0.584	0.4993	0.4963	0.5371	0.7364	0.5007	0.4646	0.5189	0.5462	0.5763	0.3622	0.5459	0.44	0.535	0.513	0.5199	0.6719	0.4916	0.4544	0.526	0.5166	0.4781	0.3855	0.4599	0.514	0.4687	0.4875	0.4792	0.5197	0.4112	0.5054	0.469	0.5668	0.5828	0.5315	0.4916	0.5144	0.5109	0.5675	0.5301	0.5371	0.3185	0.4981	0.5244	0.5046	0.4999	na	0.4931	0.3626
TECR|47993|AP	0	0	0.0009	0	0	0	0	0	0	0	0	0	0	0	0.0017	0	0	0	0.0013	0.0006	0.0011	0.0007	0.0014	0	0	0	0	0.0013	0	0	0.002	0	0	0	0	0	0.0027	0	0	0	0	0	0	0	0.0022	0	0.0023	0	0
PSMC2|81192|ES	1	1	1	1	1	1	1	1	1	1	1	1	1	1	1	1	1	1	1	1	1	1	1	1	1	1	1	1	1	1	1	1	1	1	1	1	0.9946	1	1	1	1	1	1	1	1	1	1	1	1
IL11RA|86210|AT	0.8352	0.8851	0.8451	0.814	0.8161	0.7193	0.8222	0.663	0.7578	0.8319	0.6843	0.9221	0.7174	0.7216	0.9254	0.9266	0.759	0.8352	0.9016	0.8835	0.8779	0.8796	0.8199	0.8073	0.8309	0.875	0.7346	0.9569	0.915	0.8454	0.8736	0.8547	0.6756	0.9064	0.7465	0.7885	0.7402	0.7139	0.8902	0.8432	0.8152	0.6404	0.6425	0.5416	0.5938	0.5856	0.7372	0.6586	0.4952
ITGAL|36116|AT	0	0	0	0	0	0	0	0	0	0	0	0	0	0	0	0	0	0	0	0	0	0	0	0	0	0	0	0	0	0	0	0	0	0	0	0	0	0	0	0	0	0	0	0	0	0	0	0	0
IL32|33444|ES	0.0024	0.0046	0	0.0071	0.0262	0.0102	0.0072	0.0115	0.0065	0.0108	0.0125	0	0.0059	0.0082	0.0194	0	0.0069	0.0113	0.0146	0.002	0	0.0092	0.0106	0.0175	0.0042	0.0036	0.0121	0	0	0.0146	0	0.0209	0.0056	0.008	0.0097	0.007	0	0.0083	0.0071	0	0	0.0212	0.0104	0	0.0068	0	0	0	0.0077
HFE|75585|ES	1	1	1	1	0.9523	1	1	1	1	1	1	1	1	1	1	1	1	1	1	1	1	1	1	1	1	1	1	1	1	1	1	1	1	1	1	1	1	1	1	1	1	1	1	1	1	1	1	1	1
GALT|86203|ES	0.9918	1	0.9802	0.9852	0.9862	0.9867	0.9941	0.9916	0.9917	0.9661	1	1	0.9751	0.9934	0.982	0.971	0.9926	0.9915	0.9752	0.9781	0.9851	0.9935	0.9844	1	0.9921	0.9853	1	0.9876	0.973	0.9696	0.9911	0.9821	0.9916	0.9676	1	0.9758	0.987	1	1	0.9703	0.9722	0.9502	0.9903	1	1	0.9655	1	0.986	1
CD74|74076|AT	0.0002	0.0003	0.0001	0.0001	0.0001	0.0002	0.0003	0.0004	0	0	0.0004	0	0	0.0004	0.0002	0	0	0.0003	0	0.0001	0	0.0001	0	0.0001	0	0.0003	0.0001	0	0.0004	0.0006	0	0.0001	0.0006	0	0	0.0002	0	0	0.0001	0	0.0003	0.0007	0	0	0	0.0005	0.0003	0	0
SP140L|57890|RI	0.0772	0.1935	0.2218	0.1862	0.1382	0.2081	0.221	0.2231	0.1688	0.1961	0.3812	0.2683	0.2558	0.5585	0.1295	0.1117	0.3228	0.1243	0.0652	0.1862	0.1046	0.102	0.193	0.2119	0.1239	0.1354	0.234	0.3261	0.278	0.3918	0.1764	0.0957	0.4309	0.1416	0.3497	0.3103	0.2335	0.2051	0.2525	0.1925	0.1487	0.3143	0.402	0.2936	0.21	0.2066	0.2808	0.2263	0.2157
GALNT2|10236|ES	1	1	1	1	1	1	1	1	1	1	1	1	1	1	1	1	1	1	1	1	1	1	1	1	1	1	1	1	1	1	1	1	0.9891	1	1	1	1	1	1	1	1	1	1	1	1	1	1	1	1
FCGRT|50958|AP	0.8833	0.7979	0.8653	0.884	0.8829	0.8804	0.8443	0.8897	0.8217	0.7923	0.7912	0.509	0.7938	0.8288	0.5111	0.738	0.8049	0.6546	0.7884	0.8283	0.8479	0.8153	0.8422	0.794	0.8157	0.7581	0.8758	0.8622	0.8658	0.8055	0.8584	0.6082	0.8519	0.8185	0.8726	0.8826	0.857	0.7681	0.6768	0.6635	0.7136	0.7506	0.711	0.7963	0.759	0.862	0.7114	0.7599	0.8198
RBP1|67031|AT	0.0056	0.0107	0.0057	0.0046	0.0095	0.0068	0.0035	0.0039	0.0054	0.0066	0.0039	0.0117	0.0048	0.0079	0.0038	0.0048	0.0063	0.0126	0	0.0049	0	0.0102	0.0023	0.0061	0.0031	0.0052	0.0008	0.0015	0.0072	0.0058	0.0031	0.009	0.0097	0.0035	0.0055	0.0114	0.0129	0.0226	0	0.002	0.0044	0.0017	0.0083	0.0039	0.0048	0.0407	0.0098	0.0027	0.0072
AGTRAP|672|ES	0.0851	0.2377	0.2767	0.1634	0.3014	0.1011	0.0617	0	0.1672	0.0744	0.1873	0.0612	0.0535	0.1601	0.1325	0.1118	0.109	0.1787	0.1409	0.1074	0.0317	0.1147	0.2857	0.0912	0.0456	0.1464	0.1792	0.1765	0.1115	0.1389	0.1407	0.1103	0.1709	0.1042	0.144	0.0999	0.084	0.1627	0.1466	0.321	0.139	0.1354	0.1605	0.1054	0.0557	0.0483	0.1255	0.1322	0.0356
LGR6|9410|ES	1	1	1	1	1	1	1	1	1	0.9401	1	1	1	1	1	1	1	1	1	1	1	1	1	1	1	1	1	1	1	1	1	1	1	1	1	1	1	1	na	1	1	1	1	1	1	1	1	na	0.9737
TANK|55741|AA	0	0.0334	0.0266	0.0338	0.0625	0.0453	0.0239	0.017	0.0194	0.0403	0	0.0596	0.0469	0.0097	0.0212	0.0133	0.0178	0.033	0.0382	0.0094	0.0265	0.0255	0.015	0.0109	0.0163	0.0435	0.0456	0.0232	0	0.0107	0.038	0.0275	0.0638	0.0397	0.0159	0	0	0	0.0112	0	0.0156	0.0273	0.0289	0.0323	0	0.0159	0	0	0.1214
PDGFB|62288|AP	0.0845	0.066	0	0	0.0951	0	0	0	0	0	0	0	0	0	0	0	0	0	0	0.1158	0	0	0	0	0	0	0	0	0	0.1238	0	0	0	0	0.0486	0	0	0.0904	0	0.0519	0.1095	0	0	0	0	0	0	0	0
ECD|12129|ES	0	0	0	0.0269	0.0165	0	0.0111	0	0.0126	0	0	0	0	0.0286	0	0	0.015	0	0	0.0168	0.0119	0.0085	0.0171	0	0	0	0	0	0	0.0141	0	0	0	0	0.0388	0	0.0101	0.015	0.0133	0.0101	0.0086	0.0196	0	0	0	0	0	0.0075	0
MICAL2|14417|AT	0.2222	0.2418	0.2283	0.1884	0.2039	0.226	0.2094	0.2092	0.209	0.2081	0.1592	0.1557	0.2052	0.2307	0.2468	0.2033	0.2576	0.2309	0.2058	0.1999	0.2085	0.2121	0.2271	0.1988	0.222	0.1904	0.2262	0.2214	0.1684	0.2566	0.1908	0.1878	0.2269	0.2687	0.1664	0.2574	0.1821	0.2071	0.2444	0.2328	0.2113	0.1774	0.0568	0.1687	0.1565	0.16	0.1319	0.1488	0.2292
TGFBR3|3743|AA	0.9745	1	1	1	1	1	1	1	1	1	1	1	1	1	1	1	1	1	1	1	1	1	1	1	1	1	1	1	1	1	1	1	1	1	1	1	1	1	0.9886	0.9937	1	1	na	1	1	1	1	1	1
C5orf24|73433|ES	0.0084	0.0295	0.0624	0.0137	0.0447	0.0503	0.0131	0.0108	0.0339	0.0269	na	na	0	0.0403	0.0199	0	0.0751	0.0143	0.0229	0.0229	0	0.0089	0.0406	0.0316	0.0074	0.0441	0	0.0503	0	0.0137	0.0346	0.0353	0.0295	0.0193	0.0557	0.0553	0.0137	0.0282	0.0437	0.0114	0.0525	0.0116	0.0367	0.051	0.0166	0.0758	0.0417	0.0525	0.0707
PPARG|63413|AP	0.0264	0.0367	0.0072	0.0345	0.0246	0.012	0.0028	0.0027	0	0.011	0.0427	0.0303	0.0357	0.0513	0	0.0365	0.0328	0.003	0.0596	0.0114	0.0452	0.0391	0.014	0.0245	0.0505	0.0095	0.0207	0.0405	0.0171	0.0176	0.0855	0.012	0.0047	0.0042	0.0675	0.0047	0.0092	0.0267	0.1138	0.0618	0.0266	0	0.039	0.0074	0.0068	0	0	0.026	0
ARPC1A|80601|AT	0.5927	0.6346	0.559	0.5518	0.5885	0.559	0.5931	0.5636	0.5835	0.5962	0.6794	0.6765	0.6377	0.5813	0.5575	0.5802	0.573	0.594	0.578	0.5773	0.6167	0.5812	0.5688	0.5487	0.5651	0.6195	0.5405	0.6035	0.6249	0.6186	0.6082	0.5909	0.6053	0.5816	0.6579	0.585	0.6416	0.6475	0.5845	0.6464	0.5998	0.5919	0.732	0.6926	0.7121	0.6476	0.6961	0.6543	0.6281
TUBB3|38166|AP	0.12	0.1097	0.1471	0.1244	0.1095	0.1819	0.157	0.2284	0.2137	0.1681	0.2152	0.0898	0.1983	0.2092	0.0762	0.0528	0.1621	0.1196	0.0881	0.0885	0.1652	0.1127	0.1301	0.1339	0.0908	0.1722	0.1273	0.1833	0.3026	0.3017	0.1191	0.0442	0.2548	0.1234	0.099	0.1422	0.2301	0.1866	0.0792	0.0701	0.165	0.1013	0.1785	0.1859	0.1863	0.083	0.0711	0.1768	0.1393
ARL6IP4|25034|AD	0.0232	0.038	0.0298	0.027	0.0418	0.0275	0.0084	0.0222	0.0251	0.0443	0.0249	0.0249	0.029	0.0101	0.0234	0.0151	0.0372	0.0292	0.0267	0.0378	0.0056	0.0331	0.0137	0.0138	0.0197	0.0228	0.0192	0.0233	0.0282	0.032	0.0323	0.0149	0.0222	0	0.0266	0.0249	0.0237	0.0224	0.0229	0.0388	0.0233	0.0194	0.0444	0.0451	0.0344	0.0279	0.0167	0.0586	0.0333
INSIG1|82434|ES	0.9812	0.9948	0.9786	0.9893	0.9917	1	0.9931	0.9884	0.9946	0.9951	1	0.9877	0.9933	0.9838	1	0.9702	1	0.9894	1	0.9846	0.9878	0.9889	0.9854	0.9898	1	0.9955	1	0.9813	1	1	1	0.9793	0.9926	1	1	1	0.9938	0.9931	0.9923	0.9854	0.9915	0.9808	1	1	0.9847	0.992	1	1	1
ARFGAP1|60111|ES	0.0425	0.0811	0.0718	0.09	0.0786	0.1164	0.0664	0.0664	0.0581	0.0737	0.1521	0.0877	0.0837	0.1019	0.0837	0.084	0.1163	0.0334	0.0576	0.0511	0.0895	0.0409	0.103	0.1239	0.0329	0.0904	0.1123	0.0424	0.0839	0.0921	0.0809	0.0907	0.2527	0.0555	0.2172	0.0942	0.0579	0.1337	0.0881	0.1136	0.1278	0.2376	0.2994	0.1958	0.1408	0.1783	0.204	0.2295	0.1898
FGFR1OP2|20854|AT	0.8388	0.8232	0.8124	0.8024	0.8009	0.8246	0.8588	0.8469	0.8498	0.8416	0.8686	0.8577	0.8546	0.8446	0.7785	0.8249	0.8367	0.8005	0.7658	0.8452	0.8853	0.7429	0.8546	0.801	0.8527	0.8521	0.8516	0.8424	0.8248	0.8594	0.8368	0.8061	0.8072	0.8033	0.8161	0.8449	0.7987	0.8065	0.7924	0.8726	0.7708	0.8495	0.8298	0.8284	0.7972	0.8098	0.8214	0.6913	0.8082
TGOLN2|54197|RI	0.9984	1	1	1	1	0.9969	1	0.9976	0.9984	0.9985	1	0.9957	1	0.9968	1	1	0.9972	1	1	0.9973	0.9984	0.9987	0.9986	0.9971	1	0.9987	1	1	1	1	0.9964	0.9971	0.9979	1	0.9973	1	0.9947	1	1	0.9961	0.9981	1	0.9909	1	0.9976	1	1	1	1
RABEP2|35892|ES	0.9681	1	1	0.9603	0.9879	0.9929	0.9889	0.9707	0.9834	0.9732	1	1	1	0.9821	1	1	0.9871	1	1	0.991	0.9895	0.9694	0.9854	1	1	0.9837	0.9889	1	1	1	1	0.9776	0.9761	0.984	0.9915	0.9805	0.986	1	0.9523	1	0.9534	0.9824	0.9764	0.9686	0.9607	0.978	0.9487	1	1
VDR|21385|ES	0.9086	0.9226	0.8967	0.9198	0.8817	0.8654	0.9317	0.9415	0.942	0.9282	0.9324	0.9348	0.8979	0.8821	0.9722	0.9721	0.9143	0.8855	0.9042	0.9117	0.9098	0.9086	0.9257	0.8736	0.9161	0.8919	0.8788	0.9067	0.891	0.9119	0.9799	0.8262	0.9318	0.8039	0.8158	0.8932	0.9828	0.869	0.9344	0.9052	0.9209	0.9532	1	0.8909	0.8864	0.8977	0.9486	0.9383	0.7416
TRAF3IP3|9684|ES	1	1	1	1	1	0.9622	1	1	1	1	1	0.946	1	1	1	1	0.9788	1	1	1	1	1	1	1	1	0.9647	1	1	1	1	1	1	0.9716	1	1	1	1	1	1	1	1	1	1	1	1	1	1	1	1
TECPR2|29416|AT	0.0328	0.04	0.0116	0.0486	0.0146	0.0233	0.0163	0.0145	0.0844	0.0485	0.069	0.0657	0.0703	0.0557	0.0333	0.0541	0.035	0.0623	0.0351	0.0287	0.0124	0.0834	0.0349	0.0642	0.0269	0.0437	0.04	0.0153	0.0454	0.0171	0.038	0.0949	0.0164	0.1366	0.1386	0.0547	0.1331	0.0117	0.0397	0	0.1045	0.0877	0.1884	0.076	0.0532	0.2154	0.0418	0.1437	0.1909
ARHGAP5|27129|AA	0.8332	0.7668	0.9155	0.7696	0.8699	0.8286	0.8668	0.7183	0.8729	0.7719	0.8764	0.9164	0.8713	0.7514	0.8097	0.8672	0.8764	0.8024	0.9175	0.9038	0.7742	0.8173	0.7975	0.9644	0.8428	0.7875	0.7719	0.853	0.6824	0.6137	0.7875	0.8286	0.7946	1	0.7946	0.7606	0.9457	0.7847	0.8314	0.8672	0.9018	0.6951	na	0.8476	0.8131	0.6592	0.7437	0.8043	0.7861
PLSCR1|67161|ES	0.9918	0.9945	0.9953	0.9964	0.9751	0.9925	0.9967	0.9927	0.9944	0.9971	0.9971	0.9946	0.9978	0.9919	0.9907	0.9971	0.9857	0.9932	0.9989	0.9964	0.9961	0.9968	0.9964	1	0.9968	0.9943	0.9955	0.9942	0.9978	0.9933	0.9972	0.9936	0.9924	0.9942	0.9956	0.9944	0.9871	0.995	1	0.9883	0.9971	1	0.9829	1	0.991	0.9769	0.9974	0.9955	1
DMBT1|13373|ES	0.8657	0.7748	0.9285	0.9043	0.9482	0.7777	0.9469	0.8485	0.8952	0.9208	0.9264	0.9673	0.8903	0.8839	0.9106	0.9473	0.8149	0.8943	0.842	0.934	0.8766	0.8747	0.9259	0.9217	0.9051	0.8913	0.9756	0.8776	0.7768	0.9149	0.713	0.8822	0.8296	1	0.9119	0.8857	0.8195	1	0.8864	1	0.8754	na	0.45	0.899	0.7261	0.8888	0.8544	na	0.7543
TNFSF12|38967|AT	0.5429	0.6932	0.5678	0.4764	0.5665	0.4681	0.4832	0.5168	0.4697	0.4784	0.4772	0.6275	0.4844	0.4998	0.6395	0.6878	0.5657	0.4504	0.5328	0.5141	0.5565	0.4665	0.5377	0.4524	0.5338	0.4799	0.5506	0.6391	0.562	0.6054	0.6326	0.4881	0.5697	0.5946	0.5257	0.4909	0.5062	0.5897	0.6346	0.8737	0.6143	0.563	0.4471	0.376	0.4038	0.3894	0.4157	0.4639	0.5123
ARFGAP2|15661|ES	1	1	1	0.7843	1	1	1	1	1	0.9518	1	1	1	1	1	1	1	1	0.9384	0.9469	1	1	1	1	0.9541	0.971	1	0.8036	1	1	1	1	1	0.8935	1	1	1	1	1	1	1	1	1	1	0.7618	1	1	0.8923	1
TNC|87338|ES	0.6389	0.821	0.7939	0.8735	0.4977	na	na	na	1	1	0.5451	1	1	0.7649	0.9487	0.7523	1	0.6187	0.6932	na	0.7975	0.7618	na	na	0.8747	0.7283	na	0.7043	na	na	0.9374	0.9587	1	0.9641	1	0.8476	0.78	0.9635	0.8639	0.9078	0.7671	1	na	1	0.7786	1	0.9593	0.9654	na
METTL6|63574|AT	0.3509	0.3042	0.4576	0.2238	0.298	0.286	0.276	0.2809	0.2819	0.2715	0.1988	0.2729	0.3671	0.2882	0.1637	0.3749	0.3009	0.2137	0.2778	0.2048	0.3414	0.2903	0.2271	0.3574	0.3138	0.264	0.3261	0.2881	0.2874	0.2667	0.2662	0.1678	0.3892	0.185	0.2966	0.4107	0.2817	0.3713	0.2735	0.2706	0.3133	0.3975	0.4266	0.3042	0.3705	0.3359	0.1843	0.3132	0.4359
ARL1|23945|AT	0.0035	0.0095	0.0123	0	0.003	0.0033	0.0052	0.0018	0.0032	0.0044	0.0028	0.0033	0.0106	0.0065	0.007	0	0.0137	0.0087	0.0101	0.0049	0.0048	0.0049	0.0027	0.0022	0	0.0033	0.0038	0.0057	0.0016	0.0026	0.0172	0.0046	0.0155	0.0025	0.0153	0.0064	0.0181	0.0184	0.0118	0.0059	0.0066	0.014	0.0182	0.0249	0.0206	0.0221	0.0125	0.0214	0.0181
GRB2|43439|AP	0.8976	0.6907	0.8883	0.9713	0.8734	0.9529	0.9037	0.9635	0.9363	0.8631	0.9568	0.5344	0.8512	0.8726	0.6507	0.5161	0.9717	0.8667	0.7702	0.9455	0.8827	0.9156	0.8904	0.9256	0.888	0.8383	0.9566	0.8309	0.8869	0.8629	0.8141	0.8503	0.9731	0.7748	0.8092	0.9487	0.963	0.7495	0.7495	0.3992	0.7359	0.8863	0.9138	0.9675	0.9244	0.9884	0.8891	0.8428	0.8832
C3orf58|67132|AP	0	0	0.0665	0.0134	0	0.0097	0	0	0	0	0.1101	0	0.0207	0	0.0182	0.0185	0.0295	0.0191	0	0	0.0139	0	0.0393	0	0	0	0.0235	0.0605	0	0.0425	0.0374	0	0	0	0.0601	0	0	0	0	0.0073	0.0436	0	0	0.0346	0.0138	0	0.0468	0	0
IFNGR2|60414|ES	0.0838	0.095	0.0598	0.1237	0.0606	0.0992	0.0578	0.0889	0.1091	0.0813	0.0408	0	0.1055	0.089	0.0723	0.0764	0.0882	0.0742	0.088	0.0666	0.076	0.0954	0.0617	0.0614	0.1043	0.0616	0.083	0.0931	0.0689	0.021	0.102	0.0959	0.0854	0.1043	0.0423	0.0605	0.079	0.0501	0.0186	0.0136	0.0744	0.0252	0.0916	0.0179	0.0263	0.0505	0.0632	0.056	0.0621
C5orf45|74942|AT	0.9775	0.9765	0.9843	0.9705	0.9812	0.9769	0.9635	0.9817	0.9713	0.9708	0.9762	0.9774	0.9737	0.9657	0.9546	0.957	0.9821	0.9732	0.9804	0.9796	0.9841	0.9881	0.9774	0.968	0.9778	0.979	0.9822	0.9506	0.9692	0.9749	0.9635	0.9707	0.9737	0.9656	0.9768	0.9795	0.983	0.9796	0.9791	0.9754	0.9721	0.9536	0.9659	0.9349	0.9489	0.9504	0.9381	0.9418	0.9548
PPIA|79569|ES	0.022	0.0187	0.0179	0.0147	0.0166	0.0093	0.0117	0.0117	0.0117	0.0121	0.0187	0.0203	0.0119	0.0247	0.0209	0.0161	0.0192	0.0092	0.017	0.014	0.022	0.0114	0.0161	0.0109	0.0097	0.0139	0.016	0.0209	0.0131	0.0217	0.0115	0.0145	0.023	0.0169	0.0195	0.0266	0.0143	0.0179	0.0177	0.0195	0.0154	0.0245	0.02	0.0091	0.0329	0.0201	0.0141	0.0337	0.0188
BMP4|27568|AD	0.7744	0.7619	0.8191	0.7225	0.8058	0.9204	0.7463	0.7076	0.8212	0.7976	0.6747	0.6798	0.6655	0.7327	0.8907	0.6912	0.7151	0.6897	0.8973	0.7582	0.695	0.8963	0.7253	0.7634	0.797	0.7235	0.7189	0.7273	0.8221	0.7863	0.7424	0.7257	0.7241	0.6538	0.7821	0.7073	1	0.7339	0.7705	0.8058	0.9499	0.8416	0.837	0.8305	0.7642	0.8556	0.8112	0.872	0.8
TUBB3|38175|ES	0.1842	0.0759	0.0844	0.105	0.323	0.2922	0.2715	0.3922	0.0491	0.4151	0.2654	0.0524	0.4195	0.2051	0.0175	0.0719	0.1099	0.0903	0.0955	0.1308	0.0996	0.1285	0.2197	0.3758	0.1743	0.2885	0.1014	0.1143	0.0996	0.122	0.1733	0.1075	0.4364	0.1308	0.1164	0.1436	0.1811	0.2141	0.0815	0.0195	0.137	0.0776	0.1061	0.1029	0.0792	0.0821	0.0455	0.1676	0.149
ARHGAP8|62628|ES	0.0193	0.0379	0.0309	0	0	0.011	0	0.02	0.0122	0	0	0	0	0	0	0	0	0.0146	0.0274	0	0	0	0.0153	0	0	0	0	0	0	0	0	0	0.0171	0.0435	0	0	0.0171	0	0.0222	na	0	0	0.0469	0.0342	0.0396	0.0261	0	0	0.0222
FYN|77275|ES	0.9431	0.9897	0.9872	0.8751	0.9338	1	0.977	1	0.8709	0.9799	1	0.9522	1	0.9461	1	0.9705	0.927	1	0.9703	0.9578	0.9427	0.9772	0.9782	0.8655	0.9837	0.9766	1	0.9528	1	0.9427	0.9846	0.968	0.9712	0.9305	0.9884	0.9865	0.9248	1	1	1	1	1	0.7229	1	1	1	1	1	1
AKT3|10465|AT	0	0.0084	0.0282	0	0	0	0	0.0353	0.0462	0	0	0.0065	0	0	0	0	0.0195	0	0	0.025	0	0	0	0	0.0192	0	0	0.0327	0.033	0.0109	0	0.0109	0.0518	0.0265	0	0.0102	0.0164	0.0244	0.0105	0.0052	0.0057	0.0309	0.1818	0.2518	0.058	0	0	0.0609	0.2106
NOS1AP|8737|AP	0.0315	0.0447	0.0787	0.0219	0.0754	0.0381	0.0459	0.1009	0.0377	0.0462	0.0602	0.0243	0.1724	0.0745	0.0334	0.0587	0.1186	0.0747	0.0294	0.0381	0.0553	0.0643	0.0638	0.0666	0.0326	0.036	0.0573	0.0501	0.1206	0.0823	0.0564	0.1009	0.2074	0.0231	0.1884	0.0671	0.1222	0.1796	0.0981	0.0546	0.0719	0.1403	0.2074	0.1238	0.2216	0.067	0.0273	0.0942	0.1832
PSMD12|43112|ES	0	0	0.0042	0	0.0254	0	0	0	0.0048	0	0.0065	0	0.0117	0.0069	0	0.0051	0.0139	0.0019	0.0053	0	0.0064	0.003	0.0062	0.0122	0	0.0135	0	0	0	0	0.0351	0.0016	0.0093	0	0.0028	0.0027	0.0282	0.0023	0.0028	0	0.0039	0	0.0185	0	0.0053	0.0029	0.0034	0.0021	0.0224
HSP90AA1|29334|ES	1	1	1	1	1	1	1	1	1	1	1	1	1	1	1	1	1	1	1	1	1	1	1	1	1	1	1	1	1	1	1	1	1	0.9996	1	1	1	1	1	1	1	1	1	0.999	0.9997	0.9984	1	1	1
THRA|40839|AT	0.6058	0.5915	0.5632	0.6322	0.659	0.6652	0.6341	0.6533	0.5221	0.6141	0.6127	0.6479	0.6058	0.4952	0.6561	0.6741	0.5424	0.5638	0.6248	0.6553	0.6361	0.5839	0.6045	0.5661	0.6223	0.6545	0.5954	0.6599	0.6137	0.6151	0.6376	0.5374	0.5835	0.6981	0.5922	0.5938	0.6635	0.5241	0.5876	0.5729	0.5714	0.5914	0.563	0.6358	0.4913	0.5206	0.5425	0.4099	0.6786
RNASEL|9155|AT	0.0354	0.0597	0.0753	0.045	0.0886	0.0499	0.0375	0.0741	0.0499	0.0555	0.0661	0.0357	0.0746	0.0829	0.0442	0.0582	0.0952	0.0406	0.0343	0.0497	0.0407	0.0551	0.0708	0.0636	0.0518	0.0445	0.0862	0.052	0.0887	0.0781	0.0577	0.0382	0.1317	0.0407	0.0969	0.09	0.1186	0.121	0.0698	0.0509	0.0756	0.12	0.1084	0.1588	0.1421	0.1263	0.1137	0.1733	0.1787
ARID4A|27699|AD	1	1	0.9808	1	0.9491	1	1	1	0.9569	0.9637	1	1	0.9704	0.9729	1	1	1	1	1	1	0.9661	1	1	0.9779	1	1	0.9776	1	1	0.9721	1	1	0.9776	1	1	0.9746	0.9482	1	0.9287	1	1	1	1	1	0.9726	1	0.9462	1	1
ARHGEF9|89309|RI	0.9356	1	1	0.9311	1	1	1	0.9184	1	1	1	1	1	1	1	1	1	1	1	1	1	1	0.9525	1	1	1	1	0.9093	1	1	1	1	1	0.8675	1	1	1	1	1	1	0.952	1	1	1	0.9417	1	0.7954	1	1
BMP1|82993|AA	0.0113	0.0505	0.0792	0.0284	0.0807	0.043	0.0286	0.0501	0.054	0.0411	0.0612	0.0284	0.1421	0.084	0.0311	0.0229	0.1179	0.0374	0.0161	0.0561	0.0247	0.0169	0.056	0.0733	0.0256	0.0606	0.0756	0.0093	0.0718	0.1263	0.042	0.0496	0.0841	0.0258	0.1071	0.0413	0.0574	0.0556	0.116	0.019	0.1189	0.0871	0.4425	0.1099	0.2008	0.3026	0.0491	0.0887	0.1735
FYN|77272|AP	0.424	0.2847	0.1412	0.4523	0.5658	0.4223	0.626	0.4001	0.2627	0.5121	na	0.0829	0.3385	0.5075	0.3373	0.5105	0.4914	0.7753	0.7339	0.4759	0.7362	0.4875	0.4269	0.6551	0.4407	0.5304	0.273	0.462	0.4826	0.2719	0.1603	0.475	0.411	0.9158	0.2665	0.2698	0.3322	0.2612	0.34	0.0756	0.2769	0.1004	na	0	0.1603	0	0.124	0.2232	0
IL17RC|63262|ES	0.4276	0.3344	0.3501	0.3775	0.3932	0.4294	0.3174	0.3427	0.337	0.3942	0.3619	0.3084	0.2707	0.3699	0.4182	0.3982	0.3216	0.3284	0.3516	0.2842	0.4312	0.3624	0.3281	0.4254	0.3436	0.4209	0.3317	0.3844	0.339	0.3862	0.3563	0.4173	0.3682	0.3766	0.2756	0.3721	0.506	0.3661	0.4544	0.2507	0.3431	0.2255	0.3239	0.5461	0.1858	0.1939	0.4426	0.423	0.1911
PAK6|29959|RI	0.9092	1	1	1	1	0.9285	1	1	0.9241	1	1	1	1	0.9277	1	1	0.9355	1	1	0.9305	0.9021	0.9528	0.9456	1	1	1	0.9285	1	0.7495	0.9259	1	0.9316	1	0.8973	1	1	0.9051	1	1	0.7478	0.965	0.9148	0.9563	0.9277	1	0.9213	0.9058	0.98	1
UTS2|520|AT	0.062	0	0.0823	0	0.2967	0.4307	0.1752	0.3718	0.4612	0.2684	0.4232	0.487	0	0	0.4159	na	0.3245	0.3713	0.4232	0.3742	0.3724	0.2517	0	0.2776	0.3144	0.13	0.2369	0.2714	0.3724	0.5265	0.3219	0.3867	0.072	0.1752	0.1791	0.3096	0.212	0.3424	0	na	0.3096	0.2397	0	0.2917	0.5323	0.6942	0.0791	0.4466	0.4188
IL18BP|17474|RI	1	1	1	1	1	1	1	1	1	1	1	1	0.9824	1	1	1	1	1	1	1	1	1	1	1	1	1	1	1	1	1	1	1	1	1	1	1	1	1	1	1	1	1	1	1	1	1	1	1	1
VIPR2|82539|AT	0.9793	0.9736	1	1	0.9701	1	0.9487	1	1	0.9347	1	1	0.9539	1	1	0.9547	0.9479	1	1	1	0.9644	1	1	1	1	1	1	1	1	1	0.9479	1	1	0.9339	1	1	1	0.9843	0.9743	0.9445	1	1	0.814	1	1	1	1	0.8283	0.9103
EDNRB|26099|AA	1	1	1	1	1	1	1	1	1	1	1	1	1	1	1	1	1	1	1	1	1	1	1	1	1	1	1	1	1	1	1	1	1	1	1	1	1	1	1	1	1	1	1	1	1	1	1	1	1
PTK2|85287|AP	0.6572	0.584	0.5711	0.8292	0.5973	0.7555	0.7678	0.713	0.7358	0.5694	0.5123	0.5454	0.6349	0.6314	0.701	0.4495	0.7027	0.7528	0.6867	0.6791	0.6075	0.7545	0.7194	0.7577	0.6288	0.6727	0.7846	0.7144	0.7574	0.7849	0.6231	0.5438	0.7075	0.898	0.5214	0.59	0.5811	0.563	0.4602	0.515	0.6742	0.5433	0.3713	0.5689	0.6649	0.5996	0.5351	0.5575	0.5816
OAS1|24599|AT	0.6037	0.5903	0.5891	0.8415	0.5789	0.8357	0.5818	0.9818	0.5681	0.8205	0.5736	0.8686	0.6343	0.8339	0.8042	0.6004	0.8361	0.8189	0.8414	0.8283	0.8288	0.5854	0.604	0.8459	0.5624	0.5565	0.9844	0.6137	0.8585	0.6783	0.5735	0.8474	0.811	0.571	0.8353	0.8211	0.7818	0.8175	0.5852	0.8306	0.5518	0.974	0.9838	0.8984	0.9165	0.8127	0.827	0.9796	0.4734
CD79B|43025|ES	0.8528	1	0.8963	0.908	0.9034	0.9199	0.9828	0.8716	0.9101	1	0.8408	0.906	0.9469	0.9083	0.8618	0.9187	0.9076	0.889	0.9692	0.9221	0.8789	0.8968	0.9121	0.9335	0.903	0.8872	0.9413	0.9242	0.9252	0.9511	0.8826	0.8432	0.8669	0.8341	0.9401	1	0.9083	0.9334	0.9327	1	0.8974	0.9151	1	1	1	1	0.9534	0.9167	0.6377
ARHGAP11A|29818|AA	0.913	1	0.911	0.9721	1	0.9052	0.9011	1	0.9666	1	1	1	1	0.9369	0.9388	1	0.9237	0.9523	1	0.9184	0.9149	0.9067	0.9624	0.9358	0.9609	0.9592	1	0.969	0.9523	0.9369	0.9184	0.9478	0.9388	1	0.9624	0.9752	0.9348	0.9736	0.949	1	1	0.9511	0.8911	1	0.9575	0.9235	0.9847	0.9677	0.9217
IRF3|51008|ES	na	0.2864	0.6696	1	1	1	0.3198	0.4165	0.2554	0.6179	na	na	1	0.6407	na	na	0.6193	na	1	0.4395	1	0.4596	0.3083	1	0.2523	na	0.5233	na	1	0.5639	0.2983	na	0.8613	na	0.6774	0.4009	0.403	0.8834	0.4729	na	0.5775	0.9521	0.8877	0.7514	0.6007	0.3969	0.3731	0.528	0.7277
TXLNA|1558|AP	0.7756	0.8341	0.8242	0.8328	0.765	0.709	0.7825	0.8746	0.8288	0.765	0.7764	0.7465	0.7469	0.7987	0.7058	0.6761	0.8587	0.735	0.8023	0.7537	0.7703	0.7621	0.8801	0.6786	0.7331	0.8476	0.7471	0.8444	0.7383	0.8091	0.8067	0.7293	0.7733	0.8278	0.7333	0.6807	0.6148	0.8414	0.6734	0.7127	0.7764	0.8642	0.9421	0.7681	0.887	0.7186	0.5478	0.6803	0.818
DDX17|62237|AP	0.2156	0.4972	0.3905	0.3574	0.3016	0.2701	0.3789	0.3365	0.3143	0.3486	0.6617	0.558	0.5523	0.4016	0.4932	0.5146	0.498	0.3747	0.3262	0.3303	0.4255	0.3089	0.4395	0.4563	0.3087	0.3692	0.4424	0.3648	0.5485	0.4856	0.5888	0.5323	0.4445	0.3084	0.5796	0.4925	0.2524	0.6028	0.5583	0.6309	0.4164	0.5698	0.748	0.4587	0.4081	0.5086	0.5899	0.4329	0.3893
METTL3|26596|RI	0.2144	0.2547	0.4012	0.3459	0.3667	0.4343	0.3573	0.3777	0.2409	0.3443	0.5173	0.3882	0.4107	0.4853	0.1799	0.1126	0.2872	0.3844	0.2702	0.4254	0.4135	0.2864	0.3827	0.34	0.2449	0.3158	0.5062	0.2693	0.2509	0.4482	0.2627	0.2274	0.6516	0.2973	0.4522	0.3755	0.509	0.2973	0.3233	0.3607	0.26	0.6778	0.8482	0.6811	0.6779	0.7174	0.4983	0.7273	0.6592
CASP3|71300|ES	0.4771	0.6053	0.514	0.2672	0.5684	0.5831	0.3503	0.4263	0.6051	0.5268	0.1063	0.5045	0.6378	0.4119	0.5218	0.237	0.5561	0.5923	0.5224	0.6197	0.4826	0.3739	0.4499	0.6506	0.6051	0.3961	0.405	0.4272	0.5343	0.5581	0.4764	0.4809	0.5388	0.4205	0.5232	0.5191	0.5328	0.5002	0.4746	0.8177	0.6314	0.4632	0.3832	0.6668	0.5063	0.5966	0.7688	0.4524	0.3935
NFYC|2019|AA	0.401	0.4812	0.4005	0.4631	0.4424	0.4368	0.3654	0.3489	0.3693	0.3545	0.3865	0.3429	0.5376	0.5256	0.3401	0.3411	0.4501	0.3771	0.4241	0.3982	0.414	0.3824	0.3733	0.3675	0.3422	0.4304	0.3756	0.3389	0.3463	0.3434	0.3749	0.3849	0.4921	0.4025	0.4144	0.4236	0.4946	0.4578	0.3576	0.312	0.4026	0.3627	0.5225	0.4747	0.4203	0.4778	0.5488	0.3792	0.3886
KLHL3|73481|AT	0.5464	0.6906	0.5496	0.6791	0.407	0.6025	0.6462	0.4694	0.6514	0.6305	0.7114	0.7483	0.5015	0.4622	0.5972	0.7822	0.6179	0.6889	0.5097	0.5637	0.5994	0.7148	0.5685	0.6884	0.6181	0.4269	0.536	0.5639	0.5252	0.5643	0.6362	0.6412	0.4046	0.4749	0.5394	0.5987	0.4538	0.462	0.7563	0.5955	0.5795	0.4623	0.5933	0.4025	0.6303	0.4049	0.5419	0.5065	0.5411
TGFB1I1|36272|ES	1	1	1	1	1	1	1	1	1	1	1	1	0.9806	1	1	1	1	1	1	1	1	1	1	1	1	1	1	1	1	1	1	1	1	1	1	1	1	1	1	0.9995	1	1	1	1	1	1	1	1	1
IFNAR1|60400|ES	0.9943	0.9863	0.9861	1	0.9951	0.9882	0.9952	1	0.9882	0.9952	1	1	0.9922	1	0.9938	0.9894	0.9771	1	1	0.9957	0.9943	1	0.9924	0.9877	0.992	1	0.9928	0.9939	1	0.9876	0.9919	0.9891	0.9932	0.9762	1	0.9729	0.976	0.9935	1	0.9873	1	1	1	0.9931	0.9714	1	0.9891	0.9948	1
GZMB|27017|AT	1	1	1	0.9879	1	0.9084	1	1	1	1	1	0.9319	1	0.9662	0.9861	1	1	0.9909	0.9929	1	1	1	0.9732	0.9881	0.9734	1	1	0.9864	1	1	1	0.9665	0.9687	0.9902	1	0.9624	0.9718	1	0.9973	na	1	0.9967	1	1	0.9718	1	0.9872	0.9893	1
TUBB3|38170|AT	0	0	0	0	0	0	0	0	0	0	0	0	0	0.0081	0	0	0	0	0	0	0	0	0	0	0	0	0	0	0	0	0	0	0	0	0	0	0	0	0	0	0	0	0	0	0.0034	0.0005	0	0.0017	0
CD44|14985|ES	na	1	na	na	1	1	na	na	1	1	1	1	1	na	1	1	1	1	1	1	1	1	1	na	0.8288	na	1	1	1	1	1	1	1	na	1	1	1	1	0.8338	na	1	1	1	1	1	1	1	1	1
METTL21A|57196|AD	0.6892	0.7634	0.6721	0.653	0.6447	0.6489	0.6408	0.896	0.6987	0.5474	1	0.6019	0.9007	0.6078	0.5725	0.6628	0.5971	0.6269	0.7374	0.6704	0.6792	0.6662	0.67	0.5853	0.8581	0.4873	0.694	0.6447	0.8518	0.6315	0.6113	0.6904	0.6792	0.7418	0.6987	0.6522	0.5624	0.6019	0.7438	0.6712	0.6019	0.4049	0.6019	0.6019	0.6447	0.4974	0.6792	0.8355	0.7908
ACVRL1|21873|ES	0.9965	0.9958	1	1	1	1	1	0.9981	0.9924	0.9975	1	1	0.9948	0.9975	0.9972	1	0.9951	1	0.9981	1	1	1	1	1	0.9983	1	0.9971	1	1	1	1	1	1	0.9956	1	1	1	0.9969	1	1	0.9936	1	0.9812	1	1	0.9806	1	1	1
MR1|9136|ES	1	0.8137	1	1	1	1	1	1	1	1	1	1	0.8974	1	1	0.9471	0.9382	1	1	1	1	1	1	1	1	1	0.9494	1	1	1	1	1	1	1	1	1	1	1	1	1	1	1	1	1	1	1	1	0.976	0.8617
PSME3|41147|AA	0.0038	0	0.0103	0	0	0.01	0.0029	0	0.0111	0	0.0074	0.0056	0.0056	0.0041	0.0047	0.0068	0.0035	0.0059	0.0122	0.0056	0	0	0	0.0175	0.0059	0	0.0144	0.0105	0.0059	0.0153	0.0059	0.0076	0.0219	0.0033	0.0047	0.0147	0.0124	0.013	0.0079	0.0075	0.0078	0.0057	0.0071	0	0.0093	0.0117	0.0045	0.0051	0.0195
VAV3|3933|ES	0.0026	0	0	0.0042	0	0.0103	0	0.0027	0	0	0.0055	0	0	0.0086	0	0	0.0093	0	0.0053	0	0.0076	0.0039	0.0012	0.0034	0.0028	0.0028	0.0139	0.0078	0.0031	0	0	0.0035	0	0.0055	0.006	0	0.0118	0	0.0071	na	0	0.0094	0	0	0	0.0056	0	0.0089	0
KLC4|76228|AA	0	0	0.0115	0.0127	0.0081	0.0069	0.007	0.0102	0.0073	0.0039	0.0245	0	0	0.0397	0	0.0109	0.0212	0.0199	0	0.0076	0.0109	0.0095	0.0089	0	0.0063	0.0035	0.0048	0.01	0.0111	0.0189	0.0188	0.0051	0.0435	0.0085	0.0752	0.0155	0	0.028	0.0321	0	0.0115	0.0395	0.0871	0.0689	0.063	0.0619	na	0.0219	0.047
ARHGEF1|50102|ES	0.9912	1	1	1	1	0.993	1	0.9896	1	0.9809	1	0.9647	1	0.9822	0.9705	1	1	0.988	1	1	0.9826	0.9925	0.9875	1	0.9929	0.9888	0.9847	1	1	0.9912	0.973	1	1	1	1	0.962	1	1	1	0.9065	0.9798	0.9746	1	1	0.9553	1	1	0.9795	0.98
CD8B|54450|AT	0	0	0	0	0	0	0	0	0	0	0	0	0	0	0	0	0	0	0	0	0	0	0	0	0	0	0	0	0	0	0	0	0	0	0	0	0	0	0	0	0	0	0	0	0	0	0	0	0
NRP1|11201|ES	0.9715	0.98	0.91	1	0.9843	0.9806	0.9641	0.9642	1	1	1	0.9692	1	1	1	0.9167	0.9754	0.9782	0.9649	0.9742	0.9516	0.9691	0.9413	1	0.9878	1	1	1	1	0.9706	1	0.9836	0.9806	0.953	0.9208	0.9645	0.9704	1	0.9898	0.9879	0.9814	1	na	1	1	0.8201	0.954	1	0.9084
FASTK|82342|AD	0.1722	0.3444	0.1698	0.191	0.1784	0.1643	0	0.2241	0.1599	0.2173	0.2435	0.2325	0.2816	0.3774	0.1879	0.2258	0.2541	0.1276	0.1864	0.1658	0.2081	0.1674	0.2168	0.2389	0.1842	0.1913	0.1685	0.1265	0.1766	0.1268	0.2446	0.2478	0.5242	0.3072	0.4682	0.313	0.2999	0.2132	0.3016	0.554	0.2026	0.5189	0.4636	0.3519	0.5348	0.3661	0.4724	0.3755	0.5322
LMBR1|82468|AT	0.0857	0.0906	0.108	0.1026	0.1007	0.0946	0.0752	0.0989	0.1018	0.0735	0.0899	0.0611	0.1177	0.1561	0.0826	0.0718	0.1096	0.0713	0.0977	0.0771	0.0742	0.08	0.0902	0.092	0.0726	0.1027	0.0966	0.1041	0.1177	0.0974	0.1006	0.0727	0.1663	0.0896	0.1788	0.1301	0.1258	0.134	0.1038	0.0981	0.0916	0.0992	0.1245	0.1403	0.1255	0.1252	0.1324	0.1436	0.1151
SEMA6A|73059|ES	0.9474	0.9417	0.9457	0.9708	0.9639	0.9837	0.966	1	0.9875	0.9738	0.9665	0.917	0.9707	0.9674	0.8968	0.9649	0.9684	0.961	0.9649	0.9547	0.9338	0.9727	0.9595	0.97	0.9593	0.9581	0.9772	0.9685	0.9561	0.9367	0.9733	0.9377	0.9342	0.9319	0.9865	0.9448	0.9201	0.9909	1	0.949	0.9586	0.9782	1	na	0.8895	1	1	1	1
ARFIP2|14138|ES	1	1	1	1	1	1	1	1	1	1	1	1	1	1	1	1	1	1	1	1	1	1	1	1	1	0.9961	1	1	0.9957	1	1	1	1	1	1	1	1	1	1	1	1	1	1	1	1	1	1	0.9935	0.9803
FAM3D|120351|AA	0.0696	0.0338	0.1606	0.0878	0.08	0.0753	0.1357	0.1007	0.0933	0.0605	0.0924	0.1092	0	0.0698	0.1079	0.1141	0.1634	0	0.0874	0.0422	0.111	0.1317	0.1168	0.0835	0.0715	0.1048	0.1635	0.0653	0.1113	0.1209	0.2166	0.0352	0.1985	0.098	0.0773	0.199	0.1793	0.2166	0.1436	0.1436	0.1055	0.4068	0.1031	0.1565	0.1431	0.1945	0.1363	0.1711	0.1087
ELN|80040|ES	0.529	0.443	0.4379	0.7384	0.3991	0.5535	0.5119	0.5203	0.4223	0.472	0.3826	0.6663	0.5273	0.4938	0.5684	0.5954	0.5211	0.4265	0.4646	0.598	0.5119	0.6724	0.4753	0.3406	0.4996	0.4857	0.5878	0.5375	0.5419	0.6624	0.4675	0.5311	0.6109	0.4034	0.5022	0.6839	0.2606	0.6507	0.6151	0.4294	0.5063	0.491	0.4496	0.5713	0.5813	0.5305	0.6077	0.4761	0.5451
CD48|8482|AT	0.9968	0.997	0.9968	0.9918	0.9954	0.996	0.9928	0.9971	0.9972	0.9958	0.9976	0.9994	0.9909	0.9961	0.9966	0.9949	0.9912	0.9916	0.9959	0.9947	0.9968	0.9962	0.9966	0.9926	0.9968	0.9948	0.9933	0.9989	0.9985	0.9949	0.9964	0.9985	0.9861	0.9989	0.993	0.9894	0.9918	0.9889	0.9909	0.9925	0.9905	0.9735	0.9769	0.9753	1	0.9689	0.9767	0.9867	0.9928
ARAP1|17638|AP	0.0025	0.0027	0.0022	0.0055	0.0045	0.0034	0.0019	0.0023	0.0023	0.0023	0.0027	0.0058	0.0026	0.0018	0.0039	0.0103	0.0022	0.0048	0.004	0.0029	0.0018	0.0018	0.0023	0.0031	0.0034	0.0027	0.0021	0.0012	0.0018	0.0024	0.0049	0.0032	0.0034	0.0047	0.0029	0.0009	0.0018	0.0058	0.0086	0.0137	0.003	0.0031	0.0059	0	0.0065	0.0052	0.0052	0.0051	0.0027
RABEP1|38672|ES	1	1	1	1	1	1	1	1	0.9679	0.9478	1	0.9666	0.9244	0.9544	0.9352	1	0.9354	0.9417	0.9258	1	1	0.972	1	1	0.9626	0.9549	0.9443	0.9428	1	1	0.9781	0.9391	1	1	0.9644	0.9693	0.9389	1	1	1	0.9723	1	1	0.9683	0.9652	0.9457	1	1	1
PPP3CA|70095|ES	1	1	1	1	1	1	1	1	1	1	1	1	1	1	1	1	0.9915	1	1	1	1	1	1	1	1	1	1	1	1	1	1	1	1	1	1	1	1	1	1	1	1	1	1	1	1	1	1	1	1
SH3BP2|68594|AP	0.0458	0	0.1	0.097	0.0999	0.1833	0.1022	0.1187	0.1359	0.0553	0.1311	0	0.0164	0.0833	0.0463	0.0586	0.0998	0.0282	0.0218	0.0555	0.0579	0.0671	0.1504	0.0671	0.0804	0.0166	0.0947	0.0499	0.0922	0.0385	0.2056	0.0632	0.0894	0.2132	0.1366	0.1157	0.1529	0.0922	0.1109	0	0.215	0.1488	0.3001	0.1133	0.3464	0.2334	0.0504	0.2108	0.2635
IRF3|50997|AD	0.1203	0.1818	0.4444	0.1681	0.3077	0.2597	0.2158	0.253	0.2174	0.3077	0.3571	0.0917	0	0.3478	0.7337	0.6087	0.2733	0.5846	0.4112	0.1681	0.1818	0.2537	0.1888	0.3571	0.3544	0.0856	0.4444	0.1753	0.2623	0.2832	0.2353	0.0426	0.3721	0.2759	0.3333	0.1718	0.2025	0.5207	0.4706	0.64	0.3077	0.6135	0.3505	na	0.0816	0.3721	0.352	0.1896	0.3077
METTL5|55891|ES	1	1	1	1	1	0.9948	1	1	1	1	1	1	1	1	0.997	1	0.9943	1	1	1	1	0.996	1	1	0.996	0.9951	1	0.9966	1	1	1	1	1	1	1	1	1	1	1	1	1	1	0.998	1	1	0.9976	0.9898	1	0.9961
NFKBIZ|65984|RI	1	1	1	0.9876	1	1	1	1	1	1	1	1	1	1	0.984	1	1	0.9802	1	1	1	1	1	1	1	1	1	1	1	1	1	1	1	1	0.9793	0.9916	1	1	1	1	1	1	1	1	1	1	1	1	1
SYK|86819|AP	0.0184	0.0345	0.0209	0.0416	0.0166	0.0727	0.0153	0.0158	0.0274	0.019	0.4387	0	0.0916	0	0.0511	0	0.1535	0.0434	0.0297	0.1424	0.0236	0.0243	0.0459	0.1192	0.0167	0.0885	0.1463	0	0.0638	0.112	0.0269	0.0851	0.0543	0	0	0	0.0241	0.1819	0	0	0.0544	0.0226	0	0	0	0	0.0627	0	0
ARMC8|66961|AT	0.2473	0.2492	0.2041	0.2402	0.294	0.2162	0.1946	0.179	0.2128	0.1788	0.2713	0.2672	0.2189	0.2543	0.3531	0.2566	0.2588	0.2031	0.2198	0.1958	0.2205	0.19	0.2014	0.2349	0.2161	0.1836	0.2273	0.2654	0.2426	0.2385	0.2293	0.2813	0.2415	0.3792	0.2912	0.3037	0.3636	0.1701	0.2436	0.2282	0.2887	0.2703	0.2842	0.2455	0.334	0.4731	0.3667	0.3749	0.322
PDIA3|30312|ES	0.001	0	0	0	0.0005	0.0009	0	0	0	0	0	0	0	0	0	0	0.0004	0.0003	0	0	0	0	0.0013	0	0	0.0005	0.0005	0	0	0	0	0.0003	0	0	0	0.0004	0	0.0011	0	0	0.0005	0	0	0.0007	0	0.002	0.0009	0.0011	0
FOSL1|16942|ES	na	0.8435	1	na	0.9385	1	na	na	1	na	1	0.9325	0.7586	1	na	na	na	na	1	1	na	na	na	na	1	na	na	na	na	na	na	0.9447	na	0.9041	0.933	1	0.9621	1	1	na	0.9702	0.9151	1	0.9589	0.8834	0.977	0.8698	0.976	0.9182
ARL6IP4|25027|AA	0.9966	0.9844	0.992	0.9908	0.9848	0.9921	0.9955	0.9929	1	1	1	1	0.9802	0.9781	0.9891	0.9944	0.9862	0.9954	1	0.9904	0.9843	1	0.9863	0.9901	0.9871	0.9877	0.9856	0.9892	0.9955	0.9768	0.9902	0.9912	0.9763	0.9836	0.9824	0.9835	0.9894	0.9954	0.987	0.9908	0.989	0.9588	0.9749	0.9817	0.966	0.9569	0.9292	0.9606	0.9807
ARHGAP33|49297|AA	0.78	1	1	1	1	1	1	1	1	1	1	1	1	1	1	1	1	1	1	1	1	0.764	1	1	1	1	1	1	1	0.8851	1	1	1	1	0.9475	1	1	1	1	1	1	1	1	1	1	1	1	1	1
TPT1|25798|RI	0.8952	0.7564	0.9018	0.7512	0.8859	0.7458	0.7401	0.8859	1	0.8613	1	na	0.8706	0.6549	0.8055	0.8824	0.6211	0.7401	1	0.9431	0.9055	0.9365	1	0.5641	0.7401	0.8613	1	0.8748	na	0.8506	0.7279	0.731	0.8414	0.8339	0.6272	0.9193	1	0.8562	0.8892	0.8446	1	0.947	0.8103	1	0.8005	0.924	1	1	1
SEMA3C|80243|ES	0.0829	0.0839	0.1354	0.1966	0.0309	0.1351	0.1411	0.2874	0.1498	0.1492	0.0769	0.1111	0.165	0.1278	0.1277	0.0268	0.1028	0.2131	0.1852	0.1724	0.1056	0.1447	0.1266	0.253	0.1091	0.2097	0.1111	0.1095	0.069	0.1049	0.0687	0.1481	0.0909	0.1613	0.0921	0.1399	0.16	0.0526	0.0709	0.0256	0.094	0.0286	0.0943	0.0702	0.0233	0.0385	0.0303	0.1296	0.0141
PIK3R3|2777|AP	0.9493	0.9443	0.9767	0.9105	1	0.8924	0.9124	1	0.841	0.896	0.9503	0.9674	0.9663	0.9787	0.9025	0.9382	0.9047	0.9803	0.9651	0.9617	0.9767	0.9557	0.881	0.8751	0.9116	0.9451	0.9705	0.9522	0.9361	0.8799	0.9243	0.9803	0.9753	0.9053	1	0.9231	0.9697	1	0.9796	0.9892	0.9535	0.9144	1	1	1	0.9231	0.9365	0.9688	0.8974
JAG2|29601|ES	0.6854	0.881	0.5141	0.8054	0.831	0.7233	0.6622	0.597	1	0.7028	na	0.739	0.5524	0.7531	na	0.615	0.7715	0.7531	1	0.7531	0.7055	0.8054	0.8206	0.9189	0.7093	0.7993	0.6991	1	0.5374	0.495	0.8394	0.7055	0.6854	0.3952	0.7134	0.8003	0.6106	0.6742	0.9174	0.6512	0.6466	0.7117	0.7202	0.7055	0.7359	1	0.7531	0.7616	0.6749
KLF10|84779|AP	0.9913	0.962	0.9614	0.9481	0.9764	0.9669	0.9752	0.9829	0.9796	0.9702	0.9273	0.973	0.9527	0.9383	0.9558	0.9625	0.9492	0.9678	0.9745	0.9744	0.9729	0.9677	0.9677	0.9789	0.9765	0.9795	0.9629	0.9403	0.9795	0.9646	0.9498	0.99	0.9507	0.9491	0.9563	0.9544	0.948	0.9515	0.903	0.9591	0.9555	0.9032	0.9348	0.9568	0.9193	0.917	0.9419	0.9495	0.9191
C5orf45|74971|ES	0.8945	0.9161	0.8941	0.9563	1	0.9255	0.8628	0.8589	0.959	0.902	0.8331	0.8713	0.9292	0.9244	0.9066	0.9011	1	0.8796	0.9427	0.8934	0.9549	0.8701	0.9458	0.966	1	0.9139	0.9302	0.9042	0.9603	0.7818	0.9668	0.9408	0.8762	0.8997	1	0.9589	1	0.8811	0.8377	0.9412	0.9264	0.9369	0.9649	0.9627	0.8728	0.9773	0.9459	1	0.9585
PTPN6|20028|AA	0.0074	0	0.015	0.0089	0.0508	0.0101	0.0257	0.0246	0.027	0.0214	0.013	0.0236	0.0204	0.0071	0.0169	0.0362	0.0226	0.0124	0.0182	0.0132	0.0111	0.0225	0.0206	0.0233	0.0074	0.0038	0.0222	0.0158	0.0293	0.0547	0.0185	0.0168	0.0135	0.0224	0.0469	0.0425	0.0435	0.033	0.0212	0.0421	0.0185	0.0538	0.0347	0.0362	0.0483	0.051	0.0429	0.0516	0.0233
ARMC7|43353|AT	0.0757	0.198	0.0736	0.0866	0.1203	0.0566	0.0426	0.0376	0.1784	0.09	0.1916	0.099	0.1525	0.0905	0.0568	0.0834	0.0959	0.1106	0.1293	0.0609	0.1127	0.1072	0.1044	0.0727	0.0809	0.0821	0.0875	0.1097	0.1555	0.1141	0.1076	0.0793	0.1269	0.1196	0.1165	0.1212	0.1225	0.1375	0.1581	0.1236	0.0949	0.1838	0.2243	0.1704	0.1523	0.1496	0.1175	0.124	0.2174
METTL9|34526|AD	0.9893	1	0.9947	0.9945	0.9908	1	0.9809	0.9952	0.9909	0.9826	1	0.9886	1	0.9919	0.9925	0.9668	0.9832	1	0.9846	0.996	1	0.9963	0.9915	0.9939	0.9955	0.9784	0.9843	0.9871	0.9884	0.9945	1	1	1	1	1	1	1	1	0.9919	1	0.9914	0.9872	1	1	0.9877	1	1	1	1
C3orf17|66137|AT	0.0092	0.0355	0.0345	0.0522	0.0236	0.0488	0.048	0.0199	0.0527	0.0417	0	0.0188	0.106	0.0464	0	0.0246	0.0443	0.0701	0.0122	0.0137	0.009	0.0396	0.0344	0.031	0.0347	0	0.0487	0.0216	0.0113	0.0085	0.0465	0.0088	0.1853	0.0119	0.1153	0.0909	0.0809	0.1252	0.0459	0.0402	0.0519	0.0411	0.0395	0.1407	0.0975	0.1183	0.035	0.076	0.0309
IL7R|71774|AT	0.9804	0.9511	0.9642	0.9257	0.9751	0.939	0.9129	0.9781	0.9042	0.9277	0.9603	0.9415	0.9297	0.9041	0.957	0.9763	0.9458	0.9825	0.9833	0.9713	0.987	0.9723	0.93	0.9419	0.9345	1	0.9283	0.9484	0.9862	0.9572	0.9697	0.9349	0.8911	0.9461	0.8836	0.9311	0.9351	0.901	0.9345	0.9041	0.951	0.9391	0.9576	0.8833	1	1	0.9065	0.8642	0.8614
LTBP1|53183|ES	0.9861	0.8912	0.9388	0.9536	0.8059	0.9734	0.9247	1	0.898	0.9587	1	0.9247	0.9021	0.9314	0.9267	0.8739	0.923	0.9459	0.9361	0.9443	0.9416	0.9788	0.9641	0.9731	0.925	0.9473	0.9498	1	0.966	0.9755	0.9273	0.9496	0.9536	0.9465	0.9136	0.897	0.919	0.9459	0.9445	0.8829	0.9227	0.9787	1	0.9273	0.8605	1	0.9265	0.9789	0.9304
IL17RC|63265|ES	1	0.975	0.9905	1	0.9926	0.9821	0.9801	1	1	0.989	1	0.9884	1	0.9912	1	0.9865	1	1	1	1	0.9815	1	0.9909	1	1	1	1	0.9911	1	1	1	1	1	1	0.9903	0.9903	1	1	0.9903	0.9922	0.99	0.9861	0.9732	0.9644	0.9771	0.9356	1	0.9626	0.9507
ITGB2|60849|AT	0	0.1095	0	0	0	0.1159	0.0027	0	0	0.211	0.2381	0	0	0.1174	0	0.0041	0.109	0.0686	0	0	0	0.0635	0.0022	0	0	0	0.0854	0.1278	0.1553	0.0067	0	0	0.0638	0	0	0.0024	0	0	0.0531	0.0057	0	0	0	0.1709	0	0	0.004	0	0
IL32|33376|AD	0.6064	0.6358	0.6092	0.5958	0.5034	0.6597	0.5795	0.6382	0.5445	0.6296	0.5581	0.6307	0.7503	0.6761	0.7185	0.6767	0.6485	0.5661	0.6586	0.5866	0.6735	0.5562	0.5852	0.5476	0.6339	0.6718	0.6302	0.6414	0.6161	0.6127	0.7237	0.6476	0.6403	0.64	0.6822	0.6029	0.6585	0.7259	0.6422	0.5761	0.5553	0.3919	0.5878	0.5184	0.4555	0.3726	0.5862	0.5042	0.5875
ANXA6|74150|ES	1	1	1	1	1	1	1	1	1	1	1	1	1	1	1	1	1	1	1	1	1	1	1	1	1	1	1	1	1	1	1	1	1	1	1	1	1	1	1	1	1	1	1	1	1	1	1	1	1
FAM3D|120352|ES	0.9625	0.961	0.9556	0.9717	0.9604	0.964	na	0.9742	0.9561	0.9684	0.9575	0.9669	0.9566	0.9604	0.9642	0.9633	0.9675	0.9734	0.9748	0.9722	0.9731	0.9576	0.9595	0.9669	0.8915	na	0.9766	0.9717	0.9722	0.9722	0.9734	0.9697	0.9702	0.9525	0.945	0.9763	0.9628	0.9743	0.9726	0.9527	0.9646	0.9546	0.8296	0.9243	0.8875	0.9229	0.9536	0.9038	0.9307
S100A13|7735|ES	1	0.9541	0.9542	1	1	1	1	1	1	0.9521	na	1	na	0.9787	1	0.9789	1	1	1	1	1	1	0.9805	0.9509	1	0.9315	1	0.9869	0.9271	1	1	0.9802	0.9696	1	0.9912	1	1	0.9701	1	0.9916	1	0.9861	0.9896	1	0.9732	1	1	0.9631	1
MAPK3|36088|ES	0.9939	0.9921	0.9937	0.9917	0.9885	0.9941	0.9918	0.9925	0.9911	0.9929	0.9985	0.9904	0.992	0.9943	0.9896	0.9942	0.9887	0.9934	0.9909	0.9898	0.994	0.9927	0.9943	0.9923	0.9913	0.9943	0.995	0.9915	0.9944	0.9935	0.9889	0.9923	0.9901	0.9962	0.9871	0.9931	0.9822	0.9879	0.9936	0.9935	0.9897	0.9892	0.9777	0.9757	0.9739	0.9377	0.9831	0.9502	0.9455
PSMC4|49851|AA	0.9845	1	0.988	0.9925	0.9946	0.995	0.991	0.9914	0.998	0.9957	0.9934	1	0.9958	1	0.99	0.9951	0.9969	0.993	0.9976	0.9918	1	0.9934	0.9955	0.9943	0.9927	0.998	0.9818	0.9941	0.991	0.9959	1	0.991	0.9964	0.9953	0.9969	0.9963	0.9933	0.9967	0.9898	1	0.9938	0.9971	0.9976	1	1	0.995	0.9955	1	0.991
NR4A1|21884|AP	0.9285	0.8531	0.9264	0.8288	0.8989	0.9315	0.8215	0.8958	0.965	0.7481	0.9368	0.9634	0.8694	0.9667	0.8613	0.8047	0.8181	0.729	0.9018	0.8808	0.7079	0.8535	0.8518	0.6951	0.8745	0.8129	0.645	0.826	0.6927	0.7723	0.8654	0.9344	0.8679	0.8652	0.9143	0.8962	0.9184	0.7544	0.6888	0.5784	0.9723	0.794	0.7035	0.9182	0.7854	0.9432	0.7098	0.7685	0.8063
TECR|47992|AP	1	1	0.9991	1	1	1	1	1	1	1	1	1	1	1	0.9983	1	1	1	0.9987	0.9994	0.9989	0.9993	0.9986	1	1	1	1	0.9987	1	1	0.998	1	1	1	1	1	0.9973	1	1	1	1	1	1	1	0.9978	1	0.9977	1	1
ARL16|44151|ES	0.8913	0.8931	0.9524	0.9046	0.8394	0.9125	0.9085	0.9269	0.9292	0.9615	0.9296	0.9171	0.907	0.8872	0.8226	0.7942	0.903	0.9427	0.9467	0.9712	0.9056	0.9372	0.8891	0.9223	0.9044	0.9132	0.9696	0.8607	0.942	0.92	0.9813	0.8664	0.9246	0.9451	0.8948	0.9204	0.914	0.948	0.8108	0.7193	0.9057	0.8915	0.9817	0.7656	0.9389	0.9675	1	0.9322	1
ARL15|72013|AT	0	0	0	0	0	0	0	0	0	0	0	0	0	0	0	0	0	0	0	0	0	0	0	0	0	0.0147	0	0	0	0	0	0	0	0	0	0	0	0	0	0	0	0	0	0	0	0	0	0.0187	0
ARHGEF9|89305|ES	1	1	1	1	1	1	1	1	1	1	1	0.9838	1	1	1	1	1	1	1	1	1	1	1	1	1	1	1	1	1	1	1	1	1	1	1	1	1	1	1	0.9895	1	1	1	1	1	1	1	1	1
ARHGEF3|65366|AT	0.9948	0.9898	0.9906	0.9825	0.9642	0.9959	0.8768	1	0.9965	0.9843	1	0.9907	1	0.9373	0.9969	0.9868	0.9723	0.9685	0.956	1	0.9443	0.95	0.9874	0.9903	0.9951	0.9872	1	0.9388	0.911	0.9897	0.9941	0.9958	0.9825	0.9903	0.8999	0.978	0.9244	0.9382	0.9968	0.9896	0.9836	0.9757	0.9113	0.7643	0.9596	0.9963	0.9874	0.9676	0.9517
VEGFA|76328|ES	0.3669	0.3183	0.38	0.4193	0.4058	0.4136	0.4341	0.2807	0.2856	0.4457	0.4678	0.3473	0.4646	0.3017	0.305	0.3277	0.4455	0.3165	0.4295	0.4689	0.3371	0.3885	0.3259	0.3494	0.267	0.2969	0.3061	0.3484	0.3414	0.4064	0.4206	0.2975	0.3893	0.4271	0.3607	0.3407	0.4437	0.253	0.5127	0.5916	0.4124	0.2766	0.4943	0.4264	0.3394	0.3281	0.5134	0.3983	0.3868
KLHL9|85994|RI	1	1	1	1	1	1	1	1	1	1	1	1	1	1	1	1	1	1	1	1	1	1	1	0.9799	0.9888	1	1	1	1	1	1	1	1	0.9811	1	1	1	1	1	1	1	1	1	1	1	1	1	1	1
IL17RC|63254|AT	1	1	1	1	1	1	1	1	1	1	1	1	1	1	1	1	1	1	1	1	1	1	1	1	1	1	1	1	1	1	1	1	1	1	1	1	1	1	1	1	1	1	1	1	1	1	1	1	1
ARHGAP4|90525|ES	1	1	1	0.9919	1	0.988	1	1	1	0.9886	1	0.9778	1	1	1	1	1	1	0.983	1	1	1	1	1	1	0.9624	0.9907	1	1	1	1	0.9879	0.9707	0.9897	0.9844	0.9911	1	1	1	1	1	1	0.9956	1	0.9931	0.993	0.9956	1	0.9489
ARPC2|57441|AT	1	1	1	1	1	1	1	1	1	1	1	1	1	1	1	1	1	1	1	1	1	1	1	1	1	1	1	1	1	1	1	1	1	1	1	1	1	1	1	1	1	1	1	1	1	1	1	1	1
PLTP|59649|ES	0.9904	1	0.9846	0.9854	0.9945	0.985	0.9935	0.9849	0.9597	0.9849	0.9652	0.9949	1	0.9596	0.9972	0.9751	0.9948	0.96	0.9626	0.9691	0.9941	0.9911	0.9941	0.9824	0.9849	0.9777	0.9844	0.9899	1	0.9918	0.9844	0.9779	0.9639	0.9549	0.9912	0.9862	0.9953	0.9706	0.9931	0.995	0.99	0.9803	0.9945	1	0.9664	0.9624	0.9668	0.9932	0.974
CD8B|54458|ES	1	1	1	1	1	1	1	1	1	1	1	1	1	1	1	1	1	1	1	1	1	1	1	1	1	1	1	1	1	1	1	1	1	1	1	1	1	1	1	1	1	1	1	1	1	1	1	1	1
C3orf17|66157|ES	1	1	1	1	1	1	1	1	1	1	1	1	1	0.9518	1	1	1	1	1	1	1	1	1	1	1	1	1	1	1	1	1	1	1	1	1	1	1	1	1	1	1	1	1	1	0.974	1	1	1	1
MAPK1|61257|AT	0.1142	0.1504	0.1346	0.1075	0.095	0.1353	0.1563	0.1431	0.1348	0.0978	0.1836	0.1725	0.0858	0.1164	0.2137	0.1061	0.1329	0.1425	0.1218	0.0949	0.0942	0.1157	0.0896	0.1564	0.0967	0.1281	0.114	0.1264	0.122	0.1186	0.1111	0.1223	0.1119	0.1585	0.1363	0.1784	0.1948	0.0612	0.1352	0.0779	0.1469	0.1961	0.2157	0.123	0.1282	0.2564	0.2036	0.1637	0.182
TNFRSF25|409|RI	1	1	1	1	1	1	1	1	1	1	1	1	1	1	0.8131	na	1	0.9207	1	1	1	1	1	0.9375	1	1	1	1	1	1	1	1	1	na	1	1	1	1	1	na	1	1	1	1	1	1	1	1	1
IL32|33388|AD	0.1223	0.1439	0.1174	0.1159	0.0915	0.1083	0.1066	0.0979	0.0905	0.1136	0.1157	0.1123	0.1126	0.1087	0.1407	0.1232	0.1441	0.1096	0.1034	0.1104	0.1329	0.1027	0.118	0.1061	0.117	0.1124	0.1268	0.1167	0.1396	0.099	0.0976	0.1408	0.0897	0.1121	0.1092	0.115	0.086	0.1175	0.1325	0.1201	0.1702	0.1298	0.1189	0.0735	0.1323	0.113	0.0877	0.0928	0.1098
PDCD10|67549|AP	0.058	0.0628	0.0819	0.102	0.0497	0.0552	0.0991	0.0891	0.1241	0.0755	0.0535	0.0335	0.1289	0.0637	0.0566	0.0426	0.0523	0.1173	0.1188	0.0968	0.0871	0.1042	0.0857	0.1042	0.0761	0.1254	0.1045	0.0631	0.0351	0.0365	0.0281	0.0894	0.0574	0.0736	0.0916	0.098	0.086	0.0928	0.0479	0.0342	0.0636	0.0891	0.0439	0.1231	0.0272	0.0599	0.0556	0.0392	0
ARHGAP29|3807|AT	0	0	0	0	0	0	0	0	0	0	0	0	0	0	0	0	0	0	0	0	0	0	0	0	0	0	0	0	0	0	0	0	0	0	0	0	0	0	0	0	0	0	0	0	0	0	0	0	0
PIK3R1|72293|AP	0.0161	0.0317	0.0324	0	0	0.0137	0	0	0.034	0.0243	0	0	0	0.0314	0	0.039	0.0198	0.0204	0	0	0.0338	0	0.0144	0	0.0774	0	0.0194	0.0349	0	0.0286	0.0485	0.1298	0	0.0644	0.14	0.0354	0	0.0252	0.0236	0.044	0.0217	0.0277	0	0.082	0	0.1934	0.1182	0.1311	0.1051
NUDT6|70524|ES	1	1	1	1	0.9551	1	1	1	1	1	1	0.9666	1	0.9697	1	1	0.9366	1	0.9673	1	1	1	1	1	1	1	1	1	0.9745	1	1	1	1	1	1	0.9659	1	1	1	1	1	1	1	1	1	na	1	1	1
PTK2|85291|AP	0.1021	0.1713	0.1442	0.1049	0.1251	0.069	0.1142	0.0339	0.0643	0.1138	0.039	0.1901	0.0474	0.0448	0.217	0.4287	0.0589	0.1294	0.0846	0.0444	0.1624	0.0685	0.0577	0.0416	0.1017	0.0594	0.0819	0.1457	0.0748	0.1084	0.1234	0.2797	0.0689	0.0765	0.1974	0.2284	0.1297	0.0972	0.2535	0.2619	0.1493	0.1343	0.008	0.0845	0.0526	0.0608	0.1196	0.0799	0.0664
KLC1|29467|AT	0.7106	0.7017	0.6245	0.6135	0.6503	0.5635	0.5747	0.5933	0.547	0.5465	0.5088	0.6116	0.5488	0.6734	0.6647	0.5888	0.5018	0.5111	0.6177	0.634	0.5375	0.5642	0.5091	0.5862	0.5714	0.559	0.5546	0.6895	0.6184	0.668	0.7174	0.5682	0.6275	0.5765	0.5656	0.5888	0.6387	0.4898	0.6522	0.754	0.5424	0.5627	0.663	0.5529	0.5824	0.5081	0.54	0.5045	0.577
BRD8|73510|AD	0.0218	0	0	0	0.023	0	0.0254	0	0.0376	0.0236	0	0	0.0474	0.0163	0.0119	0	0.0258	0	0	0	0	0	0.0119	0	0	0	0.0348	0	0.0274	0	0	0.0197	0	0.0127	0.0207	0.0266	0.0315	0	0.0233	0.0274	0.0315	0	0.0212	0.0676	0.0441	0.0562	0	0.0957	0.0387
CD74|74080|ES	0.9063	0.9452	0.9234	0.9322	0.9149	0.936	0.9161	0.9342	0.8893	0.9288	0.8737	0.8986	0.9193	0.9518	0.941	0.9351	0.9358	0.8891	0.8955	0.8915	0.9375	0.9234	0.8926	0.9142	0.8974	0.8902	0.9273	0.9382	0.917	0.9422	0.9498	0.9312	0.9396	0.9439	0.9108	0.9446	0.9261	0.9145	0.949	0.9596	0.9481	0.9101	0.788	0.9037	0.8669	0.8093	0.9174	0.8931	0.9092
IL18|18744|AA	0.0336	0.0362	0.0219	0.0254	0.0296	0.0195	0.0229	0.0238	0.0453	0.03	0.0182	0.0254	0.0264	0.0214	0.0316	0.0316	0.0339	0.0356	0.03	0.0343	0.0265	0.0174	0.0195	0.0196	0.0175	0.0343	0.0298	0.031	0.0332	0.0462	0.0296	0.0377	0.0367	0.0231	0.0088	0.025	0.0331	0.0208	0.0262	0.0867	0.0325	0.0511	0.0668	0.0225	0.0461	0.033	0.0215	0.0232	0.0585
IL4I1|51119|AP	0.719	0.4305	0.5351	0.3766	0.6912	0.4658	0.5031	0.5612	0.4342	0.532	0.3385	0.3541	0.3242	0.4046	0.395	0.3385	0.3985	0.4342	0.5384	0.4674	0.3607	0.3901	0.4896	0.4387	0.5914	0.4603	0.4667	0.4066	0.4184	0.532	0.2509	0.3901	0.6444	0.3901	0.3385	0.4774	0.4497	0.4184	0.4951	0.5159	0.4896	0.3766	0.2423	na	na	0.4342	0.4046	0.3653	na
LATS1|78091|AT	0.9785	0.9786	0.9919	0.9233	0.969	0.9632	0.9765	0.9744	0.9821	0.9481	0.9675	0.9323	0.9748	0.9198	0.9705	1	0.969	0.9497	0.9432	0.9923	0.9907	0.9925	0.9809	0.9319	0.958	0.9437	0.9893	0.9622	1	1	0.9889	0.951	0.9769	0.8981	0.9494	0.9683	0.8986	0.9537	0.9332	0.9421	0.9644	0.9798	0.9092	0.9232	0.9173	0.9547	0.9402	0.9439	0.8758
PTK2|85305|ES	0.4278	0.3348	0.2071	0.3576	0.4843	0.3006	0.3626	0.2877	0.4005	0.3721	0.2842	0.3168	0.2538	0.3327	0.2534	0.3027	0.2243	0.4653	0.4727	0.3243	0.3274	0.3696	0.3283	0.3832	0.3654	0.4934	0.2628	0.3375	0.2747	0.2421	0.3793	0.3775	0.3592	0.3351	0.222	0.2845	0.2899	0.1643	0.2783	0.2565	0.2097	0.2399	0.1502	0.1403	0.1144	0.1026	0.2534	0.3551	0.1806
RAC2|62102|AT	1	0.9956	1	0.9989	1	0.9987	1	1	1	0.9991	0.995	1	0.9963	0.9985	0.9985	0.9984	0.9961	0.9995	1	0.9996	0.9968	0.9976	0.9988	0.9985	0.9994	1	0.9982	0.9968	0.9985	0.9992	1	0.9976	0.9959	1	0.997	0.999	0.9973	0.9956	1	1	0.9977	0.9966	0.9928	1	0.9971	1	0.9991	0.9957	0.9976
APOD|68181|ES	0.2869	0.2953	0.2158	0.2387	0.3571	0.3255	0.1996	0.3267	0.3456	0.2278	0.3238	0.2974	0.301	0.477	0.2408	0.24	0.3741	0.2458	0.2611	0.2637	0.2255	0.2502	0.263	0.3554	0.2165	0.2351	0.3519	0.2588	0.3104	0.2116	0.2632	0.2009	0.3312	0.2291	0.2469	0.2442	0.2999	0.3322	0.3389	0.3808	0.3443	0.2961	0.4076	0.7702	0.4759	0.6154	0.4868	0.4898	0.4783
CTSB|82670|ES	0.0097	0.0098	0.0167	0.0064	0.0049	0.0144	0.0129	0.0075	0.0099	0.0144	0.0282	0.0092	0.0069	0.0227	0.0141	0.0052	0.0043	0.0088	0.0125	0.0047	0.0102	0.0136	0.0128	0.0171	0.0089	0.0096	0.0188	0.015	0.0097	0.0163	0.0133	0.0175	0.0199	0.0214	0.0157	0.0157	0.0265	0.02	0.0162	0.0064	0.0207	0.0153	0.0152	0.0153	0.0102	0.044	0.0263	0	0.0123
ARHGEF38|70245|AT	0.9742	0.7505	0.9555	0.9279	0.9414	0.9677	0.9155	0.964	0.9779	0.9707	0.9818	1	0.9485	0.9125	1	1	0.9166	0.908	1	1	0.9514	0.9358	0.9262	0.9599	0.9486	0.9208	0.974	0.9255	0.9799	0.9425	0.9507	0.9765	0.9675	0.9538	1	0.9184	0.9066	0.9413	0.9818	1	0.8818	0.8911	0.9149	0.9275	0.8694	0.9218	0.9475	0.9429	0.8396
IKBKG|90651|AP	1	1	0.9884	0.9522	1	0.9818	0.9746	1	1	1	1	0.9026	0.9317	0.9163	1	1	0.9688	1	1	1	1	0.9917	0.9871	0.9799	1	0.9748	1	0.9871	1	1	0.9156	0.9864	0.9602	0.9841	0.9785	0.9448	1	1	0.9855	1	0.9609	0.972	0.9781	0.9565	0.9506	0.9852	0.6172	0.9579	0.8962
KLHDC3|76210|AP	0.9956	0.9839	0.9827	0.9774	0.9927	0.993	0.9855	0.9908	0.9862	0.9914	0.9847	0.9702	0.989	0.9808	0.9927	0.9928	0.9626	0.9962	0.9892	0.9942	0.997	0.9885	0.9823	0.9873	0.9957	0.9923	0.9883	0.9922	0.9911	0.9778	0.9935	0.9812	0.9813	0.9846	0.9727	0.9762	0.987	0.9685	0.9883	0.9824	0.98	0.9323	0.9152	0.9279	0.9447	0.9362	0.9924	0.9532	0.9042
FASTK|82332|RI	0.0107	0.0365	0.0877	0.0554	0.0325	0.0507	0.0422	0.0293	0.0489	0.0319	0.1109	0.0241	0.0574	0.0612	0.0332	0.0539	0.0391	0.0248	0.047	0.0333	0.0379	0.0416	0.0283	0.0558	0.0276	0.049	0.0583	0.0303	0.0225	0.0221	0.0624	0.0683	0.2003	0.0609	0.1096	0.0606	0.063	0.0815	0.0258	0.0364	0.0558	0.1435	0.1373	0.0851	0.1558	0.1181	0.1286	0.1226	0.1302
CDC42|1006|ES	0.1085	0.0823	0.0846	0.115	0.1161	0.116	0.086	0.0953	0.0816	0.0821	0.0738	0.0747	0.0522	0.1044	0.0546	0.0805	0.0771	0.0838	0.0944	0.0682	0.0715	0.1004	0.0899	0.0856	0.0857	0.0943	0.0986	0.0645	0.0534	0.0608	0.0651	0.0723	0.095	0.0718	0.0849	0.0591	0.0736	0.0653	0.0644	0.0844	0.0703	0.0843	0.0975	0.1648	0.1848	0.113	0.1063	0.1891	0.0909
TINAGL1|1475|ES	0.913	0.9474	0.9358	0.9475	0.8958	0.9567	0.9459	0.9665	0.9453	0.9455	0.9375	0.9315	0.9309	0.9402	0.9583	0.9496	0.9239	0.9211	0.9341	0.9546	0.9492	0.936	0.9386	0.9492	0.9416	0.9344	0.9455	0.9307	0.9598	0.9656	0.9423	0.9442	0.9032	0.9466	0.9525	0.949	0.8785	0.9563	na	0.9483	0.9535	0.9679	0.9551	0.9477	0.9329	0.9162	na	0.9477	0.9625
DMBT1|13358|ES	0.9539	0.8835	0.8999	0.9548	0.9342	0.9614	0.9428	0.98	0.9493	0.9575	0.9411	0.9184	0.9467	0.9414	0.9097	0.9006	0.9165	0.9299	0.9715	0.9324	0.9799	0.9364	0.9328	0.9218	0.9454	0.9407	0.9686	0.8987	0.9447	1	0.8742	0.9416	0.9511	1	0.9422	0.934	0.8113	0.9396	0.9243	0.9213	0.9213	0.9152	0.8952	0.9206	0.6999	0.8938	0.9071	1	0.8303
STC1|83085|AP	0.9494	1	1	1	1	1	1	1	1	na	1	1	1	0.9527	1	1	1	na	1	0.9386	1	1	1	na	1	na	na	1	na	1	1	1	0.8476	1	1	1	1	1	1	1	0.9915	1	1	na	0.922	1	1	0.9959	1
KLHDC4|37963|AA	0.9597	0.9652	1	1	0.9627	1	1	1	1	1	na	1	1	1	1	1	0.9768	1	1	1	1	1	1	1	1	na	1	1	1	0.9651	1	0.9626	0.9582	1	1	1	0.9166	1	1	0.9421	1	1	1	0.9255	1	1	0.9386	1	0.942
TYMP|62850|AA	0.015	0	0.0374	0.0448	0.0479	0	0	0.0121	0.0272	0.0721	na	na	na	na	na	na	0.2217	0.0199	0.0867	0.0867	0	0.0665	0.1162	0.019	0.0686	0	0	0.1596	0	0	0.0209	0	0.0344	0	0.0179	0.0204	0.0617	0	0	na	na	0	0.0665	0.2217	0.1524	0.14	0.041	0.0318	0
C5orf63|73181|AT	0.5228	0.0873	0.1925	0.3295	0.3407	0.2704	0.2277	0.4741	0.4443	0.3603	0.2433	0.1122	0.282	0.4985	0.2412	0.3849	0.256	0.3258	0.4458	0.4965	0.1871	0.3695	0.3219	0.2809	0.2886	0.2856	0.4288	0.2471	0.3969	0.2989	0.1987	0.2452	0.2396	0.4045	0.2258	0.285	0.2838	0.2295	0.0575	0.1655	0.232	0.3746	0.3096	0.1738	0.4131	0.2519	0.4739	0.2177	0.4309
KLC1|29478|AD	0.7575	0.6388	0.7491	0.6953	0.6099	0.809	0.867	0.8361	0.791	0.7264	0.9301	0.6252	0.6125	0.7835	0.5828	0.4284	0.8785	0.7391	0.7395	0.7504	0.7188	0.7285	0.7168	0.7688	0.6411	0.7961	0.6835	0.6959	0.94	0.757	0.5011	0.7274	0.8272	0.7741	0.6447	0.8103	0.8235	0.6969	0.8051	0.619	0.802	0.6247	0.786	0.9097	0.6966	0.7553	0.6975	0.8262	0.7106
GNAI1|80219|AP	0	0.0082	0.0055	0.0111	0.0133	0.0046	0.0046	0.0092	0	0.0103	0	0.0093	0.0043	0	0.0048	0.0088	0	0	0.0094	0	0.0123	0.0033	0.0053	0	0.0149	0	0	0	0.015	0	0.0074	0.0163	0.0067	0.0102	0.0103	0.0141	0.0128	0.0117	0.0038	0.0129	0.0071	0.024	0	0	0.0501	0	0	0.013	0
EGFL7|88188|AP	0	0.1026	0	0.103	0.2305	0.0703	0.0685	0.052	0.0559	0.24	0	0	0	0.0419	0.0692	0.1428	0.0455	0	0.0779	0.0835	0	0.3048	0.0981	0	0.1772	0.1991	0.1545	0.1835	0.1384	0.0902	0.1792	0.1312	0	0.0868	0.0443	0.067	0.0384	0.1192	0.1287	0.0916	0.0811	0.1478	0	0.3175	0.1691	0.2067	0.1736	0.1847	0.1343
ESR1|78166|AT	0.039	0.1557	0.1603	0.1229	0.1464	0.152	0.0832	0.018	0.0705	0.0316	0.1347	0.0711	0.1193	0.1812	0.1049	0.1427	0.1993	0.1481	0	0.0647	0.0578	0.072	0.1837	0.1445	0.0814	0.0794	0.183	0.0818	0.0735	0.2226	0.1608	0.108	0.3407	0	0.17	0.1327	0.16	0.1785	0.1322	0.1861	0.1987	0.2442	0.1481	0	0.3427	na	0.1177	0.2944	0.077
BMP1|82992|AA	0.2093	0.386	0.1703	0.2223	0.1438	0.1349	0.1513	0.1908	0.1634	0.24	0.0743	0.2992	0.3601	0.2853	0.1973	0.3862	0.2223	0.1588	0.1967	0.1932	0.2566	0.1772	0.2378	0.1836	0.099	0.1539	0.1903	0.29	0.2188	0.2866	0.2693	0.2738	0.3587	0.3586	0.4224	0.3519	0.3462	0.2305	0.4224	0.3163	0.3416	0.361	0.4596	0.485	0.3552	0.3653	0.6389	0.5607	0.2847
BRD8|73507|ES	0.5004	0.707	0.6324	0.5657	0.6562	0.6111	0.5453	0.5916	0.5831	0.6576	0.6309	0.7456	0.5468	0.5541	0.6086	0.7605	0.6512	0.5436	0.5769	0.646	0.6681	0.5595	0.5649	0.4892	0.5835	0.5027	0.654	0.6737	0.557	0.6512	0.8658	0.5076	0.6811	0.6811	0.5589	0.6565	0.4662	0.688	0.7467	0.8697	0.6682	0.6719	0.5653	0.5086	0.5216	0.449	0.6574	0.6984	0.8224
PSME3|41144|AP	0.9129	0.877	0.8591	0.8953	0.8591	0.8837	0.9028	0.8949	0.9024	0.9071	0.7704	0.8396	0.8177	0.8212	0.8995	0.8978	0.8717	0.9009	0.8778	0.8946	0.8702	0.904	0.9055	0.8896	0.9206	0.8819	0.9034	0.8552	0.8168	0.8397	0.8197	0.9222	0.8246	0.9038	0.769	0.8624	0.8344	0.816	0.8386	0.8317	0.89	0.8351	0.6267	0.7839	0.7976	0.8033	0.7805	0.7887	0.8112
NR1H3|15692|AP	0.3299	0.4922	0.2846	0.2753	0.1069	0.2612	0.2307	0.2479	0.6105	0.2353	0.3168	0.221	0.359	0.409	0.62	0.2649	0.8488	0.5866	0.3078	0.295	0.1637	0.3059	0.2507	0.3859	0.3065	0.2981	0.274	0.459	0.3669	0.3907	0.2852	0.7182	0.3955	0.3595	0.361	0.4334	0.4456	0.5592	0.4535	0.399	0.5369	0.3823	0.7339	0.2549	0.3054	0.7722	0.4201	0.1878	0.3572
RELA|16902|AA	1	1	1	1	1	1	1	1	1	1	1	0.9919	1	1	1	1	1	1	1	1	1	1	1	1	1	1	1	1	1	1	1	1	1	1	1	1	1	1	1	1	1	1	1	1	1	1	1	1	1
C5orf45|74948|RI	0.2787	0.381	0.543	0.5702	0.432	0.4945	0.259	0.3856	0.4145	0.3942	0.705	0.2233	0.605	0.6309	0.1471	0.1695	0.4644	0.3085	0.5264	0.3428	0.397	0.3741	0.5205	0.3188	0.2712	0.5025	0.4515	0.1749	0.3928	0.2802	0.4614	0.2339	0.5176	0.1725	0.5725	0.5353	0.5161	0.4957	0.2867	0.2882	0.3766	0.5385	0.722	0.6733	0.6398	0.5982	0.6504	0.6143	0.796
FLT3LG|50945|AT	0.8722	0.8305	0.7493	0.8579	0.7889	0.7755	0.7992	0.7796	0.7751	0.795	0.7601	0.8305	0.6935	0.7839	0.8617	0.8447	0.7871	0.8717	0.8836	0.8569	0.7743	0.8697	0.8401	0.8674	0.8195	0.7829	0.8046	0.8359	0.837	0.7577	0.833	0.8538	0.7751	0.8	0.7487	0.7264	0.6774	0.7211	0.8177	0.808	0.7905	0.7243	0.6895	0.4781	0.6021	0.6226	0.7222	0.618	0.7112
WFDC2|59580|AA	0	0.003	0.006	0	0	0.0018	0.0047	0.0025	0	0.0016	0.0068	0	0.0053	0.004	0.002	0.004	0.0011	0.0063	0	0	0.0025	0	0.0034	0.0059	0.0034	0	0	0.0027	0.0018	0.0017	0	0.005	0.0024	0.0021	0	0.0046	0.0059	0.002	0.0033	0.0047	0.0018	0.0056	0.0587	0.0132	0	0	0.0155	0	0
S100A13|7731|AP	0.4612	0.5739	0.3706	0.2559	0.3886	0.4328	0.3925	0.3729	0.3725	0.5819	0.4213	0.5647	0.3274	0.38	0.5587	0.5557	0.4102	0.2698	0.4871	0.4742	0.416	0.2759	0.277	0.1844	0.4637	0.4011	0.4515	0.4106	0.3891	0.3566	0.5329	0.5536	0.4033	0.2774	0.293	0.3526	0.4721	0.3776	0.4859	0.4538	0.503	0.3162	0.5861	0.5098	0.3604	0.3658	0.3285	0.1365	0.6323
MAPK3|36085|ES	0.9995	1	1	1	1	1	1	1	1	1	1	1	1	1	1	1	1	1	1	1	1	1	1	1	1	1	1	1	1	1	1	1	1	1	1	1	1	1	1	1	1	1	1	1	1	1	1	1	1
ELAVL1|47202|ME	0.0009	0	0.0009	0	0	0.0026	0	0.0034	0	0.0009	0	0.0016	0	0	0.0016	0	0	0	0.0015	0.0007	0.0012	0	0	0	0.0047	0	0	0	0.002	0.0029	0	0.006	0.0012	0.0031	0.0021	0.0061	0.0056	0	0.0024	0	0.0022	0.0071	0.0039	0	0	0	0.0025	0	0.0047
IL32|33423|AD	0.2363	0.3108	0.2209	0.392	0.2063	0.1813	0.1856	0.2772	0.4272	0.2854	0.2287	0.3595	0.3206	0.3674	0.2334	0.1848	0.2461	0.4547	0.3668	0.2418	0.2355	0.2459	0.2187	0.3634	0.3668	0.2412	0.2568	0.4657	0.2669	0.2118	0.2721	0.312	0.3593	0.1656	0.3211	0.2703	0.2844	0.1947	0.1714	0.1045	0.2563	0.2592	0.176	0.0398	0.188	0.2642	0.161	0.3064	0.2472
CD44|15133|ES	0.1316	0.0503	0.1781	0.0971	0.1005	na	0.1186	0.1571	0.1447	0.223	0.1819	0.0693	0.1229	0.1712	0.0592	0.0416	0.0609	0.1545	na	0.0761	na	0.0884	0.2121	0.1151	0.1597	0.1248	0.172	0.0888	0.0864	na	na	0.1109	na	0.0806	0.1726	0.1796	0.1907	0.1248	0.139	na	0.1285	0.4414	0.8409	0.9038	0.8939	0.8348	0.4943	0.7055	0.606
SH3BP2|68592|AP	0.6082	0.4506	0.6251	0.5152	0.6761	0.401	0.6122	0.5566	0.6794	0.6044	0.3071	0.4605	0.5632	0.6179	0.3618	0.5496	0.3119	0.551	0.6798	0.5057	0.6637	0.7081	0.4699	0.6815	0.6491	0.6482	0.4861	0.7804	0.5404	0.4807	0.4997	0.6169	0.6056	0.3807	0.3469	0.4823	0.6369	0.4323	0.4043	0.572	0.336	0.0957	0.268	0.2949	0.4252	0.1326	0.1837	0.2131	0.0823
LIMS1|54886|AP	0.0085	0	0.0481	0.0382	0.0323	0.0609	0.0718	0	0.0369	0.0205	0	0	0.0469	0.0436	0	0.0182	0.0228	0.0547	0.0461	0.03	0.0402	0.0476	0.0602	0.0463	0.0413	0.0379	0.0797	0.0107	0.0201	0.0522	0.0977	0.0375	0.1146	0.0976	0.0925	0.0396	0.0136	0.0148	0	0	0.0199	0.0441	0	0.044	0	0.0162	0.0311	0.0443	0
ARHGEF35|82128|AP	0.1857	0	0.0674	0.2404	0.0928	0.1826	0.3274	0.2195	0.0709	0.0223	0.0625	0.202	0.167	0	0.0887	0.0755	0	0.2727	0.0824	0.18	0.1949	0.1566	0.1649	0.2442	0.2093	0.0591	0.0836	0	0.1817	na	0.2738	0.0657	0	0.2195	0.1032	0.0632	0.0693	0.0872	0.0511	0	na	0.3309	0.2269	na	0.2707	0.233	0.2404	0.3361	0.2656
ERAP2|72869|AT	0.9897	1	1	0.9959	1	0.9967	0.9947	0.9606	1	1	1	1	1	1	0.9942	1	1	0.9835	1	1	1	0.9698	0.9942	1	0.9725	1	1	0.9979	1	0.9628	1	1	0.9903	0.9889	1	1	0.9653	0.8955	1	0.9804	0.9932	0.9967	0.9963	1	0.8971	0.9953	1	0.9935	0.9905
LTBP1|53181|AP	0	0	0	0	0	0	0	0	0	0	0	0	0	0	0	0	0	0	0	0	0	0	0	0	0	0	0	0	0	0	0	0	0	0	0	0	0	0	0	0	0	0	0.1885	0	0	0	0	0	0
METTL15|14785|RI	1	1	1	1	1	1	1	1	1	1	1	1	1	1	1	1	1	1	1	1	1	1	1	1	1	1	1	1	1	1	1	1	1	1	1	1	1	1	1	1	1	1	1	1	1	1	1	1	1
GLP2R|39255|AT	1	0.9792	0.9876	0.9739	0.9862	0.9804	0.977	1	0.9925	0.9819	0.9877	0.9904	0.9907	0.9812	1	0.9918	0.9808	0.9922	0.9787	0.9905	0.9913	1	0.9903	0.9927	0.9931	0.9798	0.9895	1	0.9924	0.9942	0.9765	0.9909	0.9811	1	0.9905	0.9799	1	0.9908	0.9876	1	0.9782	0.9319	1	1	1	0.8105	1	0.957	1
CCL5|40344|AP	0	0	0	0	0	0	0	0	0	0	0	0	0	0	0	0	0	0	0	0	0	0	0	0	0	0	0	0	0	0	0	0	0	0	0	0	0	0	0	0	0	0	0	0	0	0	0	0	0
GALNT6|21847|AP	0	na	0.0285	0	0.0492	0.1193	0.0422	0	0.0239	0.0634	0.0991	na	0	0.0466	0	0	0	0	0	0	0	0.0354	0	0.0683	0.0521	0	0	0.0316	0	0	0	0.0521	0	0	0.0991	0	0.0634	0	0	na	0.0316	0.0099	0.016	0.0198	0.0149	0.0991	0	0.0409	0
PSME2|26866|ES	1	1	0.9978	0.998	0.9966	0.9941	0.9988	0.9986	0.994	0.9965	0.9967	1	0.998	0.9983	0.9979	0.995	0.9971	0.9973	0.9972	0.9969	1	0.9973	0.9974	0.9936	0.9988	0.9991	0.9963	0.9963	0.9967	1	0.9977	0.9937	0.9978	0.998	0.999	0.9938	0.9982	1	0.9982	0.9902	0.9949	0.9985	1	1	1	0.998	0.9736	0.998	1
CDC42|1004|AT	0.996	0.9928	0.9953	0.9952	0.9927	0.9979	0.9973	0.9983	0.9957	0.9971	0.9959	0.9924	0.9949	0.9953	0.9914	0.9882	0.996	0.9952	0.9959	0.9961	0.9974	0.9971	0.9966	0.9962	0.9964	0.9959	0.9959	0.9947	0.9974	0.9977	0.9942	0.9951	0.9945	0.9974	0.985	0.9945	0.9912	0.9933	0.9923	0.9855	0.9919	0.9896	0.9932	0.9907	0.9954	0.9964	0.9965	0.9931	0.9888
FAS|12479|ES	0.9912	0.9759	0.9928	1	1	1	1	1	1	1	0.9805	1	1	0.9944	0.9905	1	0.9912	1	1	1	1	1	1	1	1	1	1	1	1	0.9954	1	1	1	1	0.9804	0.9871	1	1	1	1	1	1	1	1	1	1	0.9491	1	1
ENG|87672|RI	0.0156	0.0328	0.031	0.0438	0.0267	0.0348	0.0165	0.0517	0.0418	0.0212	0	0.0134	0.0531	0.0531	0.0335	0.0418	0.0625	0.0413	0.0106	0.0454	0.0232	0.0307	0.0293	0.0249	0.0104	0.0393	0.0264	0.0328	0.0776	0.0508	0.0271	0.0192	0.045	0.0361	0.0583	0.0454	0.0619	0.0539	0.017	0.0212	0.0335	0.0807	0.1441	0.1502	0.1114	0.0576	0.0424	0.0058	0.0894
ACVRL1|21870|AP	0.9469	0.8998	0.7655	0.8488	0.6475	0.9318	0.812	0.8925	0.9324	0.8143	1	0.8497	0.8735	0.9374	0.9113	1	0.9004	0.9037	0.9067	0.8308	0.8825	0.8688	0.8265	0.8349	0.905	0.9518	0.8981	0.9121	0.9343	0.903	0.8546	0.9046	0.8332	0.9622	0.904	0.9298	0.937	0.9208	0.8477	0.9057	0.9029	0.9105	1	0.9778	0.8577	0.9004	0.6156	0.8745	1
TRIM5|14078|AD	0.5662	0.6671	0.5228	0.6788	0.7918	0.5362	0.5489	0.5748	0.6351	0.5195	0.7131	0.7489	0.606	0.67	0.8703	0.8525	0.5986	0.7035	0.7131	0.6093	0.5798	0.5812	0.7035	0.5137	0.583	0.6997	0.7455	0.4562	0.6303	0.5755	0.8564	0.6474	0.6955	0.4825	0.795	0.5789	0.6194	0.6431	0.6509	0.8058	0.7575	0.8131	0.7489	0.7366	0.6471	0.723	0.8392	0.7265	0.8525
IL18BP|17475|RI	0.026	0.1057	0.0717	0.0373	0.0897	0.0333	0.013	0.0279	0.1293	0.0193	0	0.059	0.1092	0.1057	0.0512	0.0671	0.0379	0.0403	0.0279	0.0842	0.0367	0.0225	0.0972	0.0694	0.0933	0.0083	0.0569	0.0189	0.0344	0.1156	0.0789	0.0297	0.0917	0.0268	0.2313	0.0864	0.1092	0.0912	0.0599	0.1114	0.0951	0.1212	0.1912	0.0645	0.1661	0.2301	0.075	0.2542	0.203
IRF1|73274|AP	0.996	0.9951	0.9962	0.9981	0.9954	0.9931	0.9948	0.9986	0.9976	0.9795	0.9821	0.9746	0.9898	0.96	0.9952	1	0.9697	0.9932	0.9937	0.9865	0.9889	0.9979	0.9938	0.9957	0.9928	0.9959	0.9935	0.9919	0.9895	0.9863	0.9931	0.9907	0.986	0.9823	0.9679	0.9885	0.9918	0.9753	0.9849	0.9806	0.986	0.9592	0.9716	1	0.9769	0.986	0.9825	0.971	0.9809
FASTK|82341|ES	0.9812	0.9891	0.9703	0.9776	0.9819	0.9793	0.9863	0.9821	0.9753	0.9817	0.9824	0.9821	0.9906	0.9895	0.979	1	0.973	0.9894	1	0.9545	0.9832	0.9777	0.9876	0.9821	0.9865	1	0.9736	0.9909	0.9869	0.9546	0.9845	0.9861	0.9716	0.9575	0.9787	0.9941	0.9852	0.9876	0.9651	0.9712	0.9913	0.9734	0.9856	0.9673	0.9917	0.9703	1	0.9879	0.9726
AKT2|49869|AP	0.0164	0.0125	0.0427	0	0.049	0.0095	0.0283	0	0	0.0109	0.0733	0.0185	0.0232	0.0328	0.015	0	0	0	0	0.0077	0	0	0.0222	0.0283	0.0112	0	0	0	0.0315	0.0116	0	0.011	0.0394	0	0.0321	0.0364	0.0267	0.0285	0.0405	0.0214	0	0.0321	0.0844	0.0168	0.055	0.0614	0.0766	0.0504	0.0177
KLHL7|78959|ES	0.2467	0.3147	0.3161	0.3192	0.2866	0	0.2706	0.1434	0.1673	0.2699	0.3192	0.2007	0.301	0.1765	0.1844	0.2589	0.2113	0.1882	0.2751	0.3343	0.1673	0.2524	0.3129	0.2537	0.1726	0.2866	0.3135	0.2532	0.2717	0.1564	0.0968	0.1385	0.229	0.2684	0.2249	0.2866	0.2492	0.1004	0.2433	0.1707	0.1857	0.2617	0.2316	0.159	0.2692	0.0117	0.1579	0.2554	0.2036
LIMS1|54888|AT	0.0205	0.0394	0.0305	0.0345	0.023	0.0063	0.0124	0.0065	0.0402	0.0317	0.0316	0.0328	0.0445	0.0356	0.0139	0.0252	0.0197	0.0076	0.0032	0.0098	0.0471	0.0138	0.0156	0.012	0.0158	0.0311	0.0125	0.0281	0.0264	0.0147	0.0187	0.0377	0.0447	0.0311	0.0595	0.0319	0.0425	0.0257	0.0294	0.0197	0.0259	0.0144	0.0151	0	0.0039	0.0096	0.0378	0.0398	0.0076
OSGIN1|37798|AP	0.0277	0.0119	0.0253	0.0057	0.0148	0.0026	0	0	0.0055	0.0055	0	0.017	0	0.0057	0	0.0457	0	0	0.0075	0.0056	0.0051	0	0	0.0163	0.0043	0.0115	0.0073	0.0131	0	0	0.0287	0	0.0084	0	0	0	0.0069	0.0067	0.0229	0.0186	0	0	0.0335	0	0	0	0	0.0243	0
ARL5A|55594|AT	0.021	0.0171	0.0171	0.0089	0.0368	0.0141	0	0.0171	0.0131	0.0244	0.0089	0.013	0.037	0.0092	0.0101	0	0.0121	0.0074	0	0.0232	0.0238	0.011	0.0166	0.017	0.0191	0	0.0224	0.0217	0.0283	0.035	0.0174	0	0.0277	0.0108	0.0469	0.0235	0.0148	0.0145	0	0.0228	0.0343	0.0167	0.0682	0	0.0356	0.109	0.0215	0.0096	0.0202
TGIF1|44505|AT	0.9993	0.9886	0.994	0.9913	0.9922	0.9873	0.9938	0.9933	0.9921	0.9953	0.9904	0.9931	0.9769	0.9898	0.9963	0.9914	0.9815	0.9828	0.9975	0.9943	0.9924	0.9969	0.9856	0.989	0.9964	0.9883	0.9915	0.9929	0.9963	0.9907	0.9904	0.9953	0.9865	0.9982	0.9787	0.9726	0.9841	0.9753	0.9877	0.9987	0.994	0.9707	0.9722	0.9615	0.9787	0.9656	0.9755	0.9777	0.9819
RARA|40860|ES	1	1	1	1	0.9669	1	1	1	1	1	1	1	1	1	1	1	1	1	0.9718	1	1	1	1	0.9172	1	1	1	0.9416	1	1	1	1	1	1	1	1	1	1	0.9845	1	1	1	1	1	1	1	1	0.9866	1
VEGFA|76319|AP	0.984	1	0.9752	0.9747	0.9866	0.9402	0.9746	0.983	0.9487	0.9662	1	0.9728	0.9859	0.9594	0.9764	0.9025	0.9232	0.97	0.9597	0.9696	1	0.9763	0.9594	0.9739	0.9752	0.9894	0.9716	0.9519	0.9116	0.9869	0.9541	0.9807	0.9605	0.9509	0.9635	0.9754	0.9805	0.9859	0.9326	0.9398	0.949	0.9879	0.9864	0.9828	0.9853	0.9823	0.9674	0.972	0.9928
LTBP4|49935|ES	0.5921	0.6229	0.5113	0.5125	0.5355	0.5993	0.4846	0.4894	0.5194	0.5949	0.603	0.5507	0.4463	0.5663	0.4498	0.4366	0.5055	0.4798	0.5145	0.4822	0.5024	0.6094	0.5014	0.4624	0.4458	0.5512	0.5044	0.4874	0.5444	0.6168	0.4782	0.522	0.5371	0.4249	0.5414	0.5266	0.4713	0.646	0.5998	0.5473	0.5424	0.5716	0.4815	0.4455	0.362	0.4832	0.2332	0.5	0.6987
ABCC4|26112|ES	1	1	1	1	1	1	1	1	1	1	1	1	1	1	1	1	1	1	1	1	1	1	1	0.8552	1	1	1	1	1	1	1	1	1	1	1	1	1	1	1	1	1	1	1	1	1	1	1	1	1
BMP7|59885|AT	1	1	1	1	1	1	1	1	1	1	1	1	1	1	1	1	1	1	1	1	1	1	1	1	1	1	1	1	1	1	1	1	1	1	1	1	0.9713	1	1	1	1	1	1	0.9527	0.991	0.9938	0.9673	0.9868	0.9895
CD320|47212|ES	0.7842	0.8431	0.6983	1	1	0.923	0.6953	1	0.6798	1	1	1	0.7477	0.7907	0.5918	0.4646	0.8928	0.7021	0.6435	0.8361	0.6937	0.6687	0.8665	1	0.7214	1	0.8168	0.659	0.7304	0.8412	0.8563	0.8207	0.9244	0.8388	0.8543	0.8994	0.9068	0.8565	0.7716	0.7436	0.7353	0.9085	0.8439	1	0.9052	0.8759	0.7886	0.9607	1
AKT1S1|51110|AP	0.6525	0.5603	0.4863	0.5364	0.7416	0.718	0.6335	0.6814	0.526	0.6253	0.5278	0.6104	0.5077	0.4121	0.6656	0.7336	0.4631	0.7387	0.739	0.716	0.646	0.6327	0.5478	0.572	0.7332	0.7589	0.4916	0.6486	0.5709	0.5535	0.5006	0.6593	0.3195	0.7267	0.4985	0.5157	0.4443	0.3104	0.5181	0.7043	0.5319	0.4057	0.3133	0.2952	0.3849	0.4306	0.4499	0.4182	0.3105
MAPK3|36080|AT	1	1	1	1	1	1	1	1	1	1	1	1	1	1	1	1	1	1	1	1	1	1	1	1	1	1	1	1	1	1	1	1	1	1	1	1	1	1	1	1	1	1	1	1	1	1	1	1	1
CBLB|65994|AP	0.0145	0.0309	0.0352	0	0.0195	0	0.0319	0.0117	0	0.0283	0.3308	0	0	0.021	0	0.0618	0.0207	0.1212	0	0.0208	0.0157	0.034	0.0302	0.0182	0.0585	0.0254	0	0	0.0535	0.0182	0.1024	0	0.0198	0.0219	0.0833	0.0565	0.0958	0.1613	0.0155	0.0283	0.0396	0.0343	0.0329	0.1196	0.045	0.1585	0.0315	0.1015	0.1966
GALNS|38030|AT	0.004	0	0.0044	0	0.0071	0.0196	0.004	0.0052	0	0.0102	0.0127	0.0328	0.0083	0	0.0262	0	0.0318	0.0056	0	0.0073	0	0.0131	0	0.0065	0.0075	0.0124	0.0094	0	0.0146	0.0202	0.007	0	0.0053	0	0.012	0	0.0035	0.0598	0	0	0.0073	0.006	0.0339	0.0327	0.0226	0.0082	0.022	0.0099	0.0059
ARHGEF38|70246|AT	0.0258	0.2495	0.0445	0.0721	0.0586	0.0323	0.0845	0.036	0.0221	0.0293	0.0182	0	0.0515	0.0875	0	0	0.0834	0.092	0	0	0.0486	0.0642	0.0738	0.0401	0.0514	0.0792	0.026	0.0745	0.0201	0.0575	0.0493	0.0235	0.0325	0.0462	0	0.0816	0.0934	0.0587	0.0182	0	0.1182	0.1089	0.0851	0.0725	0.1306	0.0782	0.0525	0.0571	0.1604
ARHGAP44|39321|ES	1	1	1	0.9886	1	0.9908	1	1	1	1	1	1	1	1	0.9615	1	0.9866	1	1	1	1	0.9909	0.993	1	1	1	1	1	1	1	1	1	1	1	1	0.9622	1	1	1	1	1	1	1	1	1	1	na	1	1
PSMD6|65523|AD	1	1	0.9955	1	1	1	1	1	1	0.9952	1	1	1	1	1	1	1	1	1	0.9962	1	1	0.992	1	0.9963	1	1	1	1	0.992	1	0.9938	1	1	1	1	0.9935	1	1	1	1	1	1	0.9923	1	1	0.9881	0.9951	0.9922
TRIM5|14072|RI	1	0.8082	0.7904	0.788	0.6883	0.7071	0.7809	1	0.7081	1	1	0.7038	0.3223	0.7376	0.4228	0.7718	1	0.8176	0.597	1	0.8295	0.7136	1	0.8215	1	0.8977	1	0.7964	1	1	0.6956	0.7157	1	1	1	0.885	0.7448	0.8255	0.5419	0.7311	0.5364	0.9034	0.8754	0.7715	1	0.9024	1	0.8797	1
ITGAV|56488|ES	0.9319	1	0.9816	1	0.9748	1	1	0.9238	1	1	1	1	1	1	0.9427	0.9557	1	1	0.9807	1	1	1	1	1	1	1	0.9784	1	1	0.963	1	1	0.9538	1	1	1	1	1	1	1	0.9863	1	1	1	1	1	1	0.9368	1
CD46|9657|ES	0.7348	1	0.9581	1	0.9228	1	1	1	0.9423	0.7138	1	0.8454	0.8963	0.9392	0.9174	0.9008	0.9204	0.9008	1	1	0.811	0.9503	0.8992	0.7844	1	1	0.8667	0.5282	0.6952	0.8057	na	0.8659	0.9506	0.9053	0.9176	0.9273	0.8888	0.8555	0.781	1	0.903	0.6051	0.9295	0.9664	0.9356	1	1	0.8102	0.7745
IFNGR2|60415|ES	0.0087	0.0137	0	0.0148	0.0202	0.0191	0.0128	0	0.0092	0.0063	0	0.0803	0.0273	0.025	0	0	0.0183	0	0.0156	0.0069	0	0.0059	0	0	0.0139	0.0148	0	0	0.0207	0.0218	0.0149	0	0	0.0163	0	0	0	0.0218	0	0.0141	0	0.009	0.0174	0	0	0.0536	0	0.0206	0
LAT|35919|RI	1	1	1	1	1	0.9525	1	1	1	1	na	1	1	1	1	1	1	1	1	1	1	1	1	0.9757	1	1	1	1	1	1	1	1	1	1	1	1	1	1	1	1	1	1	1	1	1	1	1	1	1
HDGF|8317|AP	0.1262	0.0943	0.1205	0.0833	0.0508	0.1386	0.1105	0.0794	0.1313	0.0997	0.0562	0.1152	0.0797	0.1242	0.1445	0.1075	0.1678	0.1071	0.0834	0.0785	0.1171	0.0987	0.0991	0.0753	0.1358	0.091	0.1103	0.1883	0.1245	0.1206	0.071	0.1272	0.1062	0.0754	0.0979	0.1147	0.0968	0.1259	0.1024	0.0222	0.1434	0.1398	0.0545	0.0978	0.1015	0.1007	0.0983	0.1388	0.0357
ARMCX3|89662|AP	0.2637	0.2331	0.2245	0.0946	0.1908	0.3284	0.196	0.1342	0.1432	0.0412	0	0.1092	0.1908	0	0.0812	0.2588	0.2218	0.0513	0.1329	0.0791	0.1686	0.0388	0.0827	0.2128	0.1322	0.2128	0.1882	0.0882	0.2287	0.1913	0.1031	0.2279	0.1884	0.199	0.1161	0.3238	0.1553	0.254	0.1719	0.1191	0.2818	0.169	0.2196	0.0608	0.0895	0.3453	0.2057	0.257	0.1146
PSMD7|37560|AT	0.9938	0.9909	0.9803	0.9909	0.9829	0.9834	0.9927	0.9946	0.9886	0.9925	0.9875	0.9868	0.977	0.9831	0.9933	0.9885	0.987	0.9958	0.9921	0.9926	0.9925	0.9951	0.9827	0.9877	0.992	0.9888	0.9809	0.9949	0.9938	0.989	0.9895	0.994	0.9566	0.9954	0.9749	0.9844	0.9856	0.982	0.9882	0.9925	0.9877	0.9666	0.9668	0.9742	0.9755	0.973	0.9799	0.9786	0.971
PTPRC|9321|AT	0.0255	0.0469	0.0418	0.0154	0.0483	0.0163	0.0282	0.0303	0.0236	0.0261	0.0191	0.0134	0.013	0.029	0.0251	0.0163	0.0189	0.0173	0.0134	0.0151	0.015	0.0183	0.023	0.0139	0.0192	0.0191	0.0165	0.0117	0.0297	0.0223	0.0211	0.0181	0.0369	0.0217	0.0381	0.0544	0.027	0.0425	0.0231	0.082	0.0392	0.0671	0.2092	0.3149	0.2677	0.177	0.0192	0.0682	0.0948
ARHGEF10|82560|ES	1	1	1	1	1	1	1	1	1	1	1	1	1	1	0.9378	0.9515	1	0.8829	1	0.9477	1	1	1	1	1	1	1	1	1	1	1	1	0.9053	1	0.8895	0.9289	1	1	1	1	1	1	1	1	0.9515	1	1	1	0.9699
MET|81545|AA	0	0	0	0	0	0	0.0439	0.0274	0	0.0179	na	na	0.1712	0	0.0424	na	0	0.0287	0.1986	0.0274	0.0333	0.0373	0.0566	0.1013	0	0	0.0455	0.1504	0	0	0	0	0	0	0	0	0.0224	0	0.0333	na	0.0316	0.0074	0	0	0	0	0	0.0196	0.013
METTL6|63575|AT	0.1041	0.0862	0.0871	0.0541	0.1221	0.0774	0.0889	0.0521	0.0461	0.1269	0.0885	0.113	0.0744	0.0921	0.0715	0.0953	0.0521	0.0507	0.0463	0.0714	0.0856	0.0683	0.0505	0.0763	0.0815	0.0713	0.1014	0.0665	0.0313	0.1432	0.104	0.0476	0.0691	0.0351	0.101	0.0679	0.059	0.0796	0.1095	0.0854	0.0792	0.0681	0.0454	0.0234	0.0301	0.0099	0.0612	0.0389	0.0284
SP140|57870|AT	0.4359	0.5466	0.5617	0.6004	0.5046	0.5779	0.5692	0.6125	0.7089	0.5862	0.7111	0.5452	0.5316	0.6086	0.2832	0.471	0.6258	0.511	0.5871	0.6444	0.546	0.5014	0.5817	0.6606	0.582	0.6059	0.703	0.4109	0.5466	0.624	0.5856	0.6805	0.6737	0.4567	0.5872	0.4872	0.5786	0.6457	0.5692	na	0.3903	0.6344	0.6153	0.5989	0.4753	0.6524	0.5483	0.5441	0.4686
TRAF3|29425|ES	0.9828	1	1	1	0.9613	1	0.9821	1	1	0.9849	1	1	1	1	1	1	1	1	1	1	1	1	1	1	1	0.9848	1	1	1	1	0.9719	1	1	0.9734	1	0.9801	1	1	1	1	1	1	1	1	1	1	1	1	1
ERAP1|72865|AT	0.8768	0.8125	0.9496	0.9619	0.9557	0.8832	0.9512	0.9524	0.9577	0.9594	0.6721	0.9422	0.9297	0.8384	0.5416	0.8265	0.9451	0.947	0.9594	0.7185	0.9508	0.9504	0.9379	0.8725	0.9549	0.9542	0.9503	0.9277	0.9342	0.8315	0.9218	0.9083	0.9422	0.9265	0.961	0.7269	0.9512	0.9301	0.9277	0.664	0.9261	0.9361	0.976	0.9324	0.9369	0.9692	0.9573	0.8919	0.7068
ACVR1B|21876|AT	0.0048	0.0058	0.0035	0.0073	0.0045	0.003	0.0034	0.0044	0.0014	0	0.0035	0	0.0056	0.0067	0	0.0053	0.0041	0.0045	0.0039	0.0064	0.0066	0.0041	0.0035	0.0023	0.0027	0.0052	0.0017	0	0.002	0.006	0	0.0042	0.0237	0.0021	0.0071	0.0045	0.0128	0.0081	0.0019	0.0252	0.0071	0.011	0.0075	0.0131	0.0109	0.0115	0.0126	0.0088	0.0125
ITGB2|60853|ES	1	1	1	1	1	1	1	1	1	1	1	1	1	1	1	1	1	1	1	1	1	1	1	1	1	1	1	1	1	1	0.9802	1	1	1	1	1	1	1	1	1	1	1	na	1	1	1	0.9121	1	1
TNFRSF25|436|ES	1	1	0.9629	1	1	1	1	1	1	na	1	1	1	1	1	1	1	1	1	1	1	1	1	1	1	1	1	1	1	1	1	1	1	1	1	1	na	1	1	1	1	1	1	1	1	1	1	1	1
PAK6|29956|AP	1	1	0.9816	1	1	0.9454	1	0.9655	1	1	1	1	0.9361	1	1	1	1	1	0.9491	0.9684	0.9551	1	1	0.962	0.9816	1	0.9491	0.935	1	1	1	1	1	1	0.9504	0.9839	1	1	1	na	1	1	1	1	0.9868	1	1	1	1
ARPP19|30688|AD	0.8512	0.9762	0.8065	0.8883	0.8495	0.8229	0.9174	0.9109	0.9421	0.8248	0.8609	1	0.7865	0.9662	0.864	0.8363	0.8896	0.8202	0.9599	0.9294	0.8151	0.8576	0.8342	0.9617	0.8423	0.8234	0.9048	0.9028	0.9293	1	0.7982	0.8761	0.8582	0.8881	0.9247	0.8851	0.9708	0.9726	0.9416	0.8501	0.958	0.7763	0.8163	0.9739	1	0.9291	1	1	0.911
CKLF|36732|ES	0.9562	0.9808	0.9676	0.93	0.9768	0.9356	0.9693	0.9799	0.9772	0.9839	1	0.9559	0.9483	0.9749	0.9553	0.9675	0.8941	0.9589	0.9362	0.9811	0.9315	0.9733	0.9313	0.9208	0.9845	0.9506	0.9291	0.932	0.9908	1	0.9661	0.9753	0.9243	0.9721	0.988	0.987	0.9643	0.9577	0.9879	1	0.9112	0.9886	0.9543	0.8862	1	0.9745	0.9882	0.9873	0.9819
INSIG1|82435|ES	1	1	1	1	1	1	1	1	1	1	1	1	1	1	1	1	1	1	1	1	1	1	1	1	1	1	1	1	1	1	1	1	1	1	1	1	1	1	1	1	1	1	1	1	1	1	1	1	1
MAPK8|11475|AA	0.8354	0.7681	0.8098	0.6381	0.7351	0.7666	0.7977	0.8502	0.8281	0.7807	0.791	0.8079	0.8601	0.8402	0.8601	0.8601	0.8137	0.7845	0.8231	0.7581	0.7995	0.7795	0.8135	0.7944	0.7868	0.7736	0.6777	0.7468	0.8334	0.8098	0.7681	0.7581	0.7269	0.8067	0.7712	0.6708	0.7498	0.7559	0.7722	0.791	0.772	0.6066	0.7731	0.7824	0.7512	0.6883	0.6301	0.7546	0.8022
RXRA|88094|AP	0.9972	0.9974	0.9943	0.9936	0.9948	0.9853	0.983	0.9952	0.9891	0.9953	0.9893	1	0.9938	0.9949	1	0.9888	0.994	0.9887	1	0.996	0.9961	0.9796	0.9807	0.9867	0.9893	0.9875	0.9883	0.9914	0.9742	1	0.9883	0.9943	0.9735	1	0.9896	0.9912	0.9908	0.9707	0.9638	0.988	0.9782	0.8769	0.941	0.9616	0.9709	0.9565	0.984	0.9496	0.939
ARPP19|30674|ES	0.1451	0.0951	0.0689	0.1169	0.2356	0.1026	0.077	0.0432	0.1305	0.0841	0.2098	0.1082	0.1842	0.0785	0.0798	0.046	0.1147	0.0749	0.1663	0.1056	0.0894	0.0895	0.1351	0.1739	0.0862	0.1504	0.0955	0.1354	0.1188	0.0622	0.0365	0.1619	0.0666	0.1563	0.0994	0.0395	0.1113	0.0487	0.042	0.0319	0.0428	0.1354	0.0572	0.0919	0.1163	0.0651	0.0798	0.1606	0.0798
MX1|60667|AD	0.99	1	1	1	1	1	1	1	1	1	1	1	0.9836	1	1	1	1	0.9948	1	0.989	0.9917	1	1	1	0.9924	1	1	1	1	1	1	0.9936	1	0.9655	1	1	0.9912	1	1	1	1	1	1	0.9627	1	1	0.9941	0.9974	1
SEMA4D|86803|AP	0.1396	0.0832	0.169	0.1729	0.1428	0.2213	0.1304	0.1939	0.2096	0.1592	0.1596	0.0679	0.145	0.0589	0.0418	0.1188	0.1265	0.1012	0.1374	0.184	0.1555	0.1639	0.158	0.1504	0.1842	0.1509	0.1746	0.0978	0.2244	0.0764	0.0465	0.1606	0.2329	0.046	0.0821	0.137	0.1657	0.2036	0.0342	0.0482	0.0991	0.227	0.5021	0.1195	0.117	0.094	0.1274	0.0899	0.1092
IL4R|35682|AP	0	0	0	0	0	0	0	0	0	0	0	0	0	0	0	0	0	0	0	0	0	0	0	0	0	0	0	0	0	0	0	0	0	0	0	0	0	0	0	0	0	0	0	0	0	0	0	0	0
ARID4A|27700|ES	0.9737	0.9462	0.9819	0.9726	0.9682	0.9133	0.9808	0.9783	0.9585	0.9321	1	0.9754	0.9709	0.9504	0.9672	0.9052	1	1	0.9788	1	1	1	0.9841	1	0.9846	1	0.978	1	1	1	0.9666	1	1	0.9561	0.9717	0.9523	1	1	0.9765	1	0.9829	1	0.9625	0.9471	1	1	1	0.9629	1
ARHGEF3|65363|AT	0.0052	0.0102	0.0094	0.0175	0.0358	0.0041	0.1232	0	0.0035	0.0157	0	0.0093	0	0.0627	0.0031	0.0132	0.0277	0.0315	0.044	0	0.0557	0.05	0.0126	0.0097	0.0049	0.0128	0	0.0612	0.089	0.0103	0.0059	0.0042	0.0175	0.0097	0.1001	0.022	0.0756	0.0618	0.0032	0.0104	0.0164	0.0243	0.0887	0.2357	0.0404	0.0037	0.0126	0.0324	0.0483
PML|31626|AT	0.6403	0.5257	0.6218	0.6063	0.669	0.6536	0.6109	0.6455	0.63	0.5924	0.6295	0.598	0.6993	0.6272	0.6007	0.5532	0.6014	0.6373	0.6892	0.5917	0.6326	0.6182	0.6713	0.6456	0.6538	0.6809	0.6389	0.5585	0.5971	0.5828	0.5269	0.6214	0.6193	0.5179	0.6826	0.5862	0.6432	0.6306	0.5529	0.5072	0.6256	0.6062	0.6331	0.6695	0.7661	0.8399	0.5975	0.7165	0.7928
EGFR|79741|AT	0.0014	0.003	0	0	0	0.0021	0	0.0043	0.001	0.0039	0.0025	0	0.0121	0.0018	0	0	0.0017	0.0025	0.0037	0	0	0.0014	0.0009	0	0.003	0	0	0	0	0	0	0	0.0034	0	0	0.0053	0.0036	0.0053	0.0023	0.0023	0.0068	0	0.0042	0.0039	0	0	0	0.0015	0
RARA|40857|AP	0.1173	0.2219	0.1357	0.1525	0.1149	0.1256	0.1434	0.0986	0.0906	0.093	0.111	0.1049	0.0822	0.0892	0.2307	0.1707	0.1982	0.0583	0.0812	0.169	0.0992	0.1672	0.1026	0.1452	0.1048	0.0604	0.1302	0.1729	0.1221	0.154	0.2361	0.2625	0.1451	0.1134	0.1747	0.1535	0.1703	0.2328	0.298	0.3353	0.2281	0.2658	0.1558	0.2998	0.44	0.291	0.4881	0.3581	0.4771
BRD8|73506|AT	1	1	1	0.9956	1	1	1	1	1	1	1	1	1	1	1	1	0.9955	0.9977	1	1	1	1	1	1	1	1	1	0.9964	1	0.9977	0.9951	1	1	1	1	1	1	1	1	0.9957	1	1	0.9993	1	1	1	0.9965	1	1
DCK|69458|ES	0.028	0.0397	0.0207	0.0403	0.0707	0.0371	0.0096	0	0	0	0.0257	0.0161	0.0203	0.0392	0.0229	0	0.0285	0.0096	0.0318	0.0289	0.0584	0.0389	0	0.0098	0.0267	0.0127	0.0156	0.0075	0.0156	0.0336	0.044	0.0374	0.0502	0	0.018	0.0622	0.091	0.0454	0.0109	0.0735	0.0298	0.0477	0.1249	0.052	0.0502	0.0212	0.0159	0.0187	0.0283
ARMCX5|89698|AD	0.0445	0.1013	0.086	0.2073	0.0504	0.0423	0.1412	0.0546	0.0312	0.0322	0.2642	0.0873	0.1616	0.0878	0.0159	0.0374	0.1001	0.0734	0.0431	0.0896	0.069	0.0766	0.143	0.0486	0.037	0.108	0.1358	0.0303	0.0538	0.0305	0.2433	0.1145	0.113	0.0192	0.0828	0.0845	0.0086	0.1171	0.0791	0.0308	0.0835	0.3319	0.4718	0.2235	0.2098	0.4018	na	0.1273	0.3455
ANGPTL4|47223|RI	1	1	1	1	1	1	1	1	1	1	1	1	1	1	1	1	1	1	1	1	1	1	1	1	1	1	1	1	1	1	1	1	na	1	1	1	1	1	1	1	1	1	1	1	1	1	1	1	1
CD86|66421|ES	1	1	1	1	1	1	1	1	1	1	1	1	1	1	1	1	1	1	1	1	1	1	1	1	1	1	1	1	1	1	1	1	1	1	1	1	1	1	1	1	1	1	na	na	na	1	1	1	1
VEGFA|76323|AD	1	1	0.9919	0.9799	1	1	1	1	1	0.9903	1	1	1	1	1	1	1	1	1	1	1	1	1	1	1	1	1	1	1	1	1	1	1	1	1	1	1	1	1	1	1	1	1	1	0.9978	1	1	1	1
A2M|20222|ES	0.9981	1	0.9954	1	1	1	1	0.9978	1	1	0.9947	1	1	1	0.995	0.9963	0.9984	1	0.9972	0.9987	0.9958	0.9989	0.9969	1	0.9988	0.9944	0.9988	1	1	0.9966	1	0.9965	0.9984	0.9971	0.9981	0.9958	1	0.9971	0.9978	0.9978	0.9964	1	1	1	1	1	1	0.9955	1
PLXNB1|64646|ES	1	1	1	1	1	1	na	1	1	1	na	1	1	1	1	1	1	1	1	na	na	na	1	1	1	1	1	na	1	1	1	na	1	1	1	1	1	1	1	1	1	1	1	1	1	1	na	1	1
PPARD|75915|ES	0.983	1	0.9723	0.9485	0.9861	1	1	1	1	1	0.9584	1	1	1	0.9616	0.9663	0.9756	1	0.9788	0.9768	1	1	0.9891	1	1	0.9698	0.9661	0.969	1	1	1	1	0.98	1	0.9721	0.9794	0.9792	1	0.969	0.9801	1	1	1	1	1	1	1	1	1
ARMC8|66971|ES	0.5779	0.4698	0.3535	0.3792	0.6519	0.5663	0.6414	0.3924	0.4327	0.423	0.4602	0.3106	0.4107	0.4456	0.4325	0.3814	0.5389	0.4909	0.5945	0.4308	0.5193	0.3407	0.5281	0.4428	0.4066	0.5491	0.4767	0.4329	0.5081	0.6539	0.44	0.5757	0.3971	0.5475	0.2764	0.2841	0.7656	0.4064	0.4662	0.3285	0.5657	0.4256	0.1771	0.4907	0.5076	0.5964	0.2635	0.581	0.7196
PSME2|26862|AA	1	1	1	0.9882	1	1	1	0.9776	1	1	0.9703	1	0.9801	0.9692	0.9932	1	0.9352	0.9741	0.9718	1	1	1	1	0.9882	1	0.9884	0.9791	1	1	1	1	0.9874	1	0.9634	0.9854	1	1	1	0.9819	1	1	0.9877	0.9858	0.9663	1	0.9449	0.9736	0.9732	1
KLC1|29472|ES	1	1	1	1	1	1	1	1	1	1	1	1	1	1	1	1	1	1	1	0.9666	1	1	1	1	1	1	1	0.9569	1	1	1	0.9623	1	0.9443	1	0.9525	1	1	1	0.968	1	1	1	1	1	1	1	1	1
NR1H3|15705|RI	0.0211	0.1039	0.098	0.0396	0.0447	0.064	0.0742	0.0729	0.0825	0.0757	0.1515	0.0983	0.1255	0.138	0.0548	0.0508	0.0831	0.0904	0.0335	0.077	0.0441	0.0683	0.0838	0.0532	0.047	0.074	0.098	0.0379	0.0907	0.0725	0.1052	0.0798	0.2076	0.0298	0.2482	0.1702	0.0673	0.251	0.1483	0.1999	0.0575	0.3685	0.4342	0.1762	0.2158	0.1339	0.1777	0.314	0.3807
PLTP|59650|ES	0.9911	0.9895	0.9975	0.9967	1	0.9966	0.994	0.9955	1	0.9965	0.9829	1	0.9931	1	0.9975	0.994	0.981	1	0.9938	1	0.9973	0.9973	0.9945	0.9917	0.9965	1	0.9964	0.9953	1	0.9976	0.997	1	0.9962	0.9948	0.988	0.9957	1	0.9953	0.9977	0.9954	1	0.9938	1	0.9864	0.9808	1	0.9882	0.9911	0.9984
PDGFRA|69321|AT	0	0	0	0	0	0	0	0	0	0	0	0	0	0	0	0	0	0	0	0	0	0	0	0	0	0	0	0	0	0	0	0	0	0	0.0014	0	0	0	0.0014	0	0	0	0	0	0	0	0	0	0
PSMD6|65519|AP	0	0	0	0	0	0	0	0	0	0	0	0	0	0	0	0	0	0	0	0	0	0	0	0	0	0	0	0	0	0	0	0	0	0	0	0	0	0	0	0	0	0	0	0	0	0	0	0	0
PAK4|49764|ES	0.8475	0.8137	0.8551	0.7825	0.8104	0.8876	0.7969	0.7746	0.7895	0.8705	0.8601	0.9534	0.8122	0.8461	0.8386	0.9539	0.8158	0.8473	0.834	0.8492	0.9129	0.8541	0.8224	0.88	0.805	0.8442	0.8077	0.8455	0.7288	0.9078	0.8159	0.8507	0.7564	0.8748	0.7661	0.8134	0.7957	0.8438	0.7965	0.7365	0.8645	0.8329	0.9148	0.7895	0.7838	0.8277	0.7865	0.8236	0.7274
CYLD|36391|AT	0.9536	0.9184	0.9182	0.9618	0.9799	0.9619	0.9395	0.97	0.9669	0.9628	0.9631	0.9909	0.9313	0.9218	0.9454	0.9497	0.9532	0.9764	0.9251	0.9584	0.9312	0.9579	0.9653	0.9907	0.9696	0.9466	0.9284	0.9609	1	0.9724	0.9584	0.9636	0.9452	0.943	0.9623	0.8783	0.9284	0.9532	0.9529	0.9773	0.9161	0.9616	0.9169	0.8652	0.9033	1	0.9466	0.9741	0.9241
FASTKD1|55868|ES	0.9263	0.8761	0.9339	0.8761	0.9576	0.9065	0.9331	0.935	0.9086	0.9527	0.8755	0.8598	0.9486	0.9141	0.9305	0.935	0.8997	0.8611	0.9172	0.9038	0.908	0.884	0.9458	0.9134	0.9384	0.92	0.9209	0.9858	0.918	0.8982	0.7436	0.8907	0.9472	0.9261	0.8902	0.8857	0.8856	0.8543	0.8795	0.8315	0.916	0.9134	0.9469	0.9073	0.8745	0.9145	0.7378	0.828	0.8802
S100A2|7717|AP	0.5053	0.7121	na	na	na	na	na	0.8608	0.289	0.7745	na	na	0	na	0.8048	0.732	na	na	0.6386	na	na	na	na	na	na	na	na	na	na	na	na	0.227	0.4732	0.7623	0.3695	na	0.3689	na	0.5578	0.3874	0.3136	0.2045	0.0422	0.1979	0.0646	0.1583	0.0625	0.1886	0.0566
AKT1|29569|AD	0.432	0.7228	0.6751	0.5906	0.4628	0.6801	0.7519	1	0.6918	0.7367	0.7968	1	0.7981	0.7747	0.7911	0.5541	0.7793	0.6119	0.385	0.6986	0.7739	0.6773	0.8149	0.7769	0.6078	0.8898	0.73	0.8442	1	0.7615	0.5997	0.6388	0.9357	0.8091	0.8203	0.8169	0.8499	0.761	0.7608	0.779	0.7375	0.8763	1	0.9043	0.9132	0.8357	1	0.8985	0.8263
VCAM1|3886|ES	1	1	1	1	1	1	1	1	1	1	1	1	1	1	1	1	1	1	1	1	1	1	1	1	1	1	1	1	1	1	1	1	1	1	1	1	1	1	1	1	1	1	1	1	1	1	1	1	1
HSP90AA1|29333|AT	0.9781	0.9815	0.9697	0.9811	0.9789	0.9798	0.9883	0.9769	0.9819	0.9851	0.9809	0.9843	0.9729	0.9584	0.9787	0.9822	0.9713	0.9877	0.9809	0.9843	0.9713	0.985	0.9761	0.9788	0.9861	0.982	0.9733	0.9701	0.9689	0.9697	0.9748	0.9871	0.9564	0.983	0.9633	0.959	0.9729	0.9643	0.9671	0.9718	0.9804	0.9739	0.9676	0.966	0.9809	0.9564	0.9859	0.9667	0.9635
SYTL1|1322|AA	0.8324	0.9086	1	0.7961	0.8765	0.9141	0.9086	1	0.9578	1	na	1	0.8324	0.8388	1	0.713	0.9086	0.8218	0.8817	0.9703	1	0.8502	0.8324	0.9633	0.8817	0.8098	1	1	0.8817	0.9423	0.7961	0.9551	1	0.9141	1	0.8949	1	0.7801	0.9326	na	0.9486	0.9398	0.9128	0.9774	0.9521	na	0.6804	0.8187	0.9235
FLT3LG|50944|AT	0	0	0	0	0.0161	0	0.0232	0	0	0	0	0	0	0	0	0	0	0	0	0	0	0	0	0	0	0.0204	0	0	0	0	0	0	0	0.0252	0	0	0.068	0	0.0154	0.0141	0	0	0.024	0	0.0524	0	0	0	0
FOSB|50449|AP	0.0405	0.1791	0.1229	0.2342	0.1339	0.0545	0.4575	0.3677	0.0968	0.182	0.0825	0.0604	0.1683	0.1003	0.3814	0.3355	0.1889	0.2195	0.0299	0.1151	0.2496	0.077	0.3409	0.2397	0.3095	0.2916	0.374	0.3921	0.4176	0.1676	0.2784	0.1152	0.1311	0.1643	0.1198	0.088	0.1389	0.4675	0.5686	0.2479	0.0261	0.3428	0.5254	0.0958	0.2802	0.3239	0.3542	0.2526	0.254
SEMA4G|12847|ES	1	0.9857	1	1	1	1	1	1	1	1	1	1	0.9828	0.9923	1	1	0.991	1	1	1	1	0.9946	1	1	0.9943	1	1	1	0.985	1	1	0.9849	0.9941	1	0.9865	1	1	1	1	1	1	0.9692	1	0.9858	1	1	1	0.9912	1
METTL22|33899|AA	0.9712	1	1	0.9633	0.9638	1	1	1	0.9614	0.9503	0.8722	0.9369	0.9424	1	0.9771	1	1	1	1	0.9667	1	0.9407	1	0.9494	1	0.9704	0.8869	1	1	1	1	1	1	0.9572	1	1	1	0.9688	1	0.9838	0.9784	0.9317	1	1	1	0.9545	0.9519	1	1
TGFB3|28531|AT	1	0.9753	0.9764	1	0.9728	1	1	1	1	0.9826	0.9547	1	1	0.9495	1	1	0.9559	1	1	1	1	0.9585	1	1	1	0.9912	1	0.988	1	0.9796	0.978	1	1	1	1	1	0.9777	0.9866	0.9891	0.9785	0.9809	0.9885	1	0.8951	1	1	1	1	1
PSMD13|13631|RI	0.025	0.0325	0.0023	0.0025	0	0.0351	0.0018	0.0024	0.0072	0.033	0.0502	0.0422	0	0.0023	0.0049	0.0288	0.0049	0.0236	0.0066	0.0041	0.0029	0.0017	0.0341	0.0062	0	0	0.0383	0	0.0348	0.0153	0.0081	0	0.0124	0.0023	0	0.0344	0.0361	0.0325	0	0.0096	0.0371	0.1861	0.0282	0.0127	0.0197	0.0143	0.0219	0.0144	0.0546
CD74|74077|ES	0.2749	0.3089	0.335	0.2821	0.3017	0.3	0.3096	0.3209	0.1942	0.3173	0.2257	0.2807	0.2768	0.3158	0.2758	0.3343	0.2156	0.2178	0.2541	0.2103	0.3432	0.3089	0.1981	0.2369	0.2378	0.226	0.2806	0.2937	0.2961	0.3478	0.3556	0.2684	0.317	0.3334	0.2351	0.3123	0.2718	0.225	0.3505	0.3432	0.2952	0.2434	0.1071	0.2012	0.1673	0.129	0.2367	0.2256	0.24
METTL5|55888|AT	0.9584	0.9509	0.9469	0.9409	0.9605	0.9498	0.9355	0.9389	0.9428	0.9434	0.9362	0.9639	0.938	0.95	0.9427	0.9454	0.9279	0.9394	0.9636	0.9519	0.947	0.9413	0.9449	0.9564	0.9495	0.961	0.9229	0.959	0.9576	0.9283	0.9487	0.9485	0.926	0.9425	0.9509	0.9544	0.9539	0.934	0.9379	0.9453	0.9311	0.9445	0.9474	0.9522	0.9509	0.9524	0.9605	0.9496	0.9373
STAT1|56597|ES	0.0086	0.0464	0.0077	0.0319	0.0301	0.0145	0.0144	0.0236	0.0379	0.0254	0.0302	0	0	0.0053	0.0244	0.0143	0.0086	0.0386	0.0397	0.0346	0.0053	0.0345	0.0172	0.0172	0.0229	0.0294	0	0.0276	0.0264	0.0256	0.0118	0.0211	0.0137	0.0197	0.0074	0.0214	0.0229	0.0129	0.0191	0.0068	0.0329	0.013	0	0.0411	0.0216	0	0.0514	0.0021	0.0076
C5orf63|73184|AA	1	1	1	1	1	1	1	1	1	1	1	1	1	1	1	1	0.9394	1	1	1	0.919	1	1	1	1	1	1	0.9589	1	1	1	1	1	1	1	1	1	1	1	1	1	1	1	1	1	1	1	1	0.9336
PTGER3|3412|AT	0.2876	0.386	0.2785	0.2467	0.2716	0.1976	0.2387	0.2004	0.1691	0.2872	0.2989	0.2971	0.3098	0.1787	0.2926	0.3115	0.2291	0.2536	0.3542	0.2512	0.3341	0.2178	0.3378	0.1399	0.3975	0.3046	0.2058	0.2208	0.1339	0.2679	0.2826	0.203	0.1704	0.2686	0.4139	0.3253	0.199	0.2894	0.2365	0.3584	0.3007	0.2303	0.0815	0.1057	0.0666	0.0324	0.2033	0.0439	0.1879
ST20|32164|AP	0.0218	0.1216	0.0857	0.0264	0.0746	0.0405	0.0264	0.0737	0.0185	0.0894	0.0386	0.0718	0.1058	0.0578	0.0486	0.1088	0.1288	0.0291	0.0606	0.0873	0.0888	0.0856	0.1141	0.0693	0.0799	0.0744	0.0688	0.065	0.0702	0.1034	0.0917	0.0335	0.1898	0.0227	0.1356	0.114	0.156	0.0673	0.1248	0.0306	0.1084	0.2113	0.1825	0.1173	0.109	0.1109	0.2	0.3013	0.2173
IL17RE|63243|AA	0.0941	0.1626	0.1082	0.1176	0.092	0.0974	0.0828	0.1198	0.0643	0.1124	0.1332	0.0591	0.0962	0.1156	0.1039	0.0181	0.1472	0.1219	0.0896	0.0663	0.1032	0.0924	0.1171	0.0608	0.0619	0.0808	0.1395	0.1349	0.1829	0.1433	0.1532	0.1193	0.2015	0.0861	0.2364	0.1504	0.048	0.2137	0.0756	0.1804	0.1543	0.2456	0.3172	0.2326	0.3343	0.38	na	0.2151	0.3254
AGTRAP|679|ES	0.9834	1	0.9835	1	1	1	1	1	1	1	1	0.9284	1	1	1	1	1	0.9871	1	1	1	1	1	1	1	1	1	1	1	0.986	1	1	1	0.98	1	1	1	1	0.9808	1	1	1	1	1	0.9896	1	1	0.9731	1
ARFRP1|60156|ES	0.9602	1	1	0.9748	0.956	0.9886	1	0.9494	0.9773	0.9703	0.9599	0.9307	1	0.9702	0.9609	0.8963	1	0.9726	0.9714	0.958	0.9215	0.947	0.9457	0.9786	0.9786	0.9722	0.9036	1	0.931	0.9766	0.9532	0.9871	0.941	0.9732	1	1	0.9792	0.97	1	0.9064	0.9779	0.9083	0.9641	0.7842	0.9721	0.9239	0.9426	0.921	0.9551
KCNH2|82273|AT	0.4331	0.4408	0.4599	0.4785	0.4397	0.6439	0.4035	0.6382	0.5109	0.5392	0.4619	0.4058	0.5871	0.4716	0.3466	0.4007	0.5178	0.4376	0.399	0.4844	0.3866	0.4789	0.6197	0.5272	0.3865	0.513	0.3889	0.3954	0.4085	0.5733	0.4321	0.4033	0.5714	0.2874	0.4593	0.4591	0.5431	0.4468	0.421	0.3729	0.4338	0.4847	0.6717	0.5727	0.5789	0.4645	0.7155	0.5172	0.5629
IRF7|13716|AA	0.9276	0.941	0.8393	0.8567	0.9164	0.8855	0.868	0.9063	0.9393	0.9191	0.9393	0.8476	0.8788	0.888	0.7875	0.8855	0.9677	0.8609	0.9276	0.9576	0.9667	0.908	0.9368	0.888	0.8317	0.868	0.928	0.8943	0.8376	0.7514	0.9393	0.8818	0.8934	0.8596	0.8587	0.8596	0.815	0.9018	0.8672	0.8713	0.8855	0.9207	0.7922	0.8915	0.9617	0.8457	0.8107	0.9541	0.853
SEMA6D|30464|AT	0.9844	0.9591	0.9589	0.9845	0.9812	0.9841	0.9856	0.9735	0.9769	0.9808	0.9785	0.9848	0.9592	0.9545	0.9847	0.976	0.9481	0.9829	0.9916	0.9821	0.9895	0.9681	0.9665	0.9754	0.9906	0.9827	0.956	0.9609	0.9715	0.9547	0.9588	0.9748	0.9382	0.9814	0.9319	0.9575	0.9527	0.9242	0.9634	0.9795	0.9732	0.9151	0.9628	1	0.9095	0.8526	0.8936	0.9546	0.966
ILK|14167|ES	1	0.9972	0.9984	1	1	1	1	0.9978	0.9965	1	1	0.9981	0.9963	1	0.9984	1	1	0.9985	1	0.9968	1	1	0.9982	1	0.9988	0.9967	1	0.9983	1	0.9944	0.9987	0.9971	0.9975	0.9972	0.9935	1	1	0.9987	1	0.9997	0.9955	0.9963	0.9886	1	0.99	0.9798	1	1	1
NR1H3|15701|ES	0.9679	0.9454	0.9556	0.949	0.9785	0.957	0.9646	0.9593	0.9648	0.984	0.972	0.9664	0.9894	0.9641	0.9487	0.9447	0.9562	0.9439	0.9603	0.9711	0.9562	0.9694	0.9377	0.9839	0.9668	0.9921	0.9839	0.9899	0.9935	0.9684	0.9636	0.9593	0.9149	0.918	0.9807	0.9725	0.8234	0.9331	0.9703	0.9312	0.9366	0.947	0.9507	0.9393	0.8799	0.8192	0.9089	0.9335	0.8133
APOBEC3G|62277|AP	0.5754	0.7344	0.6063	0.5774	0.5838	0.6614	0.7043	0.6613	0.5625	0.6304	0.633	0.6133	0.5679	0.6662	0.6024	0.6063	0.5859	0.5442	0.6293	0.7091	0.5243	0.6461	0.5747	0.6686	0.6647	0.5879	0.5556	0.5784	0.5944	0.6409	0.6832	0.6905	0.5617	0.5965	0.5369	0.5911	0.4209	0.7524	0.6306	0.6355	0.7094	0.6746	0.4857	0.451	0.425	na	0.5467	0.6297	0.3651
ARIH2|64786|ES	0.3635	0.3433	0.3587	0.3828	0.2367	0.2536	0.3649	0.4274	0.3479	0.2482	0.3649	0.2654	0.3343	0.3363	0.2562	0.2932	0.3328	0.2259	0.3619	0.141	0.3758	0.2637	0.2899	0.33	0.2219	0.33	0.4274	0.3356	0.4143	0.2959	0.2796	0.3087	0.3125	0.3381	0.2878	0.519	0.3561	0.3964	0.2472	0.2808	0.402	0.26	0.7139	0.5896	0.3073	0.3858	0.2373	0.2616	0.2137
ARHGEF4|55355|AT	0.7094	0.7533	0.4772	0.3571	0.6645	0.1593	0.1077	0.1341	0.4122	0.4289	0.4914	0.816	0.3201	0.3978	0.7342	0.8363	0.2031	0.2843	0.6157	0.2986	0.5851	0.368	0.3177	0.1497	0.6181	0.4914	0.2481	0.6042	0.3765	0.5499	0.6887	0.6425	0.1627	0.4708	0.544	0.1923	0.2418	0.5102	0.6961	0.865	0.6706	0.0724	0.0943	0.0339	0.516	0.3032	0.4682	0.6272	0.1526
GRPEL2|74030|ES	1	1	0.9648	1	0.9661	1	0.9621	1	1	0.9447	0.7564	1	1	1	1	0.9355	1	0.8787	1	1	1	1	0.956	1	1	1	1	1	1	1	0.9077	1	1	0.924	1	1	1	1	1	1	1	0.9375	1	0.9423	0.9584	0.9808	0.9752	0.9823	1
NLRX1|19128|AA	0.9051	0.9137	0.904	0.8927	0.9329	0.9744	0.9502	0.975	0.9309	0.9443	0.9054	0.9852	1	0.9521	1	1	0.9847	0.9622	0.962	0.9818	0.977	0.9782	0.9674	0.9444	0.9809	0.9106	0.9454	0.9489	0.954	0.9829	0.9853	0.9841	0.9681	1	0.9457	0.949	0.9556	0.9832	0.9272	0.9889	0.9869	0.8539	0.974	0.9123	0.9452	0.8949	0.9129	0.8347	0.9562
NEDD4L|45656|ES	1	1	1	1	1	0.9412	0.9642	1	1	1	1	1	1	1	1	1	1	1	1	1	1	1	1	1	1	1	1	1	1	1	1	0.9586	1	1	1	1	1	1	1	1	1	1	1	1	1	1	1	1	1
BIRC5|43863|ES	0.9891	1	0.9423	0.9502	0.9733	0.96	0.9719	1	0.9864	0.9534	1	1	1	0.9473	0.9622	1	0.9577	0.9524	1	0.9128	1	0.9791	0.9706	0.9578	0.967	0.9334	0.9599	0.9468	0.9505	0.9497	1	0.9748	0.9716	0.9765	0.9903	0.9521	0.9865	0.9757	0.949	1	0.9795	0.9504	0.9314	0.9488	0.9511	0.9523	0.924	0.9722	0.9483
MDK|15570|RI	0.7989	0.6781	0.6749	0.8652	0.704	0.7483	0.7561	0.7811	0.8453	0.7761	0.704	1	0.704	0.9181	0.7624	0.6295	0.8473	0.8085	0.7788	0.7438	0.6582	0.7581	0.7162	0.7553	0.7948	0.7889	0.8771	0.6575	0.6328	0.5311	0.7428	0.702	0.7536	0.731	0.8595	0.8698	0.731	0.8192	0.8082	na	0.731	0.7291	0.8514	0.6174	0.731	0.8446	0.5761	0.5048	0.8094
UBXN11|1250|AT	0.7392	0.5938	0.5638	0.606	0.7149	0.5527	0.6646	0.6218	0.6457	0.6752	0.4719	0.7094	0.6793	0.4574	0.7097	0.7018	0.5346	0.6186	0.8116	0.6892	0.7745	0.6217	0.5578	0.5184	0.6294	0.8086	0.4497	0.652	0.7003	0.5831	0.6483	0.6234	0.4163	0.5598	0.5059	0.4836	0.5914	0.4785	0.5674	0.5171	0.6192	0.3233	0.3421	0.4067	0.3214	0.3394	0.4544	0.3587	0.3325
RABEP2|35894|ES	0.099	0.2851	0.1871	0.1716	0.222	0.1666	0.1477	0.1555	0.143	0.1376	0.1971	0.2799	0.2763	0.2193	0.1394	0.2691	0.1264	0.1684	0.1763	0.1115	0.1147	0.123	0.1093	0.2118	0.1363	0.194	0.2178	0.1879	0.295	0.1996	0.1944	0.195	0.2551	0.1666	0.2584	0.1809	0.1864	0.2093	0.2039	0.282	0.2007	0.2505	0.3591	0.2428	0.3013	0.2851	0.3022	0.3447	0.3077
IGF1|24051|AT	0.5349	0.7041	0.6352	0.5752	0.8023	0.5372	0.6118	0.5227	0.637	0.6819	0.6229	0.605	0.492	0.5532	0.3498	0.5204	0.5493	0.7089	0.4436	0.5232	0.5637	0.5694	0.5936	0.554	0.6684	0.6156	0.6484	0.4152	0.5329	0.4669	0.4907	0.5981	0.6929	0.276	0.6077	0.432	0.5579	0.4074	0.3563	0.4748	0.5348	0.4849	0.7997	1	0.7951	0.5478	0.5166	0.83	1
ARL16|44148|AP	0.9077	0.9246	0.9362	0.9729	0.8778	0.9049	0.9269	0.8758	0.864	0.9771	0.7937	0.9229	0.9129	0.8352	0.8707	0.942	0.9194	0.8625	1	0.8279	0.9441	0.9362	0.8611	0.8279	0.8551	0.8987	0.9698	0.939	0.8791	0.9144	1	0.9464	0.8041	0.8394	0.8475	0.8836	0.8968	0.9592	0.9012	0.9747	0.9612	0.7963	0.8379	0.8289	0.8235	0.7917	0.9356	0.5341	0.7706
VEGFA|76335|ES	0.0922	0.0954	0.0684	0.0245	0.0558	0.102	0.0157	0.1013	0.0336	0.0347	0.024	0.0129	0.1335	0.1436	0.0638	0.1549	0.1327	0	0.0264	0.0186	0.0468	0.0563	0.0377	0	0.0383	0.0327	0.0173	0	0.2375	0.1119	0.1906	0.048	0.0911	0	0.1619	0.0874	0	0.1396	0.0712	0	0.0481	0.0797	0.0953	0.1469	0.0516	0.0629	0.126	0.1036	0.0907
KLHDC4|37954|AD	1	1	1	1	1	1	0.9661	1	0.9791	1	1	0.9501	1	0.9309	1	0.8971	0.9708	1	1	0.948	1	0.9694	1	1	1	1	1	1	1	1	1	1	0.9632	1	0.9621	0.9661	0.9642	1	1	1	1	0.9727	0.9345	1	1	1	1	0.8971	0.9309
ARL17A|42028|AT	0.2374	0.2861	0.2505	0.2481	0.2276	0.2775	0.2462	0.2452	0.264	0.2749	0.2473	0.238	0.3065	0.2884	0.279	0.2209	0.32	0.2814	0.2382	0.1922	0.2338	0.2036	0.2753	0.2395	0.2217	0.2692	0.2532	0.1832	0.2794	0.2366	0.2249	0.2697	0.337	0.2839	0.2917	0.3098	0.2368	0.3056	0.2687	0.2824	0.2742	0.2809	0.3124	0.347	0.2873	0.3138	0.2883	0.2911	0.2976
CD44|15406|ES	0.9759	0.982	0.9657	0.9817	0.9777	0.9892	0.9868	0.9828	0.9832	0.9935	1	0.9909	0.9827	0.9927	0.9973	0.9952	0.9846	0.9815	0.9777	0.9781	0.9857	0.9757	0.9717	0.9876	0.9842	0.9936	0.9647	1	0.9919	0.9857	0.9958	0.9862	0.9898	0.9952	0.9692	0.97	0.9433	0.9811	0.9932	0.99	0.9742	0.9287	0.8011	0.7172	0.8202	0.876	0.9933	0.9702	0.962
ARHGAP4|90530|ES	1	1	1	1	1	1	1	1	1	1	1	1	1	1	1	1	1	1	1	1	1	1	1	1	1	1	1	1	1	1	1	1	1	1	1	1	1	1	1	1	1	1	1	1	1	1	1	1	1
ELN|80050|ES	0.9472	0.8654	0.8904	0.9565	0.9701	0.8556	0.8323	1	0.8816	0.8291	0.9155	0.9784	0.8544	0.903	0.9626	1	0.9472	0.8654	0.8323	0.9764	0.9452	0.9515	0.9481	0.92	0.9075	0.9343	0.8654	0.9242	0.8654	0.9396	0.9343	0.9135	0.797	0.9242	0.9518	0.9111	0.938	0.9052	0.8895	0.8862	0.8373	0.913	0.9531	0.8684	0.9572	0.8354	0.9155	0.7719	0.9475
METTL21B|22751|AP	0.3104	0.1254	0.1935	0.3008	0.1444	0.1273	0.1375	0.2117	0.12	0.1751	na	0.3939	0.2651	0.1419	0.2164	0.2768	0.1154	0.0876	0.2481	0.1479	0.2453	0.1981	0.0793	0.2587	0.1373	0.1198	0.2333	0.1408	0.0405	0.1233	0.1635	0.0455	0.1703	0.2063	0.047	0.1229	0.0927	0.0669	0.2457	0.128	0.2238	0.0841	0	0.2721	0.0778	0.1186	0	0.1442	0.0303
METTL22|33898|RI	1	1	1	1	1	1	1	1	1	1	1	1	1	1	1	1	1	1	1	1	1	1	1	1	1	1	1	1	1	1	1	1	1	1	1	1	1	1	1	1	1	1	1	1	1	1	1	1	1
OGFR|60083|AP	0.008	0.0323	0.0226	0.0237	0.029	0.0358	0.0356	0.0122	0.0206	0.02	0.0722	0.0491	0.0557	0.0675	0.0695	0.0779	0.0647	0.017	0.0104	0.0236	0.0283	0.0172	0.0352	0.0426	0.0238	0.0338	0.0347	0.018	0.0462	0.0676	0.0577	0.0283	0.1197	0.0324	0.0896	0.0578	0.0282	0.0825	0.0401	0.0742	0.2288	0.0987	0.156	0.1673	0.1563	0.0953	0.1729	0.2146	0.1678
TGIF1|44507|AD	0.4009	0.5326	0.3311	0.5929	na	0.4187	0.546	0.8507	0.3877	0.608	0.6551	0.3268	0.4061	0.3756	0.2021	0.3454	0.4699	0.5109	0.2456	0.3472	0.3955	0.305	0.4904	0.4031	0.3658	0.3877	0.5032	0.4432	0.6265	0.6763	0.5184	0.3114	0.4997	0.3796	0.8092	0.5213	0.5493	0.652	0.4757	0.4105	0.7267	0.742	0.5326	1	1	0.7209	0.5707	0.924	0.8334
MIF4GD|43426|ES	0.0324	0.0289	0.0698	0	0.1907	0.0163	0.0854	0.0916	0.0585	0.0275	0.1617	0.0982	0.0425	0.1237	0.0517	0.1191	0.0471	0.0427	0.0657	0.037	0.0366	0.0148	0.0279	0	0.1076	0.0773	0.0258	0.0183	0.0733	0	0.0529	0.0476	0.1227	0.125	0.0437	0.062	0.0362	0.0648	0	0.1398	0.0618	0.0191	0.0833	0.0869	0.0162	0	0.0556	0.0304	0.0352
KLHDC2|27440|ES	0.9962	1	1	1	1	0.9957	1	1	1	0.9958	1	1	1	1	1	1	1	1	1	1	1	0.9964	0.9964	0.995	1	0.9963	1	1	1	1	0.994	1	1	1	1	1	1	1	1	1	1	1	1	1	1	1	1	1	1
TGIF1|44510|RI	0.9794	1	0.9316	0.9492	0.9686	0.9404	0.986	0.981	0.9783	1	1	1	1	0.9326	1	0.9492	0.9785	0.9726	1	0.9656	0.9529	0.9742	1	0.9751	0.9415	0.959	0.933	0.9799	1	1	1	0.9489	0.9681	0.9298	0.9085	0.9319	0.916	1	1	1	0.9367	0.9822	0.9495	0.9571	0.9522	1	0.925	0.989	0.9776
CHP1|30074|ES	0.9987	1	1	1	1	1	1	1	1	1	1	1	1	1	1	1	1	1	1	1	1	1	1	1	0.9986	1	1	1	1	0.9971	0.9977	1	1	1	1	1	1	1	1	1	1	1	1	1	1	1	1	1	1
IFNGR2|60412|ES	0.0192	0.049	0.0237	0.0152	0.0251	0.0199	0.0199	0.0219	0.006	0.0036	0.0079	0	0.0159	0.0119	0.0072	0.0309	0.0089	0.0089	0.0308	0.0283	0.008	0.0157	0.0305	0.0108	0.031	0.0165	0.0076	0.0321	0.0093	0.0032	0.0088	0.0057	0.0132	0.0145	0.0245	0.0084	0.0103	0.0197	0.0108	0.0108	0.0038	0.009	0.0077	0.0279	0.02	0.0174	0.0109	0.0204	0
IL32|33380|RI	0.9317	0.8634	0.9263	0.9236	0.8244	0.8936	0.8844	0.9176	0.914	0.8898	0.9258	0.9	0.8781	0.8867	0.8333	0.8898	0.8328	0.9065	0.8833	0.8707	0.9212	0.8663	0.8909	0.8722	0.9166	0.9007	0.8401	0.8941	0.8983	0.854	0.9067	0.8908	0.8816	0.841	0.9154	0.8588	0.8726	0.9533	0.8208	0.901	0.8288	0.9108	0.9093	0.8004	0.8904	0.8813	0.9099	0.8561	0.9129
CSK|31749|RI	0.982	1	0.9574	0.9469	0.7887	0.9421	0.9745	0.9635	0.9864	1	1	1	0.9625	0.9696	1	1	0.9614	0.9665	0.9538	0.9375	1	0.927	0.961	0.9404	0.9372	0.9804	0.9827	0.9621	1	0.8974	0.9722	0.9741	1	1	1	0.9158	1	0.961	1	0.8589	0.9735	1	0.9041	0.9465	0.9521	0.9407	0.9073	1	1
METTL21A|57191|AT	0.8278	0.8577	0.8387	0.8654	0.8502	0.8719	0.8148	0.8984	0.87	0.7817	0.6795	0.6873	0.7494	0.8783	0.6417	0.7252	0.8016	0.8757	0.804	0.7999	0.7801	0.8	0.8143	0.8609	0.8643	0.8145	0.8826	0.7369	0.8575	0.7486	0.7843	0.7718	0.8505	0.7463	0.8687	0.8745	0.8949	0.8068	0.703	0.7657	0.8364	0.7661	0.8937	0.8977	0.885	0.9105	0.846	0.8778	0.7907
PPP3CB|12153|AT	0.7918	0.8079	0.7312	0.7278	0.7364	0.677	0.707	0.7387	0.7166	0.7283	0.6951	0.7626	0.6935	0.6839	0.77	0.8455	0.7025	0.7476	0.7403	0.7231	0.7462	0.6896	0.7424	0.7268	0.727	0.729	0.7437	0.7483	0.717	0.7133	0.7826	0.7219	0.7175	0.6699	0.7859	0.6783	0.7105	0.7531	0.7832	0.8691	0.7457	0.5033	0.4403	0.4933	0.4448	0.4076	0.4857	0.5417	0.3252
IFNAR2|60391|ES	0.9476	0.8232	0.948	0.9783	0.8283	0.9553	0.8908	1	0.9316	0.878	0.9669	0.9677	0.881	0.9228	0.9568	1	0.9659	0.9087	0.8706	0.964	0.8892	0.8964	0.9065	0.8527	0.8921	0.9342	0.9431	1	0.9077	0.7822	0.9032	0.9496	0.9176	0.9574	1	0.9006	0.9699	0.9416	0.9035	0.9471	0.9558	0.9839	1	0.9074	0.8989	0.9304	0.9497	0.9854	0.9262
C5orf30|72918|AP	0.9295	0.9048	0.8988	0.9539	0.9488	0.9157	0.9268	0.9181	0.9085	0.914	0.78	0.8958	0.9294	0.8811	0.8242	0.8777	0.9041	0.8751	0.9388	0.9434	0.8854	0.9393	0.9173	0.9282	0.9308	0.9415	0.8766	0.9118	0.9375	0.909	0.8714	0.9146	0.8849	0.9017	0.9335	0.907	0.8222	0.8774	0.8705	0.8693	0.7972	0.7614	0.8673	0.911	0.8623	0.8112	0.6476	0.5149	0.6787
CD8B|54449|AT	0.1815	0.1701	0.1847	0.2972	0.1244	0.1856	0.1874	0.2695	0.2407	0.26	0.3971	0.3164	0.1903	0.255	0.0786	0.2351	0.2907	0.1571	0.2062	0.2364	0.3094	0.2186	0.1783	0.2478	0.206	0.1393	0.134	0.207	0.2025	0.3015	0.1359	0.1633	0.067	0.2008	0.1939	0.1608	0.2062	0.2907	0.1445	0.2134	0.2176	0.048	0.0456	0.1436	0.0807	0	0.2507	0.1932	0.0859
ARHGAP17|35665|ES	0.9942	1	1	1	1	1	1	1	1	1	1	1	1	1	1	1	1	1	1	1	1	1	1	1	1	0.9962	1	1	1	1	1	1	0.9926	0.9898	1	1	1	1	1	1	0.9865	1	1	1	1	0.9839	1	1	1
TNFRSF14|286|AP	0.996	0.9914	1	0.9947	0.9852	0.9926	0.9915	0.9886	0.995	0.9962	1	0.97	1	0.9845	0.9895	1	0.9898	1	0.9954	0.9893	0.9847	0.9875	0.9736	0.9751	0.9929	0.9959	0.9845	0.9897	1	0.9849	1	0.9798	0.983	1	0.9954	0.983	1	0.9727	1	1	0.9871	1	1	1	0.9848	0.9885	1	0.9841	0.9901
ARHGEF10L|862|ES	0.9393	0.9356	0.9559	0.9306	0.9228	0.9585	0.9645	0.9313	0.9283	0.9386	1	0.9276	0.946	0.9441	0.8412	0.9592	0.9722	0.9407	0.9147	0.9325	0.9542	0.9295	0.9663	0.9577	0.9603	0.9516	0.9941	0.941	0.9719	0.9489	0.9237	0.9188	0.9401	0.9248	0.9553	0.9574	0.913	0.9373	0.8643	0.8676	0.9218	0.9286	0.9516	0.9427	0.9349	0.9429	0.9331	0.9697	0.9863
CD44|15127|ES	0.0025	0.0305	0	0	0.0144	0.0124	0	0.0027	0.0525	0.0294	0.0142	0.0176	0.0111	0.0037	0.0132	0.008	0.0244	0.009	0.0522	0.0079	0.0198	0.0156	0.0129	0	0.0312	0	0.0171	0.0051	0.01	0.0118	0.0059	0.0456	0.0273	0.0019	0.048	0.0145	0.0196	0.0061	0.0267	0.0018	0.0348	0.0237	0.2301	0.5916	0.4809	0.4731	0.1692	0.3296	0.1523
MAPK8|236493|ME	0.0708	0.0111	0.035	0.0426	0.0137	0.0179	0.0328	0.0424	0.0417	0.0391	0.0526	0.0658	0.012	0.0229	0.0781	0.012	0.016	0.0301	0.0192	0.0148	0.0268	0.0335	0.019	0.028	0.0166	0.0226	0.045	0.0424	0.0244	0.0114	0.0161	0.0296	0.0513	0.0309	0.0778	0.1031	0.1154	0.0319	0.0444	0.1184	0.048	0.0374	0.0465	0.0256	0.1207	0.0421	0.0845	0	0.02
ARL16|44152|AD	0.9822	0.9643	0.979	1	0.935	0.9885	0.9667	0.9489	0.9514	0.9714	0.9426	0.9756	0.9723	0.913	0.9652	0.9749	0.96	0.9518	0.9842	0.9634	0.9677	1	0.9727	0.9226	0.9656	1	0.984	0.9588	0.9837	0.9624	1	0.9645	0.9778	0.9475	0.9835	0.9799	1	0.9743	0.9628	0.9814	0.9891	0.9461	0.976	0.9666	0.9255	0.974	0.9687	0.6939	0.9077
LEPR|3296|AT	0	0	0.0054	0	0	0.0148	0.008	0	0	0	0	0	0	0	0	0	0.0192	0.0212	0	0	0	0.0052	0	0	0	0.0067	0.0079	0	0	0	0.0149	0	0	0	0.0103	0.0061	0	0	0.008	0	0.0132	0	0	0	0	0	0	0	0
LYZ|23315|AT	0	0	0.0029	0.0005	0.0006	0.0003	0.0006	0.0005	0.0006	0.0017	0.0018	0.0003	0.0029	0.0003	0.0004	0.0014	0.0013	0.0026	0	0.0002	0.0003	0	0.0003	0.0013	0.0009	0.0009	0.0002	0.0006	0.0007	0	0.0009	0.001	0.001	0.0001	0.001	0.0005	0.0021	0.0016	0.0005	0	0	0.0017	0.0004	0.001	0.0014	0.0009	0.0009	0.0018	0.0021
FOSL2|53059|AP	0	0.0136	0.022	0.006	0.0126	0	0.0152	0.0245	0	0.0091	0.0197	0.0113	0.0082	0.003	0	0.077	0.0399	0.0169	0.0196	0.0051	0.0335	0.0197	0.0058	0	0.0203	0.0131	0.0157	0.0582	0	0.0566	0.0274	0.022	0.0096	0	0.021	0.0176	0	0	0.0806	0.0335	0.004	0	0	0	0	0.0195	0.0206	0.0234	0
ARHGAP32|19452|RI	0.044	0.0819	0.0739	0.164	0.0643	0.1087	0.056	0.0894	0.0465	0.1105	0.1344	0.0496	0.0836	0.104	0.0759	0.09	0.1449	0.0802	0.0341	0.0747	0.0447	0.0829	0.049	0.0751	0.0623	0.0616	0.1135	0.0781	0.0462	0.1072	0.09	0.1148	0.1337	0.0573	0.1514	0.128	0.1558	0.1077	0.1015	0.0328	0.0954	0.2644	0.2133	0.1245	0.0423	0.1366	0.0834	0.196	0.2433
ARFIP1|70860|ES	0.933	1	1	1	1	0.9312	1	0.9014	1	1	1	1	1	0.9638	1	1	1	1	0.9249	1	0.9466	0.947	0.9641	0.9547	1	1	1	1	1	1	0.9466	1	1	1	1	0.9662	1	1	1	1	1	1	1	1	1	1	1	1	1
MAPK13|75953|ES	0.9911	1	0.9923	0.9921	0.9951	0.9962	0.9963	0.9963	0.9915	0.9947	1	1	0.9949	0.9901	0.9976	0.9964	0.9963	0.9986	0.9956	0.9952	0.9965	0.9956	0.9932	0.9958	0.9971	0.9951	0.9966	1	0.9953	0.9958	0.9943	0.9946	0.991	0.9983	0.9982	0.9957	0.9937	1	0.9914	0.9848	0.9934	0.9841	0.9976	0.9908	0.9827	0.9718	0.9725	0.9902	1
TANK|55730|AP	0.8194	0.8236	0.8915	0.7591	0.8666	0.7951	0.8037	0.8208	0.8967	0.7969	0.6244	0.7812	0.8399	0.8182	0.7885	0.7107	0.6125	0.8305	0.838	0.7795	0.8564	0.8206	0.8398	0.6575	0.8202	0.8117	0.7486	0.743	0.7727	0.7465	0.8025	0.7276	0.8743	0.8822	0.7819	0.8566	0.8225	0.8301	0.7383	0.527	0.8713	0.8839	0.93	0.9452	0.9875	0.8983	0.8997	0.8219	0.8979
IRF3|51002|AD	0	0.152	0.1731	0.1277	0.0962	0.0927	0.0436	0.0621	0.0834	0.0991	0	0	0.1186	0.092	0	0.039	0.1087	0.0247	0.0664	0.0949	0.0768	0.1032	0.0511	0.1298	0.108	0.0333	0.0551	0.08	0.0715	0.1109	0.1157	0	0.1912	0.0795	0.1265	0.038	0.0528	0.2248	0.1206	0	0.1728	0.2652	0.1648	0.1143	0.132	0.066	0.151	0.1595	0.1489
KLC1|29470|RI	0.2238	0.3127	0.3877	0.3058	0.2466	0.4448	0.5573	0.4523	0.4381	0.4426	0.466	0.365	0.5814	0.2823	0.3016	0.3533	0.4199	0.4905	0.2124	0.472	0.3238	0.5151	0.4501	0.3049	0.3213	0.4219	0.4339	0.4672	0.3537	0.6969	0.4683	0.3171	0.5722	0.1191	0.3688	0.5735	0.3616	0.5868	0.3815	0.3909	0.5042	0.673	0.6592	0.5512	0.6536	0.5125	0.515	0.6554	0.6317
KLF7|57168|AD	1	1	1	1	0.9516	1	1	1	1	1	1	1	0.8875	1	1	1	1	1	1	0.9291	1	0.8699	1	0.8319	1	1	1	1	1	0.8924	1	1	1	1	1	1	1	1	0.9566	0.9465	0.9732	0.9059	0.6661	0.8822	0.9619	1	1	0.9705	1
VAV2|88083|ES	0	0.017	0.009	0.0138	0.0239	0.0097	0.0052	0	0	0	0.0165	0.0118	0.0146	0	0.0234	0.0183	0.0146	0.0076	0	0.0074	0	0	0	0	0	0	0	0.0127	0.008	0	0	0.017	0.0078	0	0.0685	0	0	0	0.0131	0	0.0129	0	0	na	0	0.0212	0	0.0152	0.0054
NEDD4L|45650|AP	0.0847	0.1145	0.0524	0.0448	0.0224	0.0544	0.0395	0.0494	0.0512	0.0424	0	0.0934	0.0473	0.0467	0.1541	0.1904	0.0376	0.0406	0.0412	0.0304	0.0751	0.0359	0.064	0.0557	0.0722	0.0106	0.0439	0.1213	0.0155	0.0332	0.1879	0.0681	0.0241	0.0651	0.1814	0.0775	0.0744	0.1	0.2867	0.7953	0.1137	0.1946	0.0831	0.3078	0.1924	0.0763	0.031	0.1206	0.1625
NR2C1|23741|AT	0	0	0.1819	0.1297	0.0231	0.1507	0.1949	0.1088	0.171	0.1065	0.1004	0.1499	0.1225	0.1146	0.2095	0.1055	0.1183	0.199	0.1981	0.0573	0.0966	0.1464	0.1417	0.229	0.0957	0.0694	0.0393	0.1227	0.1931	0.168	0.0679	0.2513	0.1084	0.1439	0.1432	0.144	0.1659	0.2486	0.1297	0.0443	0.1982	0.2349	0.2775	0.1507	0.1908	0.3884	0.2769	0.228	0.3099
IRF9|26875|AT	0.9901	0.9764	0.9636	0.987	0.9754	0.9794	0.9798	0.9888	0.9804	0.9839	0.9817	0.9753	0.9765	0.963	0.9794	0.9733	0.9675	0.988	0.989	0.9851	0.9849	0.9865	0.9713	0.988	0.9867	0.9843	0.9719	0.9795	0.9706	0.9647	0.9818	0.9867	0.9276	0.9707	0.9715	0.974	0.9642	0.9615	0.9819	0.9748	0.9549	0.9447	0.9693	0.9465	0.9481	0.9244	0.9668	0.9419	0.9254
CKLF-CMTM1|36737|AT	0.7898	0.9261	0.6735	0.8011	0.3189	0.8373	0.7161	0.6704	0.8029	0.6072	na	0.6415	0.4341	0.7802	0.6062	1	0.7328	0.7664	0.8173	0.9102	0.7645	0.5162	0.8752	0.7392	0.5763	0.384	0.9347	0.8095	0.9148	1	0.7816	0.5877	0.8533	0.8353	0.5911	0.9629	0.5522	0.8551	0.8173	0.8838	0.8392	0.6511	0.6338	0.6268	0.7377	0.8066	0.85	0.5108	0.8095
DCK|69460|AD	0.0553	0.0151	0.0298	0.0877	0.0281	0.024	0.0407	0.0437	0.0303	0.0266	0.0339	0.041	0.0281	0.048	0.0506	0.0834	0.0321	0.0416	0.0615	0.0151	0.0259	0.0326	0.1408	0.0474	0.0092	0.0443	0	0.0947	0.0131	0.0469	0	0.0292	0.0121	0.0589	0.0532	0.0209	0.0121	0.0193	0.0518	0.1126	0.0298	0.0674	0	0.0298	0.0537	0	0.0615	0.0201	0
CBLB|66001|ES	0.6528	0.7929	0.7442	0.9122	0.9225	0.7534	0.6162	0.6951	0.8062	0.5833	0.7143	0.6835	0.6809	0.7458	0.6988	0.9474	0.7403	0.7826	0.7849	0.7863	0.7693	0.7949	0.8387	0.904	0.6919	0.7963	0.5802	0.8026	0.812	0.7375	0.9412	0.9032	0.8549	0.7544	0.7511	0.7677	0.938	0.7959	0.8447	0.8624	0.7605	0.9123	0.7881	0.8103	0.8062	0.8936	0.4087	0.8989	0.8298
IRF3|50995|ES	0.9555	0.8674	1	0.9217	0.9765	0.8786	1	0.9564	1	1	1	1	1	1	0.7359	na	0.9784	1	1	1	0.945	1	1	1	1	1	1	1	1	0.9472	0.9734	1	1	1	1	0.9768	0.7256	0.9734	1	1	0.9406	1	0.9764	1	0.7385	0.8774	0.725	0.8673	0.8227
CREB1|57176|AT	0.9805	0.9628	0.9564	1	0.9358	0.9503	0.9235	0.9559	0.9522	0.9419	0.9219	0.9744	0.9403	0.9596	0.9764	0.9881	0.9441	0.8757	0.9801	0.9245	0.9821	0.9865	0.9931	0.9887	0.9811	0.9611	0.9473	0.9669	0.9553	1	0.9402	0.9384	0.9714	0.9288	0.9453	0.984	0.9568	0.9376	0.9627	0.9671	0.9842	0.8666	0.803	0.9115	0.9494	0.9052	0.9757	0.9107	0.9187
GMFG|49769|ES	1	0.9751	0.9905	0.9833	0.9946	0.9863	1	0.9953	0.9946	0.9852	0.987	0.9874	0.9808	1	0.9749	0.9941	0.9879	0.9843	0.9807	0.9884	0.9947	0.9887	1	0.9873	0.9702	0.985	0.9963	0.9819	0.9897	0.9721	0.9879	0.9933	0.9852	0.9945	0.9824	0.9871	0.9914	0.9809	0.9848	0.973	1	0.9807	1	1	1	0.9795	0.9786	0.9937	1
PPP3CA|70094|ES	0.9888	0.9898	0.9609	0.9731	0.9717	0.9919	0.9794	0.9847	0.9796	1	1	1	1	0.96	1	1	1	0.9581	0.9887	0.9926	1	1	1	0.9752	0.9921	1	0.9788	0.9826	1	0.99	1	0.9518	1	1	0.9738	0.9911	0.9877	1	1	0.9834	0.9808	0.9828	0.9367	0.9731	1	0.9553	0.978	0.987	0.9786
CKLF|36733|ES	0.8183	0.904	0.7568	0.6495	0.5309	0.5838	0.8222	0.9082	0.8971	0.8848	1	0.8702	0.7053	0.763	0.818	0.8453	0.5797	0.7595	0.7353	0.871	0.5417	0.8479	0.7232	0.669	0.8771	0.5771	0.7582	0.803	0.9583	1	0.758	0.8666	0.7009	0.8263	0.9419	0.9303	0.7403	0.7955	0.8557	1	0.7224	0.9013	0.8698	0.6988	1	0.915	0.9537	0.9655	0.9725
ARMC6|48573|ES	1	1	0.9868	0.9857	1	0.9889	1	1	1	1	1	1	1	0.9846	1	1	0.9865	0.9867	1	1	1	0.9736	1	0.977	0.9335	0.9853	1	0.9682	1	0.9761	0.9468	0.9782	1	1	1	1	1	1	0.9801	0.9788	0.9876	1	0.9017	1	1	0.9808	1	0.9874	0.9796
NUDT6|70523|AP	0.0644	0.1218	0.042	0.0936	0.0523	0.0486	0.0563	0.1184	0.0605	0.0432	0.1297	0.2102	0.1011	0.0988	0.1842	0.0387	0.0428	0.0224	0.1297	0.0416	0.0915	0.0659	0.0651	0.1435	0.0546	0.0251	0.0512	0.0355	0.0416	0.1381	0.0736	0.1347	0.0812	0.0949	0.0462	0.0248	0	0.1698	0.1756	0.0806	0.2083	0.1889	0.0727	0	0.4784	0.1193	0.5578	0.1895	0.199
TNFRSF25|410|RI	0.3302	0.3006	0.5379	0.5417	0.6995	0.6	0.8279	0.8508	0.5007	0.8627	0.6306	0.5828	0.6995	0.373	0.0842	0.4112	0.4232	0.7989	0.456	0.5191	0.4822	0.5379	0.7281	0.3926	0.5012	0.3235	0.506	0.2643	0.2964	0.4597	0.6995	0.0958	0.7694	0.3946	0.8566	0.4822	0.8156	0.5594	0.4777	na	0.6769	0.894	0.7543	0.867	0.8404	0.7972	0.8898	0.7745	0.9019
ARHGAP30|8538|RI	1	1	1	1	1	1	1	1	1	1	1	1	1	1	1	1	1	1	1	1	1	1	1	1	1	1	1	1	1	1	1	1	1	1	1	1	1	1	1	1	1	1	1	1	1	1	1	1	1
PLCG1|59390|AA	0.7719	0.8744	0.6752	0.6851	0.8024	0.7251	0.7119	0.6394	0.7303	0.7719	0.5632	0.7267	0.9207	0.8468	0.7437	0.5991	0.8186	0.8564	0.778	0.7632	0.8417	0.8286	0.7747	0.8457	0.8417	0.8051	0.7538	0.7586	0.6592	0.8286	0.8155	0.7074	0.78	0.7267	0.6878	0.7383	0.7303	0.6817	0.7378	0.7132	0.7742	0.595	0.6939	0.6769	0.6688	0.8304	0.7437	0.7503	0.6873
NFATC3|37189|ES	1	1	0.9767	1	0.9817	1	1	1	0.9747	1	1	1	1	1	1	1	1	0.9661	1	1	1	1	1	1	1	1	1	1	1	1	1	1	1	0.95	1	1	1	1	1	0.9499	1	1	1	1	1	1	0.953	1	1
TNFRSF19|25466|AT	0	0.0663	0	0	0	0	0	0	0	0	0	0.0545	0	0	0.0548	0	0.0653	0	0	0	0	0.1147	0.0407	0	0	0	0	0	0	0	0	0	0	0	0	0.0952	0.1017	0.055	0	0	0	0.0539	0	0	0	0.0552	0.0538	0	0
METTL23|43631|AD	0.4231	0.3626	0	0.3581	0.3089	0.3095	0.3428	0.3443	0	0.1668	0.5029	0.2991	0.2018	0.3762	0.2215	na	0.1407	0.3468	0.1978	0.3424	0.2927	0.2215	0.2286	0.3359	0	0.275	0.498	0.3671	0	na	0.2944	0.275	0.6413	0.3278	0.1594	0.5584	0.1594	0.4867	0.4102	0.5323	0.3106	0.2018	0.3685	0.2623	0.281	0.4423	0.3398	0.3242	0.2912
TNFAIP2|29429|AP	1	1	1	1	1	1	1	1	1	1	1	1	1	1	1	1	1	1	1	1	1	1	1	1	1	1	1	1	1	1	1	1	1	1	1	1	1	1	1	1	1	1	1	1	1	1	1	1	1
MAP2K2|46763|RI	1	1	1	1	1	1	1	1	1	1	1	1	1	1	1	1	1	1	1	1	1	1	1	1	1	1	1	1	1	1	1	1	1	1	1	1	1	1	1	1	1	1	1	1	1	1	1	1	1
ARRB2|38565|AD	0	0	0.0088	0.0225	0.0072	0.012	0.0122	0	0	0.0125	0	0	0.0283	0	0	0	0.0111	0	0	0.009	0	0	0.0232	0.0118	0.0107	0.0103	0	0	0.0331	0.0103	0.0131	0	0.0319	0.0147	0.0283	0	0	0	0.0095	0	0.0134	0.0642	0.0769	0.04	0.0666	0.0958	0.0211	0.0159	0
RSAD2|52595|AP	0	0	0.0108	0	0.0111	0	0	0.0083	0	0	0	0	0	0	0.0033	0	0	0	0.0019	0.0264	0.0097	0	0.0167	0	0	0	0	0	0.032	0	0	0	0	0	0.0063	0	0	0.0085	0.0083	0	0.0138	0	0	0	0	0.088	0	0.0486	0
ARL8B|63024|AD	1	1	0.9942	1	1	1	1	1	1	1	1	1	1	1	1	1	1	1	1	1	1	1	1	1	1	1	1	1	1	1	1	1	1	1	1	1	1	1	1	1	1	1	1	1	1	1	1	0.9923	1
NR2C2AP|48611|AT	0.0983	0.0494	0.0754	0.0992	0.1149	0.0844	0.0704	0.0262	0.0893	0.0576	0.1475	0.0956	0.0868	0.0997	0.0811	0.0796	0.0843	0.0957	0.0917	0.0683	0.0926	0.0646	0.1191	0.1131	0.0658	0.0806	0.1107	0.0917	0.0445	0.0369	0.048	0.1665	0.1996	0.0819	0.0154	0.1131	0.1023	0.0852	0.068	0.0372	0.069	0.1041	0.1418	0.1149	0.1491	0.1708	0.1889	0.0842	0.1093
IL4R|35683|AP	1	1	1	1	1	1	1	1	1	1	1	1	1	1	1	1	1	1	1	1	1	1	1	1	1	1	1	1	1	1	1	1	1	1	1	1	1	1	1	1	1	1	1	1	1	1	1	1	1
FGFR4|74730|RI	0.0817	0.132	0.1768	0.1219	0.1746	0.1164	0	0.0576	0.1129	0.0316	0.0486	0.083	0.1958	0.213	0.2286	0	0.1037	0.0298	0.1344	0.0585	0	0.0417	0.13	0.1196	0.053	0.0515	0.1782	0.1446	0.1119	0.0729	0.0771	0.0367	0.4111	0.1882	0.2052	0.149	0.2059	0.2136	0.1424	0.0515	0.0884	0.185	0.3365	0.2005	0.2588	0.2839	0.4385	0.2569	0.2841
HSP90AA1|29331|AT	0.0219	0.0185	0.0303	0.0189	0.0211	0.0202	0.0117	0.0231	0.0181	0.0149	0.0191	0.0157	0.0271	0.0416	0.0213	0.0178	0.0287	0.0123	0.0191	0.0157	0.0287	0.015	0.0239	0.0212	0.0139	0.018	0.0267	0.0299	0.0311	0.0303	0.0252	0.0129	0.0436	0.017	0.0367	0.041	0.0271	0.0357	0.0329	0.0282	0.0196	0.0261	0.0324	0.034	0.0191	0.0436	0.0141	0.0334	0.0365
KLC1|29476|ES	0.405	0.6108	0.4851	0.4301	0.4335	0.5768	0.5148	0.4319	0.2475	0.2717	0.5983	0.4535	0.3118	0.4194	0.5115	0.5277	0.4951	0.4762	0.357	0.6036	0.3982	0.2804	0.4444	0.2454	0.4338	0.3632	0.347	0.5107	0.4947	0.3919	0.6994	0.3336	0.3993	0.2245	0.3726	0.4693	0.3945	0.3529	0.6216	0.6319	0.539	0.572	0.1971	0.3815	0.3945	0.6649	0.6132	0.3518	0.611
ARL17B|42019|AT	0.0262	0.0226	0.0069	0.0183	0.014	0.0069	0.0225	0.0101	0.0491	0.013	0.0529	0.0125	0.0515	0.0331	0.0122	0.0352	0.012	0.032	0	0.0177	0.0094	0.0169	0	0.0242	0.0155	0	0.0085	0.0074	0.0161	0.0095	0.012	0.0284	0.0132	0.0057	0.025	0.0215	0.0149	0.0123	0.0155	0.0127	0.0432	0.0133	0.0291	0.0343	0.0184	0.0184	0.0417	0.0172	0.0754
ARHGEF2|8141|AP	0	0	0	0	0	0	0	0	0	0	0	0	0.0589	0	0.0278	0	0	0	0	0	0	0	0	0	0.0235	0	0	0	0	0	0.0238	0	0	0	0	0	0	0	0.0146	0	0	0	0	0.0226	0.0209	0	0	0.0152	0
PSMD5|87398|ES	1	1	0.9725	1	1	1	1	1	0.9824	0.9829	1	1	1	1	1	1	0.9687	1	1	1	1	1	1	1	0.9865	1	1	0.9833	1	1	1	1	1	0.9853	1	1	1	1	1	0.9794	1	1	1	1	1	1	1	0.9813	1
MX2|60662|ES	1	1	1	1	1	1	1	1	1	1	1	1	1	1	0.9762	1	0.968	1	1	0.9771	1	1	1	0.964	1	1	1	1	1	1	1	0.9786	0.8971	1	0.943	0.9295	0.9909	1	1	1	1	0.9552	0.9649	0.9097	1	1	0.9607	0.9724	0.9758
IFNGR1|77935|ES	0.0327	0.0337	0.0247	0.0153	0.0374	0.0279	0.0184	0.022	0.0243	0.015	0.0112	0.0246	0.0288	0.0241	0.0412	0.0191	0.0518	0.0317	0.0347	0.0352	0.0254	0.023	0.0201	0.0279	0.0385	0.0231	0.0214	0.0327	0.0143	0.0321	0.0336	0.0637	0.0382	0.0296	0.0369	0.039	0.0246	0.0232	0.0333	0.0361	0.0192	0.0312	0.0317	0.0562	0.0214	0.0365	0.0206	0.0395	0
NEO1|31598|ES	0.0426	0.0774	0.0384	0.0537	0.0418	0.0511	0.0333	0.0163	0.0479	0.0272	0.012	0.0424	0.0201	0.0392	0.0382	0.0652	0.0525	0.06	0.0235	0.0385	0.0504	0.0343	0.044	0.0505	0.0309	0.0318	0.03	0.0274	0.0692	0.0384	0.02	0.0442	0.0199	0.0977	0.0394	0.0458	0.0182	0.0508	0.0702	0.1286	0.0414	0.0472	na	0	0.0149	0.1168	0.0807	0.1131	0.0884
FGFR1|133022|ME	0.0048	0.0082	0.0101	0.0059	0.007	0	0.0217	0	0.0059	0.0097	0	0	0.003	0.0055	0.0029	0.003	0.0251	0	0	0	0	0.0024	0.0031	0.0063	0.0014	0.011	0.0034	0	0	0.0329	0.0058	0.0018	0.0142	0	0.011	0.0191	0.0019	0.0154	0.0135	0.0102	0.0077	0.0397	na	0.061	0	0.039	0.0264	0	0
TGFBI|73473|AP	0	0.024	0	0	0	0	0	0	0	0	0	0	0	0	0	0	0.0304	0	0	0	0	0	0	0	0	0	0	0	0	0	0	0	0	0.0304	0	0	0.0179	0	0	0	0	0.0015	0	0	0.0029	0.0009	0	0.006	0.0021
HMGB1|25569|RI	1	0.9297	0.9492	0.9193	0.7614	0.9339	0.9129	1	0.9339	0.9297	1	1	0.9319	1	0.9249	0.8556	0.8965	0.9274	1	1	1	1	0.9208	1	0.8602	0.9394	1	0.9249	1	0.9222	0.9426	0.7848	1	0.9274	0.9708	0.9359	0.8602	1	1	1	0.9504	1	0.9899	1	1	1	0.9623	0.97	1
TGIF1|44506|AA	0.9434	0.9858	0.9715	0.9712	0.978	0.977	0.9666	0.9722	0.9796	0.9639	1	0.9913	1	0.9943	0.9687	0.9651	0.9801	0.9625	1	0.9841	0.9777	0.9551	0.9647	0.9924	0.994	0.9783	0.9757	0.9447	0.9827	0.9869	0.9936	0.9866	1	0.9824	0.9787	0.9845	0.9897	0.974	0.9774	0.9591	0.9798	0.968	0.9686	0.9519	0.991	1	0.9862	0.9946	0.9812
FOS|28496|AA	0.8365	1	0.9861	1	1	1	1	0.9833	1	0.9692	1	1	1	0.9882	1	1	1	1	na	1	1	1	1	1	1	0.9833	1	0.9741	1	1	0.9895	1	1	0.9292	1	0.9857	1	0.9919	0.9893	1	1	1	1	1	1	1	1	1	1
THRA|40838|AP	1	1	1	1	1	1	1	1	1	1	0.9026	1	1	1	1	1	1	1	1	1	1	1	1	1	1	1	1	1	1	1	1	1	1	0.9026	1	1	1	1	1	1	1	0.9744	1	1	1	0.9511	1	1	0.957
TGFBR2|63806|ES	0.4746	0.356	0.323	0.4136	0.3812	0.3443	0.4159	0.361	0.3169	0.4068	0.3665	0.4221	0.3506	0.3449	0.3763	0.3289	0.3789	0.3966	0.379	0.4045	0.3315	0.3467	0.3148	0.4216	0.3782	0.3985	0.3474	0.2855	0.3506	0.3506	0.2535	0.4153	0.3811	0.3721	0.2986	0.3336	0.3299	0.3506	0.3724	0.2981	0.3615	0.2684	0.3932	0.4274	0.5121	0.2825	0.3016	0.4104	0.4391
NDRG1|85256|ES	0.9949	1	0.9987	0.9986	0.9989	0.9971	0.9986	0.9955	1	0.9983	0.9964	0.9988	0.9979	0.9991	1	1	0.9969	0.9995	0.9974	0.9984	0.9984	0.9988	0.9972	0.9933	0.9996	0.9994	0.9956	0.994	1	0.9983	0.9957	1	1	0.998	0.9986	1	1	1	0.9977	1	0.9985	1	1	1	0.9974	0.9927	1	1	1
IL32|33430|ES	0.0405	0.0907	0.04	0.0621	0.1204	0.0368	0.0599	0.0243	0.0438	0.04	0.0195	0.0328	0.0616	0.0601	0.0898	0.0246	0.0579	0.0811	0.0898	0.0371	0.0269	0.0924	0.0501	0.1493	0.0452	0.0788	0.0432	0.0257	0.0602	0.0304	0.0356	0.0454	0.0435	0.0635	0.0307	0.0211	0.0281	0.0351	0.0195	0.0107	0.0339	0.0066	0.0194	0.1332	0.0219	0.0233	0.0146	0.0283	0.015
PML|31627|AT	0.0997	0.1305	0.1156	0.1461	0.0955	0.0819	0.1138	0.148	0.1676	0.1691	0.1857	0.1157	0.0914	0.1088	0.1231	0.135	0.1014	0.1511	0.1051	0.1303	0.1274	0.1332	0.1001	0.167	0.1229	0.1056	0.0811	0.109	0.1485	0.1252	0.0949	0.102	0.1242	0.2957	0.0909	0.0983	0.1217	0.1246	0.1261	0.0907	0.0983	0.1469	0.1551	0.1301	0.1177	0.0402	0.156	0.1061	0.0727
NRP1|11198|AT	0.9647	0.961	0.9552	0.9655	0.9349	0.9435	0.9738	0.9455	0.9422	0.9554	0.9686	0.9689	0.9658	0.938	0.9523	0.9634	0.9271	0.973	0.9491	0.9783	0.9772	0.9571	0.9353	0.9378	0.9662	0.9433	0.9365	0.9592	0.9626	0.9709	0.9625	0.9644	0.9649	0.9499	0.9066	0.97	0.9723	0.9537	0.9568	0.9639	0.95	0.9536	0.7815	0.6308	0.8226	0.8765	0.9428	0.9019	0.843
ARHGAP19|12692|AT	0	0	0	0	0	0	0	0	0	0	0	0	0	0	0	0	0	0	0	0	0	0	0	0	0	0	0	0	0	0	0	0	0	0	0	0	0	0	0	0	0	0	0	0	0	0	0	0	0
RNASEL|9156|AT	0.9646	0.9403	0.9247	0.955	0.9114	0.9501	0.9625	0.9259	0.9501	0.9445	0.9339	0.9643	0.9254	0.9171	0.9558	0.9418	0.9048	0.9594	0.9657	0.9503	0.9593	0.9449	0.9292	0.9364	0.9482	0.9555	0.9138	0.948	0.9113	0.9219	0.9423	0.9618	0.8683	0.9593	0.9031	0.91	0.8814	0.879	0.9301	0.9491	0.9244	0.88	0.8917	0.8412	0.8579	0.8737	0.8863	0.8267	0.8213
IL32|33386|ES	0.0268	0.0572	0.0289	0.0237	0.0266	0.0449	0.0274	0.024	0.0287	0.0293	0.0169	0.0244	0.036	0.0416	0.0386	0.0254	0.0416	0.0271	0.0318	0.038	0.032	0.0403	0.0356	0.0334	0.0281	0.0366	0.0483	0.0312	0.0306	0.0344	0.0218	0.0313	0.0439	0.0371	0.0233	0.0338	0.0418	0.0126	0.0316	0.0297	0.0546	0.0176	0.0294	0.0604	0.0279	0.0276	0.0211	0.0395	0.0175
TUBB3|38176|ES	0	0	0	0	0	na	0	na	0	na	na	0	na	0	0	0	0	0	0	0	0	0	0	na	0	na	0	0	na	0	0	0	na	0	0	0	na	0	0	0	0	0	0.0923	0	0	0	0	0	0
TMSB15B|89786|AT	0.0203	0	0.0153	0.0388	0	0.0424	0	0.0756	0.0171	0.1016	0	0.0122	0.0616	0	0	0.0274	0.0745	0	0	0	0	0.0425	0.0513	0.0202	0.0324	0.0398	0	0.02	0.0399	0	0.0243	0	0	0	0.039	0.0155	0.0202	0.0633	0.0148	0.0268	0.0709	0	0.0092	0	0	0	0	0	0.0194
ARPC1B|80612|ES	0.0037	0.017	0.0104	0.0047	0.0132	0.0121	0.0124	0.0034	0.0044	0.008	0.0209	0.0018	0.0111	0.0023	0.0044	0.009	0.0142	0.0064	0.0112	0.0012	0.0071	0.0044	0.0075	0.0106	0.008	0.0092	0.0073	0.003	0.0025	0.0036	0	0.0092	0.0013	0.0098	0.0087	0.0061	0.0155	0.0119	0.0179	0.0034	0	0.0035	0.0091	0.0076	0.0165	0.0088	0.0042	0.0197	0.0122
ARSK|72807|AT	0.3957	0.3492	0.3692	0.5056	0.3777	0.4726	0.374	0.4281	0.4258	0.4938	0.3905	0.2785	0.4814	0.4311	0.3594	0.2763	0.3891	0.4626	0.5503	0.4692	0.3651	0.3848	0.3173	0.4777	0.4242	0.509	0.4345	0.3337	0.4395	0.3053	0.3722	0.4092	0.4094	0.2959	0.4658	0.3975	0.4258	0.3578	0.3443	0.2542	0.3559	0.4242	0.4825	0.4792	0.4054	0.6089	0.3189	0.453	0.4342
ARL6IP1|34269|ES	1	1	1	0.9985	1	1	0.9975	0.9987	1	1	1	1	1	1	1	0.9979	1	0.999	0.9984	1	1	1	1	1	1	1	1	1	1	1	0.9982	1	1	0.999	1	1	1	1	1	1	1	1	1	1	1	1	1	1	1
SEMA6A|73054|AP	0.0203	0.0126	0.0471	0.0517	0	0.0129	0.0098	0.0201	0	0.0033	0.0094	0.014	0.0093	0.0172	0	0	0.0067	0.0229	0.0182	0.0164	0.0144	0.0164	0.0107	0.0145	0.0483	0.0125	0.0139	0.0231	0.0095	0	0.0142	0.0084	0.0215	0	0.0333	0.0311	0.0439	0.0194	0	0	0.0097	0.0201	0.0257	0	0.066	0.0736	0	0.0403	0
UBXN1|16398|ES	1	1	0.9983	0.9961	0.9953	1	1	1	0.9957	0.9946	1	0.9955	1	1	0.9979	1	0.9957	0.9894	0.9984	0.9975	1	0.9972	0.9957	0.9979	1	0.9985	0.9979	0.9984	1	1	1	0.998	0.9973	0.9975	0.9969	1	0.9948	1	0.9981	0.9976	0.9956	0.9982	0.9941	1	0.9962	1	0.9953	0.9952	1
ARHGAP32|19451|RI	0.1514	0.1752	0.147	0.1552	0.1271	0.0755	0.1154	0.0977	0.0895	0.1381	0.2416	0.1438	0.2279	0.1876	0.096	0.1166	0.1362	0.1056	0.0629	0.0888	0.1459	0.1048	0.1397	0.1151	0.0825	0.096	0.1357	0.219	0.252	0.1394	0.2595	0.1154	0.3603	0.0762	0.2555	0.2334	0.2724	0.2452	0.113	0.5272	0.1209	0.3929	0.524	0.4036	0.3096	0.5936	0.2017	0.6777	0.4606
S100A10|7678|AP	0.9967	0.9983	1	0.9987	0.9987	0.999	0.999	1	0.9985	1	1	1	1	0.9957	0.9963	0.9936	1	0.9958	0.9992	0.9979	0.9987	1	0.9991	1	0.999	0.9981	0.9986	0.9993	0.9972	1	1	0.9983	0.9967	0.9974	0.9984	1	1	0.9983	1	1	0.9957	1	0.9988	0.9957	1	0.9972	0.9941	0.996	1
HDAC10|62795|RI	0	0.0295	0.1127	0.0855	0.0869	0.068	0.0492	0.0486	0.0477	0.0551	0.1213	0.085	0.1271	0.1421	0.0369	0.0585	0.1327	0.1011	0.0249	0.0298	0.0283	0.0427	0.0689	0.0689	0.023	0.051	0.0794	0.0508	0.0568	0.0732	0.0504	0.1118	0.2238	0.0594	0.0961	0.057	0.1078	0.0568	0.1781	0.1199	0.0554	0.3193	0.2241	0.1565	0.2187	0.3043	0.2586	0.3606	0.1341
TNFSF12|38968|ES	0.1028	0.1012	0.1487	0.0856	0.1255	0.0608	0.0765	0.114	0.1094	0.0704	0.2556	0.0795	0.144	0.0571	0.1186	0.0954	0.1088	0.1787	0.1215	0.1256	0.0957	0.0692	0.0987	0.149	0.0851	0.0857	0.099	0.1186	0.1078	0.105	0.0728	0.0897	0.094	0.1373	0.1176	0.0861	0.0895	0.1195	0.092	0.1193	0.1618	0.1539	0.1566	0.1034	0.195	0.0972	0.1416	0.1612	0.0576
SH3BP2|68599|ES	0.0369	0.1181	0	0	0.03	0.1021	0.0587	0.049	0	0	0	0.0884	0	0.074	0.0535	0.0495	0.0386	0.0573	0.0339	0.0433	0.008	0	0.0388	0	0.0531	0	0	0.0425	0	0.0125	0.099	0.0428	0.0401	0	0.0121	0.0733	0.0664	0.0294	0.0547	na	0	0.034	0	0	0.0443	0	0.037	0	0.0312
ARRB2|38571|ES	0.0285	0.132	0.0737	0.1543	0.0455	0.1949	0.0656	0.0329	0.0871	0.0489	0.1005	0.174	0.1226	0.1758	0.0529	0.0466	0.0834	0.1188	0.1501	0.1112	0.1107	0.1287	0.0476	0.2631	0.0905	0.0866	0.1481	0.1315	0.1188	0.0725	0.2268	0.1182	0.1327	0.0725	0.1846	0.1197	0.1509	0.1481	0.0911	0.0891	0.1197	0.1636	0.1436	0.0529	0.0739	0.1308	0.1315	0.1686	0.1024
MICAL1|77198|AP	0.6607	0.5872	0.638	0.5551	0.5715	0.5816	0.6421	0.6547	0.6682	0.5788	0.633	0.813	0.6203	0.6767	0.754	0.782	0.7632	0.6136	0.5854	0.6774	0.6207	0.687	0.6492	0.5753	0.6549	0.6969	0.536	0.8455	0.5786	0.6421	0.7434	0.6295	0.6646	0.5145	0.6816	0.6449	0.5196	0.8078	0.6073	0.8177	0.7014	0.6501	0.5369	0.6833	0.7378	0.7025	0.8457	0.7368	0.6903
PLSCR1|67169|ES	0.9317	0.9176	0.9259	0.9403	0.9612	0.9292	0.9303	0.9534	0.9354	0.9274	0.9544	0.891	0.9223	0.8655	0.9509	0.9185	0.9102	0.8998	0.9291	0.9376	0.9343	0.8935	0.9371	0.9506	0.8962	0.9493	0.9229	0.9516	0.9178	0.9369	0.8964	0.9369	0.8993	0.9371	0.9343	0.9372	0.9409	0.8883	0.9468	0.9646	0.8781	0.9222	0.9496	0.8711	0.7779	0.8554	0.8044	0.9013	0.9039
ARFGEF1|84088|AT	0.9362	0.9303	0.9126	0.9295	0.8694	0.9356	0.9421	0.932	0.9218	0.9378	0.9345	0.9211	0.9369	0.913	0.9327	0.9293	0.9157	0.9381	0.9493	0.9314	0.9492	0.946	0.9239	0.927	0.9472	0.9554	0.925	0.9304	0.9269	0.928	0.9061	0.9222	0.886	0.9363	0.9056	0.9149	0.9209	0.9085	0.9227	0.8737	0.9154	0.8683	0.8797	0.8529	0.9356	0.9306	0.9297	0.8848	0.8529
ARL6IP4|25038|AD	0.9229	1	0.9663	0.9812	0.9462	0.928	0.8761	0.9627	0.9835	0.9107	0.7466	0.8589	0.9022	0.8836	0.8446	1	0.9057	1	0.8426	0.9591	0.7562	0.9489	0.9364	0.8918	0.9555	0.8895	1	0.9567	0.9274	0.9737	0.9647	0.7448	0.9402	0.8698	0.9511	0.9475	0.9481	0.8388	0.9481	1	0.7221	0.9095	1	0.9561	1	0.9145	0.8491	0.9707	1
MDK|15571|RI	0.0377	0.0482	0.0485	0.0345	0.0176	0.0367	0.0411	0.0364	0.0559	0.0466	0.0183	0.0329	0.038	0.0372	0.0331	0.0321	0.0383	0.0687	0.0351	0.04	0.0417	0.0342	0.0394	0.0283	0.0334	0.04	0.0294	0.0412	0.0517	0.0195	0.0388	0.0466	0.0351	0.0636	0.0163	0.0331	0.0241	0.0426	0.0302	0.0119	0.0458	0.0327	0.0592	0.0685	0.0562	0.0568	0.04	0.0398	0.0803
ESRRA|16630|AP	0.9116	0.7368	0.8364	0.8061	0.8125	0.8509	0.8737	0.8833	0.7867	0.8681	0.8077	0.9074	0.7816	0.7898	0.8778	0.8006	0.7831	0.7706	0.8683	0.863	0.8557	0.7636	0.8338	0.7602	0.851	0.8543	0.8481	0.9268	0.8942	0.8649	0.8331	0.7773	0.7819	0.9	0.6732	0.8364	0.7481	0.8102	0.7622	0.8465	0.7812	0.5138	0.661	0.6195	0.557	0.6276	0.6158	0.5643	0.6269
KLHL8|69856|ES	1	1	1	1	0.9651	1	1	0.9645	1	1	0.9347	1	1	1	1	1	1	1	1	0.9742	1	1	0.9806	0.9586	1	1	1	1	1	1	0.9508	1	1	1	1	0.9804	1	1	1	1	1	1	1	1	1	1	1	1	1
TUBB3|38165|AP	0	0.0188	0.0141	0.0074	0.005	0.0209	0.0259	0	0.0178	0.0196	0.0658	0.0076	0.0202	0.0086	0.0126	0.0136	0	0	0.0059	0.0172	0.0095	0	0.0228	0.0573	0.0172	0.0085	0.017	0	0	0.0289	0	0.0253	0.012	0.033	0	0.0527	0	0.0132	0.0453	0.0207	0.0295	0.0331	0.0077	0.0318	0.0111	0.0173	0.0044	0.0349	0.0244
METTL10|13407|ES	0.6924	0.6376	0.6644	0.6554	0.6209	0.6604	0.6263	0.6034	0.5036	0.5812	0.5932	0.5568	0.6937	0.6604	0.6295	0.7126	0.6204	0.5744	0.7718	0.6034	0.5914	0.6771	0.6085	0.546	0.6442	0.6355	0.7149	0.7469	0.6441	0.6615	0.6397	0.543	0.6849	0.6532	0.4621	0.6853	0.5984	0.6494	0.6716	0.6698	0.5019	0.4665	0.5735	0.6333	0.574	0.5947	0.589	0.5958	0.714
CYLD|36392|AT	0.0464	0.0816	0.0818	0.0382	0.0201	0.0381	0.0605	0.03	0.0331	0.0372	0.0369	0.0091	0.0687	0.0782	0.0546	0.0503	0.0468	0.0236	0.0749	0.0416	0.0688	0.0421	0.0347	0.0093	0.0304	0.0534	0.0716	0.0391	0	0.0276	0.0416	0.0364	0.0548	0.057	0.0377	0.1217	0.0716	0.0468	0.0471	0.0227	0.0839	0.0384	0.0831	0.1348	0.0967	0	0.0534	0.0259	0.0759
TNFSF10|67647|ES	0.9986	1	0.9986	1	0.9973	0.9967	0.9964	0.9925	0.9987	0.9947	1	0.9974	0.9963	1	0.9899	0.9965	1	0.9974	0.9953	0.995	0.9953	0.9955	0.9936	0.9983	0.9952	0.9943	0.9983	0.996	0.9952	0.9943	0.994	0.9968	0.9943	0.9964	0.9933	1	0.9904	0.9937	0.9922	0.9913	0.9818	0.9806	0.994	0.9864	1	0.9903	0.9896	1	0.9901
ARHGDIB|20564|AP	1	0.9855	0.9952	1	1	0.9968	0.9932	0.9954	0.972	1	1	0.9955	1	1	0.9838	0.9928	0.9978	0.9943	0.9777	0.9986	1	0.9941	0.9962	1	1	0.9824	0.9964	1	1	1	1	0.9852	0.9814	0.9947	0.9946	1	1	1	0.9954	0.9865	0.9939	0.9917	0.9805	1	0.8887	1	0.9452	0.9173	0.9721
GALNS|38032|AT	0.9914	0.9767	0.9905	0.9886	0.9777	0.9647	0.9937	0.9828	0.9902	0.9692	0.9691	0.9547	0.9751	0.9838	0.9551	1	0.9481	0.9734	0.9902	0.9833	0.9856	0.9769	0.9916	0.9654	0.9872	0.9804	0.9852	0.9825	0.9665	0.9508	0.9788	0.9877	0.9524	0.9935	0.9674	0.992	0.9924	0.9144	0.9815	0.9846	0.9739	0.9612	0.9182	0.9109	0.9467	0.9754	0.9558	0.9418	0.9402
PAK1|17954|ES	0.2342	0.2327	0.2161	0.2169	0.1629	0.2205	0.2387	0.21	0.2242	0.2494	0.2968	0.174	0.2319	0.2603	0.2609	0.1642	0.2289	0.2975	0.2752	0.2141	0.213	0.2575	0.2041	0.185	0.2461	0.2759	0.2185	0.1693	0.2211	0.1972	0.2093	0.3104	0.2644	0.2176	0.2453	0.242	0.2051	0.27	0.1848	0.0743	0.265	0.1683	0.1288	0.1541	0.1313	0.1694	0.1858	0.2595	0.1878
IL17RE|63247|ES	0.8891	0.9414	0.9123	0.9793	0.881	0.9751	0.9298	0.9048	0.9243	0.9484	0.9563	1	0.9127	0.9816	0.7497	1	0.9297	0.9003	0.9503	0.9191	0.8731	0.9606	0.8429	1	0.9526	0.9088	0.9077	0.8829	0.9447	0.9674	1	0.8654	0.9096	0.9552	0.9176	0.9375	1	1	0.7898	0.7824	0.8983	0.9418	0.8608	0.3714	0.5432	0.8051	na	0.8556	0.673
CMTM4|36828|AT	0.7986	0.7197	0.7666	0.7932	0.7982	0.7905	0.811	0.7861	0.8029	0.8199	0.8635	0.9002	0.737	0.7159	0.6647	0.7552	0.6756	0.7937	0.819	0.8196	0.7787	0.7832	0.7574	0.778	0.7835	0.849	0.7664	0.784	0.831	0.7584	0.834	0.8472	0.7385	0.6458	0.8175	0.699	0.7792	0.7458	0.7661	0.7701	0.6773	0.8104	0.9596	0.786	0.8421	0.8818	0.8164	0.8238	0.7641
ARHGAP32|19447|AP	1	0.9434	1	1	1	1	1	1	1	1	1	1	0.9681	1	1	0.9245	1	1	1	1	1	1	1	1	1	1	1	1	0.9349	1	1	1	0.9694	0.9454	1	1	0.9668	0.9766	0.9268	na	0.9677	0.6722	0.8292	0.9749	0.853	0.9102	0.9523	0.9673	1
TRAF3IP3|9682|AT	0.5908	0.6077	0.5057	0.5538	0.5458	0.5686	0.5026	0.5134	0.6304	0.5954	0.5985	0.5969	0.4555	0.4003	0.4791	0.32	0.5099	0.5779	0.5171	0.5314	0.5558	0.5634	0.6639	0.5027	0.5069	0.5726	0.5767	0.5362	0.5734	0.5056	0.522	0.6227	0.5751	0.5857	0.5765	0.3808	0.5449	0.6523	0.522	0.4663	0.5702	0.5417	0.4134	0.5726	0.5804	0.3986	0.589	0.5118	0.6973
PTK2|85322|ES	0.5662	0.6559	0.6707	0.7704	0.6351	0.6154	0.5869	0.5507	0.6791	0.6629	0.7189	0.6084	0.5729	0.5625	0.5662	0.8529	0.6169	0.7468	0.6641	0.561	0.7966	0.5942	0.7009	0.8782	0.6753	0.7649	0.7381	0.6812	0.5851	0.7848	0.5554	0.6969	0.704	0.7749	0.8511	0.6299	0.7322	0.6799	0.6744	0.541	0.6521	0.6167	0.9196	0.5826	0.6441	0.5011	0.588	0.6655	0.546
KLC4|76230|AD	0.9024	0.8627	1	0.9226	0.8947	0.9422	0.9247	0.9809	0.9816	1	0.9263	1	1	0.957	1	1	1	1	0.9242	0.9602	0.8485	0.9205	0.9843	0.8942	0.9832	0.9644	1	0.7721	1	0.9347	1	0.9198	0.9732	1	0.9597	0.9414	0.908	1	0.8781	1	0.9398	1	1	0.9526	0.7021	0.9562	1	1	1
ARRB1|17832|ES	0	0	0	0	0	0	0	0.0123	0	0	0	0	0	0	0	0	0.0105	0	0	0	0.0117	0.0056	0	0	0	0	0.0069	0	0	0	0	0	0	0	0	0	0	0.0087	0	0	0	0	0	0	0	0	0	0	0
C5orf45|74947|AT	0.0225	0.0235	0.0157	0.0295	0.0188	0.0231	0.0365	0.0183	0.0287	0.0291	0.0238	0.0226	0.0263	0.0343	0.0454	0.043	0.0179	0.0268	0.0196	0.0204	0.0159	0.0119	0.0226	0.032	0.0222	0.021	0.0178	0.0494	0.0308	0.0251	0.0365	0.0293	0.0263	0.0344	0.0232	0.0205	0.017	0.0204	0.0209	0.0246	0.0279	0.0464	0.0341	0.0651	0.0511	0.0496	0.0619	0.0582	0.0452
PPP3R1|53830|AP	0.9879	1	0.9877	0.9854	1	0.9933	0.9934	1	1	1	1	1	1	1	1	1	1	0.9919	1	0.9938	0.9905	1	1	1	1	1	1	1	1	0.982	1	1	1	1	0.975	0.9923	1	1	0.9807	0.9897	1	1	1	1	1	0.9893	1	1	0.9787
ARFIP2|14137|AD	1	1	1	1	1	1	1	0.9945	1	1	1	1	1	1	0.9956	1	1	1	1	1	1	1	1	1	1	1	1	1	1	1	1	1	0.9954	1	1	1	1	1	1	1	1	1	1	0.9867	1	1	1	1	0.9889
GIPC1|47985|ES	0.9722	1	0.9881	0.984	1	0.9746	0.9894	0.9755	0.9769	0.9858	1	0.9556	0.9671	0.952	0.9591	1	0.9371	0.9672	0.9758	0.9833	0.9859	0.9649	0.9794	0.9909	0.9807	0.9679	0.989	0.9293	0.9411	0.9704	0.9763	0.982	0.9896	0.9707	0.9881	0.9326	0.9935	1	0.9756	1	0.9432	0.9674	0.9733	0.9841	0.9569	0.9632	0.9174	0.9356	0.9399
TGFBI|73474|ME	0	0	0	0	0	0	0	0	0	0	0	0	0	0	0	0	0	0	0	0	0	0	0	0	0	0	0	0	0	0	0	0	0	0	0	0	0	0	0	0	0	0	0	0	0	0	0	0	0
CMTM1|36770|ES	1	1	1	1	1	1	1	1	1	1	na	na	1	1	1	1	1	1	1	1	1	1	1	1	1	1	1	1	1	1	1	1	1	1	1	1	1	1	1	1	1	1	1	1	1	1	1	1	1
RBP5|20077|AT	0.8803	0.8527	0.9588	0.8803	0.9073	0.8624	0.8931	0.9324	0.8919	0.9446	0.8825	0.9166	0.8472	0.9221	0.8691	0.8238	0.8955	0.9308	0.8989	0.9278	0.9323	0.919	0.8952	0.8036	0.9002	0.9095	0.9183	0.9522	0.9181	0.8609	0.9167	0.8838	0.8913	0.8995	0.882	0.8569	0.9051	0.8923	0.865	0.9559	0.8611	0.7122	0.8351	0.7494	0.7034	0.6121	0.7188	0.7895	0.7509
BRD8|73515|AD	0	0	0	0	0.0327	0.0422	0	0	0	0	0	0	0	0	0	0	0	0	0	0	0	0	0	0	0	0.0296	0	0.0412	0.0452	0	0	0	0	0	0.0542	0	0	0	0	0	0	0	0.0339	0	0	0	0	0	0
MUC4|68199|ES	0.9646	0.9833	0.991	0.9566	1	0.9807	0.9873	0.9489	0.9665	0.958	0.9812	1	0.9782	0.987	1	1	0.9933	0.9589	1	0.9892	0.9836	1	0.9842	0.9854	0.9593	1	0.9933	1	0.9401	0.9603	1	0.9295	1	1	1	0.984	0.9779	0.992	0.9874	1	0.9878	1	0.9742	0.9915	1	1	1	1	1
IRF7|13707|RI	0.0212	0.0782	0.0871	0.1145	0.0983	0.0756	0.0275	0.0261	0.0295	0.1064	0.0308	0	0.09	0.1004	0.0212	0.0847	0.0967	0.0078	0.0407	0.0351	0.0696	0.0202	0.1006	0.0558	0.021	0.0452	0.1397	0.0758	0.1194	0.0833	0.0521	0.0971	0.1522	0.0299	0.1505	0.0473	0.084	0.1829	0.0718	0.0635	0.1363	0.2491	0.2926	0.1372	0.1578	0.3372	0.2074	0.1749	0.0535
IL32|33379|AA	0.9928	0.9682	0.9911	0.9864	0.9903	0.991	1	1	0.9936	0.9926	1	1	0.9911	1	1	1	1	0.9969	0.9906	0.992	0.9914	1	1	0.9902	1	0.9895	0.98	0.9699	1	1	1	1	1	1	1	0.9668	1	1	1	1	1	1	1	1	1	0.9751	0.9905	1	1
CKLF|36731|ES	0.9603	0.9835	0.9797	0.9458	0.9873	0.9519	0.9722	0.9818	0.9825	0.9874	1	0.9723	0.9679	0.9775	0.9701	0.9804	0.9281	0.956	0.9474	0.9857	0.9696	0.9735	0.9453	0.9414	0.9893	0.9548	0.9511	0.9576	0.9929	1	0.9778	0.9797	0.9564	0.9814	0.9879	0.9904	0.9786	0.9648	0.9897	1	0.9154	0.9918	0.9727	0.9121	1	0.9804	0.9898	0.9935	0.9947
TECPR1|80578|AT	1	0.9787	1	1	1	0.9897	1	0.9924	0.9943	1	1	1	1	1	1	1	1	1	1	1	0.9937	0.9955	0.9911	1	0.9945	1	0.9943	1	1	1	0.9912	0.9944	0.9885	1	0.9883	1	1	0.9935	1	1	0.994	0.9946	1	0.9889	0.9259	0.9813	0.9824	0.9724	0.986
IL32|33407|ES	0.9044	0.8823	0.8643	0.9561	0.9518	0.9475	0.9786	0.8659	0.8204	0.9707	0.9176	0.8854	0.8933	0.8617	0.9029	0.7521	0.866	0.9649	0.8998	0.8989	0.9613	1	0.8426	1	0.9486	0.9549	0.7894	1	0.9283	0.8484	0.7716	1	0.8176	0.9159	1	0.8586	0.5621	0.9638	0.8863	0.5833	0.8178	0.5059	0.7227	1	0.5859	0.5383	0.7748	0.8732	0.8475
CDH11|36698|ES	0.099	0.0202	0.0335	0	0	0.045	0.0421	0.0861	0.0291	0.045	na	0.0861	0	0.0761	0.0171	0.1333	0.0396	0.018	0	0.0884	0.0921	0.0471	0.0148	0.0682	0.0421	0.0728	0.0335	0	0.0319	0.2479	0.0171	0.0596	0.0495	0.0291	0.0861	0.132	0.072	0.1758	0.0618	0.0682	0.0353	0.037	0.0396	na	0.066	0.018	0.0416	0.0535	0.0808
S100PBP|1636|AT	0.4472	0.4994	0.5311	0.488	0.4844	0.5703	0.4593	0.5462	0.4991	0.4897	0.4295	0.444	0.6699	0.5985	0.4317	0.3734	0.4883	0.505	0.5597	0.4708	0.4952	0.4866	0.5193	0.4143	0.4016	0.5165	0.5022	0.415	0.4367	0.4772	0.5186	0.4074	0.5411	0.3808	0.5749	0.5602	0.6552	0.5854	0.5049	0.46	0.5331	0.5875	0.635	0.7114	0.6012	0.6253	0.5162	0.6015	0.6328
PML|31663|ES	1	0.9511	0.9722	0.9511	0.9664	0.9614	1	1	0.9648	0.916	1	1	0.9259	1	0.9661	0.9058	0.8993	0.9652	0.8848	0.9509	0.929	1	0.9623	1	1	0.9592	0.954	1	1	1	1	1	0.9051	0.7305	0.8693	1	1	0.8062	0.9619	0.8561	0.9496	1	0.9202	0.8981	0.9513	0.9026	0.9735	0.9736	0.9322
TYK2|47510|AT	0.0079	0.0135	0.0264	0.009	0.0178	0.0308	0.0146	0.0196	0.0034	0.0025	0.008	0.0096	0.0081	0.0284	0.0141	0.0033	0.0282	0.0041	0.0067	0.023	0.0075	0.0161	0.0099	0.0201	0.0065	0.0104	0.0315	0.0132	0.0215	0.0163	0.0142	0.0086	0.0385	0	0.0417	0.007	0.0214	0.0333	0.0106	0.0215	0.0201	0.0569	0.0381	0.0481	0.0884	0.0494	0.0328	0.0431	0.103
RHOA|64858|ES	0.0014	0.0019	0.0016	0.0011	0.002	0.0005	0.0004	0.0008	0.0008	0.001	0.003	0.0017	0.0015	0.0029	0.0015	0.0008	0.0026	0.0012	0.0012	0.0014	0.0005	0.0007	0.0006	0.0008	0.0011	0.0006	0	0.0021	0.002	0.0059	0	0.0036	0.0022	0.0027	0.001	0.0005	0.001	0.0019	0.0083	0.0039	0.0021	0.0022	0.0009	0	0	0.0036	0.0013	0.002	0.0023
EGFR|79742|AT	0	0.0019	0.0013	0.003	0	0.0013	0.0013	0.0027	0.0025	0.0012	0.0032	0	0.0038	0	0	0	0.0022	0.0016	0.0006	0	0	0.0005	0	0	0	0.0035	0.0062	0	0	0.003	0.0014	0.0072	0.0021	0	0	0.0025	0.0045	0	0	0.0015	0.0035	0.0062	0	0	0	0.0051	0	0	0
ANXA6|74143|AP	0.0043	0	0.01	0.0058	0	0.0062	0.0061	0.011	0.0585	0.05	0	0.011	0	0.0161	0.0046	0.0042	0.0113	0.009	0.013	0.028	0	0.0266	0	0.0202	0.0088	0	0.0232	0.0058	0.0403	0.0091	0.0051	0.013	0	0	0.0102	0.006	0	0.0116	0	0	0	0	0.0248	0	0	0	0	0	0
NR4A1|21887|AP	0.0715	0.1469	0.0736	0.1712	0.1011	0.0664	0.1785	0.0957	0.035	0.2519	0.0632	0.0366	0.1306	0.0333	0.1387	0.1953	0.1819	0.2436	0.0982	0.1192	0.2703	0.1465	0.1482	0.3049	0.1255	0.1781	0.355	0.174	0.3073	0.2148	0.1235	0.0624	0.1321	0.1348	0.0846	0.1018	0.0816	0.2456	0.3112	0.4216	0.0277	0.206	0.2808	0.0804	0.2117	0.0568	0.2902	0.2217	0.1937
STAT3|41040|AA	0.6413	0.657	0.7603	0.6346	0.6847	0.6127	0.6512	0.64	0.6567	0.5895	0.5714	0.7761	0.5989	0.6503	0.6595	0.6766	0.7477	0.6421	0.7255	0.7157	0.7289	0.6196	0.6535	0.6869	0.6497	0.6944	0.7059	0.7869	0.6875	0.6076	0.6263	0.5596	0.6512	0.7012	0.6925	0.5956	0.6914	0.6229	0.6794	0.6729	0.6829	0.6853	0.878	0.6667	0.5833	0.6053	0.3548	0.7283	0.6094
METAP2|23790|ES	1	1	1	1	1	1	1	1	1	1	1	1	1	1	1	1	1	1	1	1	1	1	1	1	1	1	1	1	1	1	1	1	1	1	1	1	1	1	1	1	0.9973	1	1	1	1	1	1	1	1
TCF7L2|13149|AA	0.1771	0.2622	0.2777	0.18	0.1981	0.3054	0.2313	0.1846	0.1839	0.2613	0.2279	0.244	0.2517	0.2088	0.3292	0.1844	0.2021	0.256	0.2444	0.1938	0.1998	0.2173	0.224	0.3114	0.2334	0.2557	0.2814	0.1918	0.1674	0.2862	0.2151	0.2692	0.2289	0.286	0.2702	0.2597	0.2953	0.2706	0.2356	0.1639	0.3214	0.2352	0.2073	0.2771	0.1813	0.2121	0.2426	0.2993	0.2828
ARHGAP19|12693|AT	1	1	1	1	1	1	1	1	1	1	1	1	1	1	1	1	1	1	1	1	1	1	1	1	1	1	1	1	1	1	1	1	1	1	1	1	1	1	1	1	1	1	1	1	1	1	1	1	1
C3orf17|66140|AA	0.9568	1	1	1	0.9211	0.9022	0.9784	0.9448	0.944	0.9697	1	0.9617	0.9249	0.9656	0.9344	0.9702	0.9545	0.9715	1	0.9633	0.9762	1	1	1	0.9647	1	1	0.9803	0.9243	0.975	0.9647	0.9459	1	0.9698	0.8834	0.9016	0.8858	1	1	0.9299	0.9268	0.9812	0.9435	1	0.8779	1	0.9199	0.9549	0.9784
ILK|14176|RI	0.056	0.0901	0.0303	0.0221	0.0539	0.0173	0.0241	0.007	0.0257	0.0333	0.0413	0.1	0.0326	0.0335	0.0423	0.1936	0.0268	0.0587	0.0702	0	0.03	0.0352	0.0245	0	0.0289	0.0178	0.018	0.0708	0.0235	0	0.0654	0.0243	0.0422	0.0273	0.121	0.0458	0.0626	0.0898	0.0813	0.2577	0.081	0.07	0.0172	0.0626	0.0363	0.0167	0.0706	0.027	0.0106
CD44|15131|ES	0.0074	0.0169	0	0.0245	0	0.0498	0.0213	0.0057	0.0329	0.0168	0	0	0.0476	0.02	0.0124	0.0023	0.0168	0.0897	0	0	0.0267	0.0055	0.0152	0.0285	0.0116	0.0232	0	0.0087	0	0.0163	0.0141	0.0941	0.0298	0.0038	0	0.0309	0.0184	0	0.0405	0	0.1079	0.187	0	0.6935	0.6147	0.5642	0.3156	0.3701	0.1819
LTBP4|49929|AP	0.0583	0.0441	0.0367	0.0188	0.0315	0.0667	0.0361	0.0667	0.0278	0.014	0	0.0955	0.0681	0.0408	0.0723	0.0599	0.0615	0.0232	0.0379	0.0172	0.0198	0.0337	0.0632	0.0534	0.0254	0.0615	0.0085	0	0.0222	0.0069	0.0368	0.0834	0.0832	0	0.0266	0.0355	0.0213	0.071	0.0664	0.1566	0.0297	0.0565	0.008	0	0	0	na	0	0
METTL23|43643|ES	0.6086	0.9289	0.7362	0.9304	0.7115	0.7395	0.8502	0.7325	0.6756	0.5175	na	0.7156	0.3726	0.8704	0.9592	0.8644	0.8412	0.8345	0.9179	0.846	0.6589	0.6513	0.7208	0.8114	0.7746	0.4374	0.6442	0.8595	0.4306	0.9646	0.942	0.7338	0.5422	0.6698	0.8516	0.812	0.5009	0.7279	0.8336	0.8527	0.6979	0.5199	0.4212	0.6996	0.4418	0.3361	0.667	0.6507	0.6814
IREB2|32092|ES	1	1	1	1	1	1	1	1	1	1	1	1	1	1	1	1	1	1	1	1	1	0.9874	1	1	0.9868	1	1	1	1	1	1	1	1	0.9776	1	1	1	0.9814	0.9766	1	1	1	1	1	1	1	1	1	1
CASP3|71297|ES	1	0.9799	0.9917	0.9902	0.9699	0.9899	0.9877	0.9853	0.9958	0.9953	0.9895	0.9895	0.9733	0.9935	0.9837	0.9611	0.9811	0.9669	0.9919	0.9955	0.9737	0.9863	0.9749	0.991	0.9759	0.9963	0.9734	0.9872	0.9888	0.9832	0.981	0.9856	0.9712	0.9922	1	0.9941	0.9647	0.978	0.9808	1	0.9628	1	1	0.9847	0.9892	0.9849	1	0.9764	0.9665
IL7|84254|ES	0.9272	0.8529	1	1	0.8768	1	0.9072	0.9333	0.9162	0.966	0.9462	0.9573	1	1	0.8756	0.8485	1	0.9437	0.9564	1	1	0.9254	0.8876	0.9383	0.9825	0.9603	0.9107	0.9468	1	0.958	1	0.9628	0.9495	0.9587	1	0.9724	1	1	0.9495	na	1	0.8889	1	0.8889	1	1	1	0.8523	1
PSMD6|65520|AP	1	1	1	1	1	1	1	1	1	1	1	1	1	1	1	1	1	1	1	1	1	1	1	1	1	1	1	1	1	1	1	1	1	1	1	1	1	1	1	1	1	1	1	1	1	1	1	1	1
SRC|59351|AD	0	0	0	0	0	0	0	0	0	0	0	0	0	0	0	0	0	0	0	0	0	0	0	0	0	0	0	0	0	0	0	0	0	0	0	0	0	0	0	0	0	0	0	0	0	0	0	0	0
TYROBP|49315|AA	0.0015	0.0044	0.0032	0.0087	0.002	0.0098	0.0035	0.0101	0.002	0.0076	0.0253	0.0086	0.0041	0.0047	0.005	0.0021	0.0097	0.0034	0.004	0.0032	0.005	0.0064	0.001	0.0064	0.0038	0.0026	0.0092	0.0104	0.0076	0.0075	0.0029	0.0039	0.0097	0.005	0.0196	0.0017	0.0136	0.004	0.0043	0.0089	0	0.0108	0.0464	na	0.0495	0.0411	0.0094	0.0114	0.0295
LTBR|19854|ES	0.0147	0.0242	0.0206	0.0351	0.0289	0.0277	0.0155	0.0298	0.027	0.0277	0.0323	0.0164	0.0381	0.0362	0.03	0.0225	0.025	0.0195	0.0083	0.034	0.0263	0.0303	0.0499	0.0094	0.0116	0.0265	0.0234	0.0144	0.0225	0.0428	0.0302	0.017	0.0634	0.0262	0.0493	0.0344	0.044	0.021	0.0363	0.0323	0.0524	0.0815	0.1278	0.0969	0.0729	0.0897	0.0828	0.1107	0.0812
PDCD10|67560|ES	0.463	0.4534	0.4299	0.4443	0.4255	0.4925	0.4911	0.3259	0.4502	0.4569	0.5409	0.4315	0.396	0.4207	0.4602	0.4532	0.428	0.4928	0.493	0.4556	0.3513	0.4472	0.4726	0.5142	0.4747	0.4686	0.4864	0.391	0.3702	0.3311	0.4393	0.4593	0.4069	0.4715	0.3819	0.3444	0.4692	0.431	0.3681	0.358	0.4235	0.3196	0.3567	0.4923	0.211	0.1852	0.4406	0.3104	0.2555
LEPR|3297|AT	0.6401	0.5423	0.6597	0.7102	0.7666	0.8267	0.6289	0.8604	0.7641	0.697	0.8264	0.511	0.803	0.7763	0.5556	0.4474	0.7066	0.785	0.8613	0.6895	0.5007	0.726	0.7253	0.8509	0.6969	0.7896	0.7074	0.6239	0.7111	0.4809	0.6115	0.5677	0.754	0.6124	0.7305	0.5985	0.552	0.6396	0.6399	0.5815	0.564	0.8358	0.9089	0.9333	0.9495	0.9128	0.8915	0.8479	0.8244
METTL23|43632|ES	1	1	0.9551	0.9148	1	0.9548	1	1	1	1	na	1	1	0.9486	1	0.9293	0.9639	1	1	1	1	1	1	1	1	0.8809	1	1	1	1	1	1	1	1	1	0.932	0.9274	1	1	1	1	1	0.881	0.9068	0.9132	0.8481	0.8932	0.9611	1
PSMD8|49637|AP	0.0004	0.0024	0.0028	0	0.0019	0.0027	0.0009	0.0004	0.0022	0.0008	0	0	0	0.003	0.0012	0.0009	0.001	0	0.001	0.001	0.0017	0.0013	0.0014	0.0005	0.0021	0.0009	0	0.0004	0	0.0011	0.0013	0	0.0022	0.0007	0	0.0011	0	0.0007	0	0	0.0041	0.0096	0.0011	0.0088	0.005	0.0072	0.0064	0.0034	0.0102
TINAGL1|1474|AT	0.9972	0.9903	0.9919	0.9931	0.9943	0.9943	0.9943	0.9941	0.9952	0.9956	0.9853	0.996	0.9915	0.9858	0.9969	0.9985	0.9937	0.9942	0.9987	0.9952	0.9956	0.9954	0.992	0.9942	0.9974	0.9965	0.9941	0.9985	0.9941	0.9929	0.9952	0.996	0.978	0.998	0.9842	0.988	0.9832	0.9867	0.9944	0.9939	0.9857	0.9686	0.983	0.9795	0.9671	0.9769	0.9791	0.957	0.9525
TOR2A|87654|RI	0.0509	0.0781	0.0758	0.0233	0.0462	0.0407	0.0409	0.0454	0.0466	0.0225	0.0411	0.1216	0.0974	0.0972	0.0283	0.0557	0.0516	0.0253	0.0361	0.0409	0.0688	0.0195	0.0314	0.0264	0.0293	0.0247	0.0552	0.0164	0.0597	0.0692	0.1089	0.0795	0.1146	0.0393	0.1153	0.0557	0.1598	0.1138	0.0729	0.0557	0.0758	0.1471	0.1566	0.0912	0.1609	0.1775	0.1859	0.1909	0.1774
GALNT7|71171|AT	0	0	0.0039	0	0.0026	0.0114	0.0035	0.0027	0.0038	0	0.0026	0	0.0021	0.0026	0	0.0052	0.0043	0	0	0	0	0	0	0	0	0.0012	0	0	0.0054	0	0.0037	0	0.0073	0.0086	0.0029	0	0.0035	0	0	0.013	0.0024	0.0137	0	0.0121	0.0054	0.0047	0.0082	0.0079	0
KLHL5|69041|AT	0.1126	0.0732	0.169	0.1313	0.1168	0.2207	0.1589	0.2249	0.1979	0.1574	0.1165	0.0734	0.2491	0.2791	0.0457	0.059	0.1634	0.1034	0.121	0.1757	0.1431	0.1878	0.2301	0.1928	0.0896	0.193	0.2147	0.0798	0.1612	0.1421	0.1142	0.0835	0.328	0.0936	0.1652	0.2168	0.2365	0.1397	0.0735	0.0601	0.0967	0.2257	0.3562	0.6095	0.3867	0.2563	0.1247	0.1578	0.224
LAT2|80064|AT	0.9535	0.8845	0.9485	0.9542	0.9404	0.9352	0.9508	0.9369	0.9444	0.944	0.9276	0.931	0.9061	0.8984	0.9735	0.936	0.9316	0.9635	0.9599	0.9574	0.9473	0.9504	0.9404	0.9498	0.9602	0.9468	0.9381	0.961	0.9471	0.9344	0.9418	0.9748	0.9135	0.9664	0.8648	0.9132	0.8955	0.875	0.9455	0.87	0.9092	0.8768	0.7478	0.7215	0.8553	0.8647	0.9208	0.7663	0.8374
PSME1|26852|RI	0.0075	0.0107	0.0137	0.0087	0.0062	0.0133	0.0096	0.0074	0.0097	0.0102	0.0174	0.005	0.0078	0.0085	0.0068	0.0118	0.014	0.0074	0.005	0.0082	0.009	0.009	0.0109	0.0099	0.009	0.0077	0.0117	0.0066	0.0074	0.0138	0.0177	0.0103	0.019	0.0079	0.022	0.0077	0.0239	0.0126	0.0092	0.0073	0.0142	0.0195	0.0234	0.0218	0.0314	0.0262	0.0249	0.0291	0.0315
ARRB2|38574|ES	1	1	1	1	1	1	1	1	1	1	0.8981	1	1	1	1	1	1	1	1	1	1	0.9831	1	1	1	0.9777	1	1	1	0.975	1	0.9492	1	1	1	1	1	1	1	1	1	1	1	1	1	1	0.9315	1	1
IRF7|13705|AT	1	0.9679	1	1	1	1	1	1	1	1	1	1	1	1	1	1	1	1	1	1	1	1	1	1	1	1	1	1	1	1	1	1	1	1	1	1	1	1	0.9839	1	1	1	0.9938	1	1	1	0.9861	1	0.9591
IL11RA|86208|AP	0.7645	0.8077	0.5274	0.7752	0.4751	0.6269	0.5735	0.6306	0.6274	0.7771	0.3012	0.7789	0.4829	0.3048	0.7257	0.7189	0.3825	0.6688	0.8722	0.7005	0.7257	0.7481	0.4285	0.4905	0.7433	0.8174	0.4425	0.8753	0.723	0.6145	0.6942	0.8296	0.494	0.9302	0.5867	0.6358	0.7897	0.636	0.7277	0.8572	0.6073	0.1538	0.0962	0	0.1933	0	0.2546	0.2164	0.3346
METTL9|34524|AA	0.6156	0.479	0.6574	0.6333	0.6464	0.6218	0.557	0.6189	0.6308	0.6573	0.6537	0.6567	0.6967	0.6513	0.6013	0.6837	0.6505	0.6423	0.6889	0.6739	0.5711	0.6274	0.6749	0.6055	0.5985	0.6253	0.6769	0.6396	0.7188	0.5473	0.6808	0.5013	0.7063	0.7103	0.596	0.6637	0.6322	0.5716	0.6059	0.6818	0.6639	0.4864	0.7278	0.5876	0.64	0.6	0.5325	0.6093	0.6155
OSGIN1|37799|AT	0.006	0.0339	0.0288	0.0191	0.0094	0.0107	0.0375	0.0145	0.0084	0.0111	0	0.0361	0.0431	0.0441	0.0153	0.0226	0.03	0	0	0.0177	0.0057	0.0055	0.005	0.0289	0.0115	0.0164	0.008	0.0264	0.0421	0.0357	0.035	0	0.0176	0.0099	0.049	0.0899	0.008	0.08	0.0628	0.0171	0.0422	0.0484	0.0782	0.1669	0.0796	0.0896	0.0274	0.1945	0.0698
PPIA|79566|ES	0.0008	0.0016	0.0014	0.001	0.0008	0.0007	0.0007	0.0007	0.0015	0.0011	0.0025	0.001	0.002	0.002	0.0015	0.0005	0.002	0.0011	0.0005	0.0003	0.0007	0.0009	0.0008	0.0013	0.0007	0.0009	0.0011	0.0011	0.0006	0.0009	0.0023	0.0011	0.0029	0.0005	0.0019	0.0017	0.0028	0.0027	0.0013	0.0005	0.0014	0.002	0.0037	0.0031	0.0037	0.0038	0.0031	0.0032	0.0024
NFAT5|37290|AT	0.0302	0.0156	0.0376	0.0252	0.0184	0.0064	0.0111	0	0.0189	0.0287	0.0081	0.0172	0.0326	0.0369	0.0282	0.0243	0.0372	0.0087	0.025	0.0204	0.0074	0.0231	0.0054	0.0089	0.016	0.042	0.0289	0	0.0105	0.0255	0.0229	0.0091	0.0361	0.0179	0.0509	0.0527	0.0456	0.0357	0.0302	0	0.0303	0.0315	0.019	0.0624	0.0271	0.0172	0.0372	0.0413	0.0724
PPARG|63421|ES	0.0016	0.0102	0.0072	0.0068	0.0141	0	0.0054	0	0.0029	0.0019	0.0026	0.0024	0.008	0.0155	0.0057	0.0102	0.0027	0.0076	0.0055	0.0016	0.0088	0.0022	0.0031	0.0073	0.0035	0.0125	0.0059	0.0049	0.01	0.0031	0.0093	0.002	0.0045	0.0089	0.0053	0.0125	0.0185	0.0147	0.0049	0.0233	0.0134	0.0055	0.0178	0.006	0.0062	0.0076	0.0187	0.0079	0.008
SEMA4A|8191|ES	1	1	1	1	na	1	0.9738	1	1	1	0.9317	1	1	1	1	0.9217	0.9854	0.9652	1	0.958	1	1	1	0.9833	0.9489	1	0.9507	1	1	1	0.9101	1	1	1	1	1	1	1	1	1	1	1	1	1	0.9081	1	1	1	1
ICOSLG|60812|ES	0.9696	1	0.9693	0.9466	1	0.9511	0.9355	0.9475	1	0.9824	1	1	0.9423	0.9307	1	1	0.9228	0.9768	1	0.959	1	0.9808	0.9382	0.9598	0.981	0.9667	0.9721	0.9458	0.905	1	1	0.9511	1	1	1	1	1	1	1	0.8279	1	1	0.9638	0.8915	0.974	1	0.9168	0.9761	1
ADM|14342|AA	0	0	0	0	0	0	0	0	0	0	0	0	0	0	0	0	0	0	0	0	0	0	0.0081	0	0	0	0	0	0	0	0	0	0	0	0	0	0	0	0	0	0	0	0	0	0	0	0	0	na
AZGP1|80866|RI	0.0123	0.0578	0.0334	0.0472	0.0198	0.0555	0.0334	0.0225	0.044	0.0276	0.0339	0.019	0.0578	0.0121	na	0.0468	0.043	0.0376	0.0492	0.0474	0.0266	0.0416	0.0479	0.0393	0.0367	0.0269	0.0809	0.0275	0.0328	0.0397	0.0523	0.0298	0.0514	0.017	0.0419	0.0565	0.0631	0.0371	0.048	na	0.028	0.0896	0.0646	0.0915	0.084	0.1363	0.013	0.0956	0.0614
INSR|47099|ES	0.2885	0.4918	0.2197	0.2885	0.3143	0.2365	0.2534	0.2677	0.2746	0.2986	0.199	0.2504	0.1874	0.2582	0.4439	0.3972	0.3085	0.2086	0.3161	0.2191	0.2406	0.2225	0.2444	0.3382	0.1507	0.2009	0.3319	0.3295	0.2439	0.2211	0.3338	0.4151	0.1081	na	0.4151	0.2898	0.3423	0.3017	0.4621	0.9476	0.3716	0.3157	0.1243	0.2398	0.2173	0.3557	0.713	0.3831	0.2885
ARHGAP39|85636|ES	0.9646	0.9358	0.9684	1	1	1	1	1	1	1	1	0.9267	1	1	0.9211	1	0.9679	1	1	0.9581	1	1	0.9652	1	0.9663	0.962	0.9145	1	1	0.8948	1	1	1	1	1	1	0.9179	1	1	1	1	0.9626	1	1	1	1	1	1	0.9609
GMFG|49779|ES	1	1	1	0.9881	0.9928	0.9862	0.9847	0.988	0.993	0.9759	0.9689	0.9941	0.987	1	0.9855	0.9918	0.9783	1	0.9891	0.988	0.9751	0.9913	0.9949	0.9904	0.977	0.993	0.9897	0.9899	0.9928	1	0.9838	0.9924	0.9876	0.9964	1	1	0.9869	0.9881	0.9912	0.9792	0.9915	0.9855	0.9713	1	0.9411	1	0.9895	0.9917	1
FLT1|25557|AT	0	0	0	0	0.0244	0	0	0	0	0	0.0462	0.0223	0	0	0	0	0	0	0	0	0	0	0	0	0	0	0	0	0	0	0	0	0	0	0	0	0	0	0	0	0	0	0	0	0.015	0	0	0	0
LCN2|87706|AT	0.0007	0.0006	0.0062	0.0026	0.0058	0.0032	0.0075	0.0073	0.0034	0.0066	0.0084	0.0018	0.0051	0.0068	0.0017	0	0.0032	0.0015	0.0017	0.0065	0.0067	0.0033	0.0116	0.0056	0.0023	0.0008	0.0137	0.0107	0.0066	0.0046	0.0098	0.0038	0.0235	0.0021	0.0072	0.0056	0.0362	0.0096	0.0036	0.0171	0.0031	0.0264	0.0192	0.0092	0.0368	0.0195	0.0162	0.0178	0.0313
PGRMC2|70577|AD	1	1	1	1	1	1	1	1	1	1	1	1	1	1	1	1	1	1	1	1	1	1	1	1	1	1	1	1	1	1	1	1	1	1	1	1	1	1	1	1	1	1	1	1	1	1	1	1	1
ANGPTL4|47224|ES	1	0.9682	0.8178	1	0.8987	0.943	0.8822	1	1	0.9093	1	0.9629	0.9159	0.9561	0.9814	0.9547	1	0.9216	0.9134	0.9415	0.9703	0.8673	1	1	0.9722	1	0.8523	0.9242	0.8993	0.9513	0.9549	0.9508	1	0.8274	1	1	0.9372	0.9577	0.9572	0.915	0.9482	1	0.897	0.6938	0.8247	0.8316	0.8896	0.8499	1
IL6ST|72074|ES	0.9482	0.9758	1	0.9791	1	1	0.9646	1	1	1	1	0.9783	0.9834	0.9809	0.9687	1	0.9894	1	0.9817	0.9875	1	0.9901	0.9899	1	0.9828	0.9852	0.9694	1	0.9698	0.9855	1	1	1	0.9851	1	0.9921	1	0.9891	0.9921	0.9851	1	1	1	1	1	1	1	1	1
PPP4C|36052|AP	0.0037	0	0.0037	0	0.0132	0.0086	0	0.0017	0.0033	0	0.02	0	0.0061	0.0169	0.0152	0	0.0065	0.0047	0.0051	0.0072	0	0.0035	0.0077	0.0056	0.0023	0.0131	0	0.0043	0	0.0028	0.0078	0.0076	0.0117	0	0.0069	0.0049	0.0137	0.0228	0	0	0	0.0407	0.0047	0	0.0108	0.0054	0.0082	0.0074	0.0171
MICAL1|77199|ES	0.9752	0.9715	1	0.9817	0.9903	0.9433	1	1	0.9915	0.9541	1	0.9624	0.986	0.9772	0.9658	1	0.9609	0.9874	0.9792	0.9927	1	0.9455	0.9615	0.9796	0.9839	0.9866	1	0.9827	1	0.988	0.9809	0.9365	0.9653	0.9748	0.9751	0.9637	0.9873	0.9847	0.986	1	0.9798	0.9741	0.9847	1	0.9887	0.9475	0.9827	1	0.9472
CD81|13916|AP	0.992	0.9892	0.9762	0.9726	0.9936	0.9468	0.9812	0.969	0.9885	0.9874	1	0.9886	0.9906	0.9713	0.9881	0.9863	0.9094	0.9816	0.985	0.9849	0.983	0.9728	0.9679	0.9409	0.9786	0.9623	0.9625	0.994	0.9684	0.985	0.9752	0.9769	0.9522	1	0.9778	0.9877	0.9779	0.9836	0.9825	0.989	0.9805	0.9517	0.9229	0.9255	0.9366	0.9511	0.9309	0.9452	0.9396
METTL23|43628|RI	0.0715	0.1231	0.0674	0.0589	0.0684	0.028	0.0406	0.0354	0.0933	0.0607	0.0767	0.0839	0.1127	0.045	0.0732	0.0554	0.0776	0.0173	0.0503	0.0212	0.0479	0.06	0.0952	0.0492	0.0431	0.0768	0.0656	0.0743	0.029	0.0527	0.0435	0.071	0.1139	0.0792	0.0747	0.0848	0.125	0.0781	0.0593	0.1026	0.0519	0.0941	0.0666	0.0545	0.0352	0.0827	0.3002	0.0475	0.042
TNFAIP2|29431|AP	0	0	0	0	0	0	0	0	0	0	0	0	0	0	0	0	0	0	0	0	0	0	0	0	0	0	0	0	0	0	0	0	0	0	0	0	0	0	0	0	0	0	0	0	0	0	0	0	0
METTL23|43629|AD	0.0199	0	0.0082	0.0411	0.0215	0.0235	0.0239	0	0.0279	0.033	0.0171	0.0402	0	0	0.0349	0	0.0141	0.0423	0.0131	0.0374	0.0131	0.0106	0	0.0271	0.0395	0.0173	0.0149	0.0241	0.0231	0	0.0278	0.0104	0	0.0185	0.022	0	0	0.0141	0.024	0	0.0118	0.0595	0.0246	0.0613	0.006	0.0263	0.018	0.0517	0.0109
IRF3|51001|AD	0.0066	0.0183	0.0213	0.0172	0.0142	0.0222	0.0277	0.0109	0.0073	0.0153	0.024	0.0085	0	0.0211	0.1036	0.0248	0.0201	0.0425	0.0209	0.0126	0.0074	0.0197	0.0173	0.0207	0.0349	0.0055	0.0271	0.0239	0.0162	0.016	0.0247	0.002	0.0654	0.0105	0.0281	0.0103	0.0216	0.0514	0.0372	0.0314	0.0121	0.0892	0.0105	0.0018	0.0041	0.0094	0.0394	0.02	0.0128
IL32|33397|ES	0.9693	0.9492	0.9565	0.9823	0.9597	0.9862	0.9886	0.9484	0.944	0.9858	0.95	0.9444	0.9548	0.9522	0.9323	0.8441	0.9107	0.985	0.9536	0.9572	0.9876	1	0.9342	1	0.9808	0.9853	0.8813	1	0.9643	0.9323	0.8859	1	0.9493	0.951	1	0.9262	0.8381	0.984	0.9073	0.7777	0.8866	0.6259	0.8687	1	0.7257	0.7121	0.9115	0.9571	0.9133
TGIF1|44498|AP	0.3964	0.3186	0.3157	0.3246	0.4395	0.3379	0.3292	0.5098	0.338	0.288	0.1309	0.2132	0.2811	0.259	0.2792	0.2473	0.2254	0.3005	0.204	0.385	0.2686	0.3316	0.3251	0.314	0.4455	0.2757	0.3216	0.4083	0.3121	0.2609	0.2813	0.2967	0.3185	0.2543	0.3112	0.2529	0.3032	0.2059	0.2621	0.2239	0.4034	0.2206	0.217	0.2653	0.4166	0.215	0.3536	0.2505	0.2513
ARMC8|66963|ES	1	1	0.9862	0.9826	0.9728	0.9626	0.9738	1	1	0.9853	0.9338	0.9633	0.9802	0.9669	0.9893	1	0.9863	1	0.9718	1	0.982	1	0.9549	0.982	1	0.9816	1	1	0.9473	0.9836	0.9553	0.9752	1	1	1	1	0.9844	0.9533	0.9821	0.9867	0.9897	1	0.9563	1	0.9839	0.9679	1	0.9553	0.8901
AKT1S1|51111|AD	0.9436	0.8804	0.9597	0.8855	0.8716	0.8986	0.8997	0.9097	0.7898	0.8275	0.8358	0.8909	0.8305	0.8711	0.922	0.8952	0.9271	0.7541	0.8493	0.9762	0.835	0.9365	0.916	0.9099	0.9106	0.8254	0.9332	0.9036	0.8853	0.8168	0.9141	0.8872	0.9532	0.8318	0.8396	0.8148	0.8661	0.9312	0.9137	1	0.8574	0.907	0.7966	0.9324	0.7642	0.8808	0.9031	0.9268	0.8285
KLF5|26049|AP	0.9982	1	0.9992	0.9973	0.9985	1	0.9991	1	1	0.9981	1	0.9952	0.9958	0.9988	1	1	1	1	1	0.9992	1	1	0.9994	0.9974	0.9992	0.9988	0.9993	1	0.9983	1	1	1	0.9978	1	1	1	1	0.9969	1	1	1	1	1	1	0.9916	0.9976	1	1	1
AKT1|29559|AP	0.2794	0.6321	0.5311	0.3536	0.4507	0.4418	0.4988	0.3886	0.38	0.4723	0.5761	0.4954	0.5062	0.5602	0.4429	0.347	0.591	0.6406	0.5877	0.4552	0.5779	0.4477	0.5355	0.5071	0.5023	0.7937	0.4067	0.35	0.3944	0.4981	0.6672	0.5942	0.6298	0.4316	0.5731	0.6019	0.4823	0.695	0.8501	0.0746	0.6987	0.7877	0.6838	0.4651	0.719	0.8274	0.7444	0.7527	0.8653
NFKBIA|27236|AA	0.9924	0.9922	0.9952	0.9882	0.9904	0.9893	0.9892	0.9912	0.995	0.9906	0.9887	0.9912	0.9847	0.9872	0.9909	0.9887	0.9875	0.9849	0.9858	0.9907	0.9917	0.9911	0.9916	0.9972	0.9944	0.9923	0.9946	0.9917	0.9901	0.9914	0.9854	0.9874	0.9904	0.983	0.9901	0.9943	0.9947	0.9917	0.9887	0.9904	0.9964	0.9926	0.9927	0.9893	0.9974	0.9939	0.9874	0.9878	1
LCP2|74488|AP	0.0195	0.0377	0.0336	0.0243	0	0.0474	0	0.0188	0.0392	0.0143	0	0	0.0523	0	0.0866	0	0.0177	0.0175	0.014	0	0.042	0.0624	0.0116	0.0261	0.0104	0	0	0	0	0	0	0	0.0325	0.0249	0.1109	0	0.0833	0.0349	0.0162	0	0	0	na	0	0	0	0.0414	0	0
MSR1|82778|AT	0.4324	0.4056	0.2869	0.3397	0.349	0.4336	0.3036	0.4033	0.2988	0.2784	0.5157	0.3356	0.5713	0.3435	0.5431	0.4396	0.4498	0.549	0.3847	0.3108	0.3159	0.4379	0.4856	0.3738	0.4336	0.4327	0.3171	0.3162	0.3801	0.3268	0.2269	0.3644	0.4544	0.51	0.478	0.4754	0.5926	0.3741	0.362	0.5134	0.3764	0.5437	0.6205	0.5479	0.4148	0.6842	0.7231	0.6938	0.5573
NFATC4|26992|RI	1	0.8805	0.8388	1	1	0.8165	0.9212	0.8497	0.8724	1	0.7756	0.8317	1	1	1	0.7086	1	1	1	0.8962	0.755	0.8095	1	0.8668	0.8252	0.8804	0.8462	0.7669	1	0.9578	0.9573	0.8352	1	0.6589	0.7799	0.728	0.7962	0.9464	0.8763	0.856	0.9631	0.9292	1	0.9352	0.8719	1	0.813	0.8885	1
ARFGAP2|15659|ES	1	1	1	1	1	1	1	1	1	1	1	1	1	1	0.9917	1	1	1	1	1	1	1	1	1	1	1	1	1	1	1	1	1	1	1	1	1	1	1	1	1	1	0.9892	1	1	1	1	1	1	1
CCL14|40367|AP	0.5059	0.5761	0.5444	0.5361	0.3894	0.3465	0.5733	0.4246	0.4828	0.5066	0.3932	0.6807	0.3902	0.4448	0.3719	0.5982	0.4619	0.3533	0.4638	0.5621	0.5495	0.51	0.4096	0.364	0.4936	0.4404	0.4747	0.5735	0.5552	0.5833	0.5261	0.5231	0.371	0.5004	0.4818	0.61	0.5936	0.4601	0.5972	0.4886	0.5077	0.1651	0.1954	0.2583	0.089	0	0.0257	0	0
CD44|14980|ES	0.224	0.713	na	na	na	0.57	na	0.2451	na	na	na	na	na	na	0.7537	0.3435	0.641	0.6115	na	0.6075	na	0.5664	0.5578	na	0.6673	na	na	0.4698	0.3534	0.361	na	0.8292	na	na	na	0.7638	0.6938	0.5854	0.7598	na	0.4753	0.2454	0.614	0.6744	0.7401	0.7812	0.8724	0.6874	0.6248
ARRDC2|48387|AP	0.4406	0.4355	0.4706	0.4575	0.5132	0.4257	0.3452	0.5425	0.2536	0.4905	0.6053	0.4989	0.6477	0.3052	0.2695	0.531	0.6019	0.3856	0.4424	0.4533	0.5028	0.4922	0.4575	0.4097	0.5056	0.5094	0.5014	0.4127	0.3909	0.4739	0.4246	0.4677	0.6661	0.3828	0.7013	0.3859	0.3152	0.6394	0.4924	0.5886	0.5307	0.5858	0.6408	0.3704	0.3644	0.4747	0.5283	0.5308	0.5132
AGTRAP|669|ES	1	1	0.9875	1	1	1	1	1	1	1	1	1	1	1	1	1	1	1	1	1	1	1	1	1	1	1	1	1	1	1	1	1	1	1	1	1	0.9874	1	1	1	1	1	1	1	1	1	1	1	1
ECD|12130|ES	1	1	1	1	1	1	1	0.9835	1	1	1	1	1	1	1	1	1	1	1	1	1	1	1	1	1	1	1	1	1	1	1	1	0.9819	1	1	1	1	1	1	1	1	1	1	1	1	0.973	1	1	1
PTK2B|83156|ES	0.884	0.9573	0.8286	0.7979	0.9688	0.8434	0.8929	0.8598	0.9264	0.9381	0.9242	0.8745	0.9233	0.9151	0.7882	0.852	0.7475	0.8626	0.9299	0.7756	0.9082	0.8546	0.8959	0.7785	0.8926	0.9431	0.8133	0.8849	0.8609	0.926	0.8528	0.8892	0.9033	0.8534	0.864	0.9109	0.838	0.8593	0.8797	0.7873	0.8909	0.8835	0.8988	0.9651	1	0.9584	0.6643	0.8159	0.9545
CBLL1|81372|ES	0	0.1658	0.0758	0.1974	0.238	0.0665	0.1794	0.088	0.093	0.193	0.0403	0.1633	0.1737	0.1658	0.0573	0.1032	0.1898	0.0765	0.1258	0.1871	0.1472	0.1426	0.0473	0.1459	0.015	0.1202	0.093	0.1032	0.1737	0.0352	0.0436	0.1658	0.2032	0.1701	0.0679	0.0835	0.114	0.1837	0.112	0.0985	0.1351	0.1409	0.2671	0.1541	0.1541	0.0835	0.1658	0.319	0.0957
ARMC6|48580|ES	0.0028	0.016	0.0235	0.0078	0.0164	0.0024	0	0.0137	0.015	0.0415	0.0137	0.0904	0.0903	0.0132	0.0065	0.0609	0.0387	0.0293	0.0132	0.0241	0	0.018	0.0081	0.0388	0.0088	0	0.0244	0.0159	0	0.0065	0.005	0.0059	0.0137	0.0175	0	0.0496	0.008	0.0303	0.013	0.0285	0.0149	0.0071	0.0667	0	0.0466	0.1252	na	0.0384	0.0345
EGFR|79743|AT	0	0	0	0	0	0	0	0	0.0072	0	0	0	0	0	0.006	0	0	0.0046	0	0	0.0015	0.0009	0.0011	0.0108	0.0012	0	0	0	0.0043	0.0029	0	0.0023	0	0	0	0	0.0021	0	0.0028	0.0028	0.0016	0	0.0076	0	0.0037	0	0.0047	0.0088	0.0104
GPI|48958|ES	1	1	1	1	1	1	1	1	1	1	1	1	1	1	1	1	1	1	1	1	1	1	1	1	1	1	1	0.9991	0.9987	1	1	1	1	1	1	0.9994	0.9993	1	1	0.9991	1	1	0.9995	1	1	1	1	1	1
IL6ST|72088|ES	1	1	1	1	1	1	1	1	1	1	1	1	1	1	1	1	1	1	1	1	1	1	1	1	1	1	1	1	1	1	1	1	1	1	1	1	1	1	1	1	1	1	1	1	1	1	1	1	1
SEMA3C|80236|AP	0	0	0	0	0	0	0	0	0	0	0	0	0	0	0	0	0	0	0	0	0	0	0	0	0	0	0	0	0	0	0	0	0	0	0	0	0	0	0	0	0	0	0	0	0	0	0	0	0
GRB2|43436|AP	0	0	0	0	0	0.0014	0	0.0012	0	0.0022	0	0.0034	0.0017	0.0056	0	0.0057	0	0	0.0113	0.0015	0.005	0.0014	0.0065	0.0039	0	0	0.0007	0	0.0035	0.0055	0	0	0.0046	0.0054	0.0012	0.003	0.0024	0.0123	0.0043	0	0.003	0.0056	0	0.0056	0.0014	0.0044	0	0.029	0.0042
MX1|60669|ES	0.9613	0.8491	0.9828	0.9397	0.8936	1	0.9612	0.9769	0.9518	0.9249	0.8966	0.8982	0.9112	0.9457	0.9187	0.9759	0.9855	0.9083	0.964	0.9772	0.9574	0.9456	0.9685	0.9295	0.9207	0.9514	0.9226	0.9202	0.942	0.9416	0.9658	0.9671	0.9705	0.9616	0.9549	0.9729	0.9685	0.9368	0.9736	0.9178	0.9777	0.9309	0.9349	1	1	0.7018	0.972	0.9731	1
GAL3ST4|80915|ES	1	0.9368	0.9784	0.9692	1	0.9814	1	1	0.9417	0.9485	1	0.9656	1	1	1	0.9607	0.9523	1	0.9027	0.9576	0.9571	1	0.9385	1	1	0.9543	0.9752	1	0.9773	0.9808	0.9706	1	0.9797	1	1	1	1	0.9761	0.9611	0.9692	0.955	1	1	0.8795	1	1	1	1	1
PTK2B|83157|RI	0.002	0.015	0	0.0163	0.032	0.0268	0.0366	0.0146	0.0115	0	0.0148	0.0057	0.0509	0.0385	0.0393	0.0522	0.0604	0.0217	0.0116	0.0163	0	0.0252	0.0142	0.0058	0.0186	0.0108	0.0106	0.0103	0.0428	0.0391	0	0.0243	0.0687	0.0075	0.0148	0.0233	0.0744	0.0542	0.0191	0	0.0653	0.2054	0.3758	0.241	0.2652	0.1468	0.158	0.1283	0.2509
FAM3D|65466|AP	0.9854	0.9914	0.9899	0.9885	0.9979	0.9904	0.9857	0.985	0.9888	0.9831	0.9889	0.9829	0.9872	0.9885	0.9719	0.989	0.9931	0.9777	0.9916	0.9872	0.984	0.9837	0.9889	0.9907	0.9897	0.9907	0.9845	0.9925	0.9952	0.9869	0.9927	0.9259	0.9878	0.9777	0.9796	0.9901	0.963	0.9867	0.9893	0.9915	0.9643	0.9499	0.9365	0.9018	0.8742	0.8396	0.1155	0.859	0.909
ROBO1|65647|AT	0	0	0	0	0	0	0	0	0	0	0	0	0	0	0	0	0	0	0	0	0	0	0	0	0	0	0	0	0	0	0	0	0	0	0	0	0	0	0	0	0	0	0	0	0	0	0	0	0
TMSB15B|89788|AT	0.6601	0.6262	0.6228	0.6406	0.6997	0.4826	0.6856	0.5735	0.666	0.5821	0.4303	0.6464	0.4843	0.4941	0.8158	0.749	0.4599	0.6054	0.5862	0.5668	0.6387	0.4948	0.5833	0.5569	0.6239	0.6032	0.5005	0.7376	0.638	0.6481	0.5396	0.7136	0.4931	0.8478	0.4787	0.5696	0.5592	0.3199	0.5835	0.5619	0.6575	0.6754	0.7206	0.0546	0.481	0.7518	0.5244	0.3512	0.7459
TPT1|25801|ES	0.995	0.997	0.9951	0.996	0.9955	0.9967	0.9966	0.9962	0.9967	0.9963	0.996	0.9963	0.9956	0.9969	0.9971	0.9954	0.9977	0.9956	0.9947	0.9953	0.9963	0.9958	0.9964	0.9966	0.9965	0.9962	0.9971	0.9973	0.9983	0.9978	0.9973	0.9961	0.9975	0.9968	0.9968	0.9966	0.9967	0.9968	0.9977	0.9957	0.9969	0.9972	0.9961	0.9968	0.9945	0.9932	0.9955	0.9972	0.9953
GHR|71895|AT	1	1	1	1	1	1	1	1	1	1	1	1	1	1	1	1	1	1	1	1	1	1	1	1	1	1	1	1	1	1	1	1	1	1	1	1	1	1	1	1	1	1	1	1	1	1	1	1	1
ARSD|88419|ES	0.013	0.0276	0.0144	0.0188	0.02	0.0395	0.0128	0.0104	0.0205	0.0071	0.0166	0.0445	0.0563	0.029	0.064	0.0326	0.0298	0.0132	0.0195	0.0104	0.0039	0.006	0.0259	0	0.016	0	0.0114	0.0089	0.0226	0.0287	0.0211	0.02	0.0683	0.0258	0.012	0.023	0.034	0.0821	0.0359	0.0607	0.019	0.0424	0.0997	0	0.0502	0.0451	na	0.0525	0.0539
PRLR|71750|AT	1	0.9865	0.9838	1	0.9426	0.9697	1	0.983	0.9861	1	1	1	1	0.9909	1	0.9802	0.9663	1	1	0.9578	0.9776	1	0.9894	0.9664	1	1	1	0.9784	0.9689	1	1	1	0.9629	0.9761	0.9834	1	1	0.985	1	1	1	0.9718	1	1	1	1	0.929	1	1
HNF4A|59463|AT	0.0167	0.0243	0.0175	0.0219	0.0207	0.0155	0.0175	0.0129	0.0127	0.0196	0.0187	0.0075	0.0232	0.0284	0.0424	0.0078	0.0165	0.0229	0.0136	0.0159	0.0185	0.0105	0.0171	0.0135	0.0178	0.0165	0.0182	0.0157	0.0164	0.016	0.0259	0.0192	0.0243	0.0092	0.0286	0.0195	0.0172	0.024	0.0124	0.0163	0.0241	0.0283	0.0185	0.0463	0.0244	0.0317	0.0247	0.03	0.034
METTL17|26477|RI	0.087	0.1632	0.2671	0.1493	0.2369	0.1325	0.1177	0.1304	0.094	0.1648	0.2617	0.171	0.196	0.1668	0.0882	0.1408	0.2283	0.1	0.1422	0.1583	0.1249	0.1216	0.1929	0.202	0.1331	0.1784	0.2305	0.1381	0.1568	0.3306	0.1871	0.1071	0.3656	0.075	0.2487	0.2857	0.1295	0.3173	0.2328	0.2432	0.1275	0.4594	0.6521	0.3672	0.3165	0.4026	0.2454	0.2074	0.3905
ICAM2|43039|AP	0.9251	0.8936	0.8889	0.9208	0.8284	0.8879	0.9491	0.9345	0.91	0.8955	0.8047	0.8193	0.8022	0.7863	0.8461	0.9221	0.8659	0.9172	0.831	0.8686	0.9101	0.8327	0.8912	0.8872	0.882	0.7482	0.8825	0.9102	0.8206	0.8907	0.9146	0.8755	0.8854	0.9154	0.7489	0.8382	0.8007	0.8572	0.8427	0.8339	0.8496	0.9531	0.9142	0.9026	0.897	0.8439	0.7464	0.8007	0.9154
PRDX1|2693|ES	0.9947	0.994	0.9958	0.9951	0.9955	0.9931	0.9962	0.9939	0.9941	0.9957	0.9967	0.9942	0.994	0.9926	0.9929	0.9889	0.9869	0.9957	0.9972	0.9964	0.9962	0.9966	0.9928	0.9945	0.9977	0.9964	0.9925	0.9935	0.9955	0.993	0.99	0.9927	0.9955	0.9947	0.9929	0.9919	0.9901	0.9889	0.9883	0.9895	0.9864	0.9976	0.996	0.9888	0.991	0.9904	0.9924	0.992	0.9898
LGMN|29010|ES	0.9925	1	0.9987	0.9979	0.9944	1	0.9939	0.9985	0.9975	0.9967	1	1	0.9979	1	1	1	1	0.9984	0.9948	0.9963	1	0.9953	0.9955	0.9948	0.9949	0.9979	0.995	0.9968	1	0.9985	0.9983	1	0.9987	0.9958	1	0.9978	1	0.9968	0.9985	0.9953	1	1	1	1	1	1	1	1	0.9887
IFNLR1|1093|AT	0.0545	0.0885	0.0461	0.0207	0.0173	0.046	0.0205	0.0296	0.0327	0.0249	0.0652	0.0255	0.0668	0.0442	0.0226	0.0622	0.035	0.037	0.0231	0.0637	0.0627	0.0363	0.0249	0.0506	0.0235	0.0458	0	0.1083	0.0235	0.0691	0	0.05	0.0557	0	0.1131	0.0215	0.0422	0.0402	0.0587	0	0.1615	0.0509	0.0921	0.1057	0.0577	0.0703	0.0842	0.0392	0.0481
IKBKB|83595|AA	1	0.9614	1	1	1	0.9723	1	0.871	0.9033	0.9576	1	0.9424	1	0.9569	0.9546	1	0.9759	1	1	0.8996	0.9783	1	0.9596	0.9511	1	0.9492	0.9673	0.9636	0.9068	0.9673	1	1	0.9656	0.9382	1	0.9529	1	0.9703	0.9511	0.9562	0.9665	1	0.9257	0.9636	0.9101	0.9529	0.9471	0.98	0.959
RFX5|7613|AD	0.0211	0.298	0.0761	0.0848	0.2017	0.1426	0.1259	0.1608	0.2093	0.147	0.3165	0.2119	0.2995	0.137	0.148	0.1642	0.2133	0.188	0.2359	0.188	0.2501	0.1491	0.1038	0.1068	0.2566	0.2428	0.1526	0.0933	0.122	0.1981	0.1676	0.241	0.1676	0.1563	0.2286	0.1507	0.2578	0.1426	0.1337	0.1194	0.1259	0.148	0.1337	0.0983	0.2448	0.188	0.1981	0.1202	0.06
PTK2|85302|RI	0.0676	0.0893	0.2312	0.1072	0.0876	0.1049	0.0867	0.1559	0.0836	0.1168	0.2813	0.0845	0.2174	0.1558	0.0572	0.0501	0.0935	0.0585	0.0611	0.1275	0.0471	0.0714	0.109	0.0977	0.0549	0.0968	0.1281	0.0345	0.0933	0.1147	0.0537	0.0461	0.2453	0.0595	0.2305	0.1243	0.1124	0.2735	0.0993	0.0518	0.0807	0.2762	0.4629	0.2386	0.2197	0.3555	0.1225	0.1419	0.2784
FGFR4|74735|AD	0.3774	0.475	0.4528	0.3924	0.4028	0.4377	0.2832	0.3654	0.3904	0.3478	0.4737	0.4545	0.4906	0.3622	0.413	0.3824	0.339	0.4	0.5333	0.4569	0.4507	0.4115	0.4	0.4231	0.2985	0.4167	0.3714	0.459	0.35	0.3551	0.4	0.4462	0.4079	0.4043	0.3077	0.4344	0.3438	0.4396	0.449	na	0.4578	0.4635	0.5217	0.2574	0.6151	0.4911	0.3478	0.6164	0.5308
IL1R1|54781|ES	1	1	1	1	1	1	1	1	1	1	1	1	1	1	1	1	1	1	1	1	1	1	1	1	1	1	1	1	1	1	1	1	1	1	1	1	1	1	1	1	1	1	1	1	1	1	1	1	1
GNAI1|80220|AP	1	0.9918	0.9945	0.9889	0.9867	0.9954	0.9954	0.9908	1	0.9897	1	0.9907	0.9957	1	0.9952	0.9912	1	1	0.9906	1	0.9877	0.9967	0.9947	1	0.9851	1	1	1	0.985	1	0.9926	0.9837	0.9933	0.9898	0.9897	0.9859	0.9872	0.9883	0.9962	0.9871	0.9929	0.976	1	1	0.9499	1	1	0.987	1
DMBT1|13364|ES	0.4718	0.1655	0.334	0.4161	0.357	0.4853	0.3898	0.4584	0.382	0.3577	0.4028	0.3825	0.3706	0.4168	0.4121	0.4286	0.4016	0.3934	0.4593	0.5036	0.4289	0.4314	0.3856	0.4055	0.3874	0.4081	0.4316	0.1865	0.2574	0.3385	0.3016	0.3847	0.319	0.2102	0.3496	0.4054	0.189	0.3403	0.3867	0.5112	0.5478	na	1	0.4427	1	0.3807	0.3937	na	0.5068
LRP1|22535|AT	0	0.0002	0	0	0	0	0	0	0	0	0	0	0.0002	0	0	0	0.0003	0	0	0	0	0	0.0002	0	0.0002	0	0	0	0	0	0.0002	0	0	0	0	0	0	0	0	0	0	0.0002	0	0	0	0.0002	0	0.0003	0.0002
CDC42SE2|73223|RI	0.5655	0.5444	0.4838	0.5683	0.5593	0.6179	0.6108	0.5304	0.5407	0.6122	0.7492	0.6024	0.6379	0.5669	0.5442	0.5884	0.6242	0.5518	0.6607	0.6362	0.5809	0.5669	0.5528	0.5997	0.5828	0.6459	0.5413	0.5669	0.5787	0.616	0.5229	0.5246	0.6539	0.5134	0.6713	0.5799	0.6444	0.6983	0.4509	0.5276	0.5764	0.6554	0.7555	0.8718	0.7879	0.6385	0.8093	0.7406	0.8638
IL1RAP|68105|AT	0.1538	0.129	0.1167	0.0718	0.2184	0.1302	0.1684	0.1717	0.1771	0.2125	0.1813	0.1624	0.1674	0.0984	0.2522	0.1042	0.0597	0.1666	0.1893	0.1429	0.0542	0.2604	0.1295	0.0423	0.1427	0.2255	0.0943	0.3004	0.1993	0.0289	0.1544	0.2082	0.0747	0.1514	0.2053	0.1085	0.2181	0.1518	0.1188	0.1409	0.2969	0.105	0.1971	0.1367	0.3575	0.3968	0.1644	0.1722	0.1918
KLF16|46552|RI	1	1	1	1	1	1	1	1	1	1	1	1	1	1	1	1	1	1	1	1	1	1	1	1	0.9951	1	1	1	1	1	1	1	1	1	1	1	1	1	1	1	1	1	1	1	1	1	1	1	1
NR2F2|32592|AP	0.0241	0.0313	0.0462	0.0425	0.0462	0.0449	0.0194	0.0379	0.0401	0.0283	0.0272	0.0256	0.0534	0.0276	0.0242	0.0126	0.025	0.0536	0.019	0.0367	0.0274	0.0432	0.0527	0.0369	0.0208	0.0386	0.0396	0.0318	0.046	0.0286	0.015	0.0551	0.066	0.0439	0.0501	0.0254	0.0399	0.016	0.0375	0.0231	0.0301	0.0474	0.0341	0.0615	0.0612	0.07	0.0922	0.0457	0.0555
ACTG1|44121|RI	0.1282	0.1361	0.4178	0.4323	0.4356	0.2267	0.1656	0.2539	0.2381	0.2164	0.2359	0.3001	0.4144	0.3767	0.3187	0.1644	0.2291	0.2245	0.0646	0.0993	0.1111	0.1266	0.2164	0.1424	0.148	0.1671	0.1838	0.1563	0.1038	0.1955	0.2676	0.2423	0.6801	0.3084	0.4377	0.2256	0.326	0.2245	0.2826	0.3398	0.2719	0.6125	0.8281	0.4738	0.531	0.7937	0.4233	0.6089	0.7995
ARL16|44149|ES	0.4098	0.2146	0.4819	0.4274	0.4711	0.4188	0.2227	0.2495	0.226	0.2648	0.6083	0.2884	0.5505	0.6011	0.2631	0.2171	0.4867	0.3403	0.3099	0.3953	0.3508	0.3145	0.3472	0.3352	0.354	0.3781	0.37	0.4886	0.3462	0.3035	0.2366	0.1976	0.4916	0.2761	0.3943	0.4614	0.3686	0.4427	0.3572	0.1594	0.2624	0.4901	0.6952	0.7437	0.3602	0.3731	0.3102	0.5182	0.6462
FOS|28489|AP	0.0042	0.0116	0.0564	0.0293	0.0217	0.0313	0.0649	0.0314	0.0125	0.0284	0.0172	0.0237	0.0446	0.0202	0.0447	0.0515	0.0378	0.0343	0.0053	0.014	0.0211	0.0091	0.0318	0.0359	0.0257	0.0291	0.0628	0.0389	0.0431	0.0366	0.0292	0.013	0.063	0.01	0.0503	0.0515	0.0724	0.1361	0.0917	0.2516	0.0233	0.14	0.1725	0.1594	0.06	0.0361	0.0286	0.0648	0.0294
VEGFA|76322|AA	1	0.9751	1	1	1	1	1	1	1	1	1	1	1	1	1	1	1	1	1	1	1	1	1	1	1	1	1	1	1	1	1	1	1	1	1	0.9874	1	1	1	1	1	1	1	1	1	1	1	1	1
ARHGEF11|8337|AP	0	0	0	0	0.0079	0	0	0	0	0.0029	0	0	0.0052	0	0.0062	0	0	0.0035	0.0025	0.0026	0	0	0.0029	0	0	0.0074	0	0	0	0	0	0	0.004	0	0.0047	0	0	0	0	0.0049	0	0.0051	0.0108	0	0.0054	0.0183	0	0.0047	0.0268
IGF2|13898|AP	0.2823	0.3995	0.3515	0.2212	0.3946	0.8075	0.1938	0.2709	0.2766	0.2863	0.0729	0.3047	0.4019	0.3235	0.5119	0.3486	0.4115	0.396	0.5906	0.3754	0.2043	0.2666	0.2469	0.1973	0.294	0.2963	0.4153	0.4563	0.2934	0.639	0.2624	0.3393	0.2738	0.2078	0.2399	0.3884	0.3321	0.4371	0.3615	0.5515	0.422	0.4258	0.5127	0.2492	na	0.7095	0.5119	0.6957	na
CCRL2|64450|AP	0.0139	0.0453	0.0565	0.0417	0.0244	0.0171	0.0177	0.0291	0.0249	0.0239	0.1018	0.0734	0.0288	0.0441	0.0071	0	0.0063	0	0.0436	0.0044	0.0247	0.0066	0.0392	0.0468	0.0086	0.0128	0.0464	0.0166	0	0.0144	0.0557	0.014	0.1207	0.0136	0.0356	0.0775	0.0223	0.034	0.0095	0	0	0.1077	0.0482	0.0179	0.0691	0.0623	0.2037	0.0697	0.1004
LMBR1|82499|ES	1	1	1	1	1	1	0.9749	0.9694	1	1	1	1	1	1	1	1	1	1	1	1	0.9741	1	0.9841	1	1	1	1	1	1	1	1	0.9752	1	1	1	0.9742	0.9689	1	1	1	0.9803	1	1	1	0.9865	1	1	1	0.986
RHOA|64860|ES	0.0814	0.0896	0.0744	0.0624	0.1021	0.0363	0.0277	0.0546	0.0448	0.0487	0.1792	0.1035	0.0969	0.138	0.0625	0.0355	0.1072	0.0851	0.0812	0.0694	0.0319	0.0418	0.0389	0.054	0.0685	0.0389	0	0.119	0.0822	0.239	0	0.1497	0.0995	0.133	0.0536	0.0221	0.064	0.0993	0.2397	0.1653	0.1096	0.0912	0.0582	0	0	0.1483	0.0857	0.1035	0.0765
LTBR|19851|AT	0	0	0	0	0	0	0	0	0	0	0	0	0	0	0	0	0	0	0	0	0	0	0	0	0	0	0	0	0	0	0	0	0	0	0	0	0	0	0	0	0	0	0	0	0	0	0	0	0
ROBO1|65644|AP	0	0	0	0	0	0	0	0	0	0.1316	0	0	0	0	0	0	0.0705	0	0	0	0	0	0.1559	0	0	0	0	0	0.2468	0	0	0	0	0	0	0	0.2468	0	0	0	0	0	0	0	0	0	0	0	0
SECTM1|44322|AA	0.9904	0.9883	0.9852	0.9863	0.9918	0.9947	0.9969	0.995	0.9946	0.9893	0.9775	0.9904	0.9901	0.9902	0.9895	0.9907	0.9736	0.991	0.9931	0.9901	0.988	0.9897	0.9868	0.9812	0.9853	0.9915	0.993	0.9943	0.9824	0.9835	0.9843	0.9889	0.9956	0.9966	0.9892	0.9895	1	0.9905	0.9926	0.9932	0.9924	0.9523	1	1	1	1	0.9921	0.9857	1
ARHGAP27|41959|AP	0.0187	0.0183	0.006	0.0065	0.0053	0.0267	0	0.0057	0.0061	0.0196	0.0207	0.0431	0.0191	0.0502	0	0.0493	0.026	0.0084	0	0.0117	0.0223	0	0.0208	0	0.0058	0.0097	0.0154	0.0301	0.0149	0.0217	0.0402	0	0	0.0175	0.03	0.0434	0.0555	0.0368	0.0944	na	0.02	0.0689	0.2581	0.0722	0.0689	0.0381	0.1796	0.0244	0.0418
PSMC1|28816|ES	0.9971	1	1	1	0.9978	0.9973	1	1	0.9956	0.9906	1	1	0.9963	1	1	1	1	1	1	1	1	1	1	1	1	0.9977	1	1	1	1	1	1	1	0.9975	1	1	1	1	0.9971	1	0.9983	1	1	1	0.997	1	1	1	1
ERAP1|72866|AT	0.1232	0.1875	0.0504	0.0381	0.0443	0.1168	0.0488	0.0476	0.0423	0.0406	0.3279	0.0578	0.0703	0.1616	0.4584	0.1735	0.0549	0.053	0.0406	0.2815	0.0492	0.0496	0.0621	0.1275	0.0451	0.0458	0.0497	0.0723	0.0658	0.1685	0.0782	0.0917	0.0578	0.0735	0.039	0.2731	0.0488	0.0699	0.0723	0.336	0.0739	0.0639	0.024	0.0676	0.0631	0.0308	0.0427	0.1081	0.2932
LMBR1|82487|ES	0.0307	0.0363	0.0199	0.0268	0.014	0.0245	0.0488	0.1116	0.0453	0.0665	0.0867	0.0575	0.0391	0.0701	0.0488	0.026	0.0665	0.0136	0.0209	0.0522	0.0397	0.055	0.0303	0.0617	0.0103	0.0121	0.0965	0.0245	0.0277	0.0391	0.0721	0.055	0.1088	0.0162	0	0.0839	0.019	0.043	0.1246	0.0701	0.056	0.0507	0	0.0162	0.093	0.131	0.1647	0.0709	0.0983
SDC1|52759|AP	0.3347	0.287	0.4737	0.3689	0.3419	0.4073	0.4367	0.4692	0.423	0.4151	0.3276	0.4279	0.3204	0.3603	0.4355	0.3396	0.3519	0.4971	0.5053	0.3544	0.443	0.398	0.4124	0.4913	0.3707	0.3911	0.3803	0.4403	0.4355	0.2589	0.4394	0.4892	0.4474	0.4428	0.4291	0.3916	0.323	0.3867	0.4186	0.2045	0.2763	0.4717	0.4078	0.4355	0.4092	0.2988	0.3466	0.3492	0.2706
CD46|9653|ES	1	1	1	1	1	1	1	1	1	1	1	0.9889	0.9839	1	1	1	1	1	1	1	1	1	1	1	1	1	1	1	1	1	1	1	1	1	0.9844	1	1	1	1	1	1	1	0.9886	1	0.9782	0.9804	0.9258	1	0.9844
ARPP19|30675|RI	0.9667	0.965	0.9707	0.9018	0.96	1	0.959	0.9609	1	0.9121	1	1	1	0.9618	0.9534	0.9476	0.8968	0.8163	1	0.9683	0.9272	0.9657	1	0.8323	0.8958	0.9343	1	0.9717	0.9109	0.9705	0.9476	0.9018	0.9564	0.8643	1	0.9184	1	0.9642	0.958	1	0.954	0.9272	0.8924	1	0.9472	1	0.9391	0.9758	1
ARFGAP1|60109|ES	1	0.4777	0.512	0.6956	0.6366	1	0.7579	0.659	0.7522	1	0.8336	0.5097	0.837	0.8524	0.8377	0.5749	0.8592	0.7296	0.4491	0.7842	0.759	1	0.906	1	1	1	1	0.5599	0.8137	0.7808	0.7079	0.6934	0.8701	0.7688	0.8997	0.8016	0.5931	0.8528	0.8843	0.5282	0.7909	0.9478	0.9076	0.9123	0.879	0.9732	0.8102	0.9053	0.9624
ENGASE|43993|AT	0.9063	0.8724	0.8065	0.8679	0.9677	0.8073	0.7903	0.8155	0.9795	0.8243	0.7938	0.8233	0.8395	0.7801	0.8995	0.9511	0.8212	0.8613	0.854	0.8106	0.82	0.9232	0.801	0.7859	0.9157	0.85	0.8076	0.9164	0.8873	0.7617	0.7811	0.9098	0.765	0.8996	0.7661	0.7484	0.9739	0.7412	0.8253	0.824	0.8737	0.6672	0.7837	0.7181	0.8228	0.8238	0.8389	0.9334	0.7581
PTK2|85315|ES	0.0296	0.0733	0.0714	0.0339	0.0101	0.0153	0.0488	0.0408	0.0365	0.0466	0.155	0	0.0614	0	0	0.0225	0.0119	0.0607	0.0271	0.0555	0.0169	0.033	0.0553	0.0571	0.0453	0.0503	0.0495	0.0595	0.0246	0.0307	0	0.0131	0.0511	0.05	0.0408	0.0511	0	0.0208	0.018	0.0307	0.063	0	0	0	0.0073	0	0.0125	0	0
PRDX2|47869|AT	1	0.9997	0.9978	0.9992	0.9994	0.9997	0.9997	0.9994	0.9994	0.9991	0.998	0.9998	0.9997	0.9984	0.9996	0.9991	0.9982	0.9993	0.9998	0.9991	0.9997	0.999	0.9991	0.9998	0.9995	1	0.9984	0.9997	0.999	0.9989	0.999	0.9998	0.9974	0.9993	0.9978	0.9996	0.9991	0.9985	0.9987	0.9993	0.9986	0.9959	0.997	0.9959	0.9952	0.9972	0.9978	0.9961	0.9966
EGFL7|88186|AP	0.9478	0.8711	0.9607	0.8853	0.7548	0.9177	0.8202	0.9258	0.8581	0.7122	1	0.9473	0.9669	0.9204	0.8924	0.8114	0.9078	0.8369	0.9088	0.89	0.9396	0.6083	0.8432	0.9836	0.7834	0.764	0.775	0.7663	0.8498	0.8584	0.7978	0.8506	0.9853	0.9132	0.9444	0.9044	0.9305	0.8537	0.8364	0.8902	0.905	0.8396	0.9859	0.6825	0.8309	0.7933	0.8222	0.8153	0.8657
METTL7A|21719|RI	0.9965	1	0.9977	1	0.9984	1	0.9964	1	1	1	0.9892	0.9965	0.9964	0.9984	0.997	1	0.9979	1	0.9984	0.9977	1	0.9985	1	0.9978	0.9974	0.9968	1	0.9985	1	1	1	0.997	1	0.998	1	1	1	0.9977	0.998	1	0.9978	1	1	1	1	1	1	1	1
MAPK14|75945|AT	0.0073	0.013	0.0116	0.0065	0.0105	0.0074	0.0044	0.0063	0.0077	0.005	0.0153	0.0051	0.019	0.0138	0.008	0.0082	0.0147	0.0062	0.0072	0.0033	0.0053	0.007	0.0077	0.0085	0.0071	0.0081	0.0117	0.0046	0.0077	0.0083	0.0039	0.0027	0.0218	0.0044	0.0218	0.0156	0.019	0.0226	0.008	0.0094	0.0171	0.0185	0.0045	0.0267	0.0192	0.0175	0.0207	0.0182	0.0345
C5orf63|73185|ES	0.5631	0.7123	0.6471	0.5984	0.7231	0.5803	0.5322	0.5942	0.64	0.6007	0.6341	0.707	0.7568	0.7053	0.4571	0.6471	0.6164	0.5325	0.6361	0.5794	0.5663	0.5864	0.7637	0.4914	0.6471	0.6297	0.6686	0.4706	0.6309	0.614	0.7123	0.4571	0.6863	0.5468	0.6986	0.7305	0.5532	0.7097	0.7805	0.7399	0.6087	0.7059	0.867	0.8889	0.7337	0.561	0.6154	0.7785	0.7353
PLSCR1|67159|RI	0.0195	0.03	0.0313	0.0104	0.0251	0.0141	0.0114	0.014	0.0209	0.0067	0.0272	0.0166	0.0263	0.0241	0.0207	0.0096	0.0242	0.0077	0.0031	0.0132	0.0169	0.0101	0.0096	0.0101	0.0084	0.0155	0.0098	0.0125	0.0135	0.0211	0.011	0.0107	0.0589	0.0106	0.0208	0.0482	0.058	0.0122	0.0177	0.0323	0.0153	0.0508	0.048	0.0425	0.0331	0.0418	0.0176	0.0681	0.0282
TANK|55739|ES	0.9886	0.9646	0.995	0.9865	0.9836	0.9904	1	1	1	0.988	1	0.9714	1	1	0.9915	0.9915	0.9941	0.9885	1	0.9951	1	0.9952	1	0.9945	0.9814	1	0.9935	0.9866	1	1	1	0.9867	0.9876	0.9787	0.9933	0.9943	0.9803	1	1	0.9909	0.9713	1	1	1	1	1	1	0.9751	0.9878
AGTRAP|671|ES	0.1294	0.1954	0.1157	0.0326	0.0789	0.024	0.044	0.1265	0.01	0.1102	0.2279	0.0695	0.0591	0.0946	0.0882	0.0792	0.1104	0.0538	0.062	0.0444	0.0942	0.0787	0.092	0.0558	0.0492	0.0852	0.2204	0.0554	0.0457	0.0954	0.0805	0.0479	0.1418	0.0616	0.1162	0.0873	0.0235	0.0743	0.0601	0.152	0.0816	0.1541	0.1397	0.1022	0.0315	0.015	0.0534	0.0414	0.094
ARHGEF40|26522|ES	0.9801	0.972	1	0.9908	1	0.9865	0.9894	1	0.9938	0.987	1	0.9656	1	0.9913	1	0.9517	1	1	1	0.9762	0.9805	1	0.9876	0.9755	0.9784	0.9861	0.9835	1	1	0.9925	0.9805	0.9882	0.9803	0.9416	0.9857	0.9946	0.9894	0.9882	0.9689	1	0.9637	0.9862	1	1	0.9895	0.9204	1	0.977	1
CCL14|40385|ES	0.0141	0.0272	0.0201	0.0138	0.0298	0.0038	0.0052	0.0077	0.0167	0.0029	0.0161	0.0079	0.0047	0.0222	0.0074	0.0041	0.0223	0.0032	0.01	0.0079	0.0153	0.0066	0.0079	0.0488	0.005	0.0111	0.0053	0.0286	0.0051	0.0064	0.0059	0.0192	0.003	0.0129	0.0208	0	0.0083	0.0141	0.0112	0.0062	0.023	0.0067	0	na	0	0	0.0083	0.0136	na
RBP1|67032|AT	0.0686	0.1151	0.093	0.0731	0.0601	0.0851	0.0528	0.0604	0.0804	0.0901	0.1045	0.0796	0.1153	0.1397	0.0611	0.0564	0.1009	0.094	0.0793	0.0796	0.0723	0.0936	0.0589	0.0588	0.0638	0.0734	0.0883	0.0802	0.072	0.0916	0.0904	0.065	0.106	0.0413	0.1276	0.0918	0.1227	0.1488	0.11	0.0759	0.09	0.0857	0.1999	0.0751	0.2738	0.0926	0.0754	0.141	0.0309
MICALL2|78573|ES	1	1	1	1	1	1	1	1	1	1	1	1	1	1	1	1	1	1	1	1	1	1	1	1	1	1	1	1	1	1	1	1	1	1	1	1	1	1	1	1	1	1	1	1	1	1	1	1	1
KLHL26|48497|AT	0.993	0.9831	0.9745	0.962	0.9703	0.9774	0.9707	0.9477	0.9449	0.9567	0.9108	0.9737	0.9317	0.926	0.9118	0.986	0.936	0.9649	0.9756	0.9566	0.9718	0.9605	0.9621	0.9006	0.9554	0.9631	0.9412	0.9904	0.9731	0.9808	0.9214	0.9829	0.8887	0.9111	0.9334	0.9595	0.9402	0.8943	0.9253	0.9726	0.9422	0.9197	0.8892	0.9335	0.9588	0.9186	0.94	0.9416	0.8905
EED|18182|ES	0.9796	0.97	1	1	0.9385	1	0.9793	0.967	0.9799	0.9884	0.9324	0.9459	0.9597	0.9458	0.9842	0.9779	1	0.9864	1	0.9796	1	0.9887	0.9582	1	0.9886	0.98	0.9808	0.9681	1	1	0.9795	0.9877	1	0.9862	0.9354	0.9508	0.957	0.9822	0.9037	0.9439	0.9281	0.9664	0.989	0.9639	1	0.9869	0.9839	0.9455	1
CANX|74917|AP	0.9912	0.9852	0.9925	0.9895	0.9873	0.9913	1	0.9728	0.9901	0.9874	1	0.9952	1	0.9921	0.9934	0.9958	0.9881	0.987	0.9938	0.9963	0.983	0.9909	0.9903	0.9895	0.995	0.9869	0.998	0.9971	0.9905	0.9913	0.992	0.9958	1	0.9944	0.982	0.9962	0.9952	0.9916	0.9954	0.9975	0.9889	0.9933	0.9894	0.9741	0.9799	0.9954	0.9966	0.972	0.9973
FASTKD3|71526|AA	0.2245	0.2192	0.5804	0.2963	0.238	0.5261	0.2867	0.3709	0.2377	0.3398	0.5128	0.2963	0.1939	0.2141	0.25	0.252	0.3931	0.323	0.2963	0.3225	0.1896	0.3512	0.3042	0.5	0.3148	0.3694	0.4161	0.3667	0.3982	0.2047	0.2276	0.3871	0.2867	0.3317	0.2495	0.3942	0.0952	0.3472	0.5128	0.4388	0.4809	0.381	0.5026	0.6545	0.521	0.4444	0.2113	0.5267	0.5128
LTBP4|49936|ES	0.6059	0.4962	0.5248	0.5406	0.5191	0.5853	0.5056	0.578	0.5751	0.5673	0.7511	0.4635	0.4552	0.5364	0.3667	0.485	0.4341	0.5238	0.6202	0.4772	0.5871	0.6454	0.5586	0.5311	0.5342	0.5839	0.5045	0.5101	0.5685	0.553	0.4289	0.5315	0.5186	0.4922	0.4759	0.5377	0.4884	0.5782	0.5088	0.4408	0.4921	0.5428	0.6121	0.6046	0.6162	0.5138	0.5122	0.5109	0.7824
NFKBIZ|65981|AP	0.8583	0.774	0.9683	1	0.8129	0.9796	0.8682	1	0.9515	0.6589	1	0.798	1	0.883	0.7434	na	0.837	1	0.9386	0.9081	1	0.9328	0.9568	0.9495	0.8877	0.8145	0.8618	1	0.9171	0.8634	0.7468	0.9156	0.9395	0.7108	0.8898	0.9771	0.932	0.9471	0.7145	0.4245	0.9206	0.9547	0.9512	1	0.64	1	1	0.8405	0.9627
IKBKB|83599|ES	1	1	1	1	0.9736	0.9797	1	1	0.9789	1	1	1	1	1	0.9747	1	1	0.9718	0.936	1	0.9755	0.9782	1	0.9455	1	1	0.9777	0.9681	1	1	1	1	1	1	1	1	1	1	1	1	1	0.9573	0.9363	1	1	1	1	0.9815	0.9339
ARRB2|38558|AP	0.063	0.1326	0.1334	0.0823	0.0403	0.0864	0.1094	0.0565	0.0651	0.0348	0.1605	0.1624	0.1434	0.1186	0.0356	0.0561	0.1447	0.0522	0.0716	0.0343	0.114	0.0499	0.0555	0.127	0.0586	0.1695	0.1134	0.1008	0.122	0.0795	0.2401	0.0924	0.2652	0.0352	0.2872	0.1454	0.1075	0.3185	0.2203	0.1832	0.2107	0.3912	0.3624	0.2387	0.2953	0.2216	0.3603	0.3336	0.3065
PTGDS|88239|AD	0.0226	0.0348	0.0569	0.0384	0.0088	0.0224	0.0227	0.0033	0.0351	0.0337	0.0324	0.0192	0.0158	0.0148	0.0132	0.0138	0.0279	0.0114	0.0465	0.0216	0.033	0.0249	0.0249	0.0263	0.0237	0.0289	0.0235	0.0439	0.0223	0.0307	0.02	0.0196	0	0.0275	0.0332	0.0357	0.021	0.0183	0.0263	0.0115	0.0298	0.0178	0	0	0.0251	0	0	0	0.0221
ARHGEF18|47101|AP	0.9574	0.9367	0.9541	0.9515	0.9541	0.9499	0.9522	0.9599	0.9405	0.9347	0.9149	0.9319	0.937	0.9427	0.9319	0.9135	0.9445	0.9385	0.9411	0.9678	0.9481	0.9542	0.9583	0.9516	0.9378	0.9537	0.9455	0.9424	0.9467	0.9551	0.8931	0.9297	0.953	0.9599	0.9141	0.923	0.9319	0.9432	0.916	0.8622	0.8982	0.9583	0.9751	0.8866	0.9155	0.9149	0.9663	0.8499	0.9319
TOR2A|87658|ES	0.9839	1	0.9872	0.9764	0.9748	0.9859	0.9944	0.9902	0.976	0.9859	0.9412	0.9863	0.99	0.9596	0.9752	0.9724	0.9789	0.9878	1	0.9839	0.9949	0.9813	0.9868	0.9781	0.9756	0.9926	0.9739	0.978	0.9775	0.9557	1	0.9805	0.9406	0.9492	0.9754	0.9639	0.9491	0.9902	0.958	1	0.9584	0.9444	0.9658	0.9847	0.7966	0.812	0.8921	0.8475	0.9047
ANGPTL2|87615|ES	1	1	1	1	1	1	1	1	1	0.9842	1	1	0.9726	0.9602	1	1	1	1	1	1	1	1	0.9851	1	1	1	1	1	1	1	1	1	1	1	1	0.9927	1	1	1	0.9975	1	1	1	1	1	1	1	1	1
ARHGEF10|82559|AT	0	0.0187	0.0207	0.0333	0	0.0958	0.0343	0	0.0674	0	0	0.0167	0	0.073	0	0	0.0641	0	0.0351	0	0	0.0316	0.0337	0.063	0.0269	0.027	0.0654	0	0	0.0649	0	0	0.0391	0	0.04	0	0.0306	0.0506	0.0198	0.016	0.0366	0.0831	0.0614	0.0814	0.0538	0.0327	0	0.0424	0.0938
IRF3|50990|ES	1	0.9299	0.9799	1	1	1	1	0.9781	1	1	0.9448	1	1	1	1	na	0.9786	1	0.9388	1	1	1	1	1	1	0.9707	1	1	1	1	1	1	1	1	0.9801	1	1	1	0.9726	1	0.9796	1	1	1	0.9862	1	1	0.9866	0.9768
SEMA6A|73055|AP	0.8558	0.769	0.7126	0.7637	0.8179	0.817	0.7965	0.7854	0.7975	0.7771	0.6881	0.7765	0.6856	0.7986	0.8475	0.7689	0.8113	0.7943	0.8305	0.8133	0.8152	0.822	0.7568	0.8016	0.8037	0.8078	0.8151	0.83	0.7514	0.8052	0.7642	0.8824	0.5934	0.8881	0.6309	0.7529	0.8332	0.7347	0.8217	0.7595	0.8997	0.5788	0.3153	0.6987	0.6058	0.5897	0.4359	0.6605	0.4614
NR4A2|55614|AP	0.8169	0.8378	0.8446	0.5809	0.8627	0.6857	0.5708	0.7338	0.8941	0.3296	0.7669	0.9425	0.7877	0.89	0.5906	0.517	0.472	0.5918	0.6162	0.7224	0.2302	0.5735	0.4263	0.4094	0.6381	0.7251	0.3911	0.3595	0.3237	0.4652	0.6614	0.803	0.7879	0.4278	0.7921	0.64	0.8012	0.3293	0.5505	0.5894	0.9349	0.2264	0.0324	0.6338	0.3742	0.6038	0.3989	0.4652	0.3279
[truncated: 1,676 more rows]
[truncated: 435 more columns]
