# Supplementary material for: Identification and Validation of Novel Immune-Related Alternative Splicing Signatures as a Prognostic Model for Colon Cancer
Source: Front Oncol. 2022 May 26;12:866289. doi: 10.3389/fonc.2022.866289 (PMC9178000; doi:10.3389/fonc.2022.866289)
Supplement: Supplementary file 4 [file DataSheet_1.zip › Additional file 1-7/additional file 2. OS-ASEs Result.Sig.txt]

id	z	HR	HR.95L	HR.95H	pvalue
NRG4|31911|AT	3.99769269148575	40.5450934147235	6.60097796851476	249.039552601103	6.39629170140775e-05
PSMD2|67867|AP	-3.91120954673315	5.37726532069741e-09	3.86033997143588e-13	7.49026835541117e-05	9.18350506313874e-05
PSMC5|43011|ES	3.7878835250198	2797.41375796865	46.0576652212724	169907.08703267	0.000151936042209686
IRF3|51002|AD	3.75917114267517	229.517130708078	13.4874149798043	3905.72347387159	0.000170477196984758
NRG4|31913|AT	-3.65809215378169	0.0442869630581417	0.00833615905759715	0.235280431114825	0.000254099690134435
C5orf30|72919|AP	3.5674355815912	79.8885200402057	7.19865775558143	886.578561019373	0.000360491963165381
CRHR1|41979|AP	-3.54014042065565	1.31170779433395e-17	5.90463924857186e-27	2.91394150477965e-08	0.000399914188336773
CXCL12|11343|AT	3.49952741313242	12.0153700308768	2.9854775105465	48.3571276182434	0.000466083677341353
ACVR2A|55521|RI	-3.39520641781629	8.36326535456916e-06	9.79932347981568e-09	0.00713765675099977	0.000685768767572701
SH3BP2|68600|ES	3.35485923765194	590.167533674473	14.1946905122206	24537.1829349538	0.000794053782804455
C3orf58|67131|AP	-3.34925656477176	0.000201306201120029	1.38323983405313e-06	0.0292965728803765	0.000810287250394767
CCL28|71947|AT	-3.31100860559253	0.0326245135743398	0.00430160826189902	0.247432778895678	0.000929603497538473
METTL10|13408|AD	3.29828633232614	34.7053130601009	4.21731063174391	285.598776038358	0.000972768828151534
CD46|9652|ES	3.27141397791591	70.0982418000452	5.49427266061057	894.342856095452	0.00107011138210205
CCL28|71946|AT	3.27104761025236	29.454401718053	3.88022443167159	223.5854641518	0.00107149869765355
LMBR1L|21525|ES	3.23033958080841	16.3793863792598	3.00288908214572	89.342060536375	0.00123643268078998
GALK2|30524|ES	3.20748744410054	70.7413944434587	5.24099753382802	954.845877240824	0.00133899905391332
RABEP2|35894|ES	3.17958720252313	28.3964234041478	3.60945448396974	223.401310566129	0.00147484986128359
ARHGAP29|3806|AT	-3.16059407359986	6.63537967602818e-06	4.08107274451458e-09	0.0107884044714044	0.00157447752679278
PSMD8|49638|AT	-3.10708080577025	1.10746931525736e-12	3.18147957492541e-20	3.85508772051553e-05	0.00188944744200496
METTL17|26479|AA	3.08797927049569	45.1802542012778	4.02290829371278	507.407880234869	0.00201522527600577
IL32|33420|AD	-3.03313402556028	0.00030668626336868	1.64607983602155e-06	0.057139673350456	0.00242028081764896
GALNT6|21846|AP	-3.03247139117189	0.00010956194712354	3.01988445593403e-07	0.0397492699891684	0.00242560088546732
ARMC10|81164|ES	3.01835365235081	34.8184821168291	3.47246311325376	349.125867541319	0.00254152122752771
PRKCA|43100|AT	-3.01518533494978	0.0116223858699541	0.00064221023598916	0.210335877163424	0.00256822270458455
PRKCA|43101|AT	3.01501316003679	86.0232349483829	4.753173891351	1556.85382444137	0.00256968105773111
GMFG|49794|ES	-3.01354288127365	4.59264455276789e-09	1.73456703071197e-14	0.00121600281883664	0.00258216546789886
CXCL12|11344|AT	-3.01106145087372	0.00936257352018022	0.000447644473801395	0.195820093960706	0.00260336160591467
IRF3|51008|ES	2.91585126355559	3.81144989648301	1.55058496527243	9.36881927708363	0.00354719559149536
CD44|15270|ES	-2.91540392108634	0.212923558470509	0.0752666908585447	0.60234402807676	0.00355228464078489
HRAS|13685|ES	2.90254811564559	32.6194420708454	3.10092972586699	343.131929800746	0.00370140295842327
LMBR1|82468|AT	2.88902936464503	6197.88230641335	16.5777071560927	2317192.88575041	0.00386432985881469
LMBR1|82466|AT	-2.88899950210687	0.000161355140841541	4.31573808776053e-07	0.0603268338962237	0.00386469686052889
PSMD11|40209|RI	2.81405744183011	414.797302225955	6.23072153420591	27614.266018688	0.00489204859435081
GBP2|3713|AP	-2.77039585739411	0.00260677753374466	3.87331199368099e-05	0.175438723281829	0.00559882013498068
EED|18179|RI	2.74608630102531	200.894299857612	4.56321255997492	8844.32166699288	0.0060310896350391
NFATC1|46240|AT	2.71917116277139	11.1130251059581	1.9588536414025	63.0467352921949	0.00654457324814185
NFATC1|46239|AT	-2.71730548657728	0.0901581025277473	0.0158950041069614	0.511386055436363	0.00658158289542349
METTL21A|57196|AD	-2.70891632919408	0.0906996675697003	0.0159738339483624	0.514994066161399	0.00675033609066035
TGFBR2|63806|ES	2.70169870045231	17.7706002027213	2.20342363318498	143.319798702752	0.00689862459598194
METTL17|26476|RI	2.69744470017483	21.572954897752	2.31574409500993	200.968830719807	0.00698738891592591
LIMS1|54889|AT	-2.68013589592852	8.26934931376969e-11	3.500991806676e-18	0.00195322188251759	0.00735922768474116
NFKBIZ|65981|AP	-2.65886897387416	0.131627739010844	0.0295244231562812	0.586831505069421	0.00784034476754126
TGFBR3|3743|AA	-2.65770673252463	1.58707424198715e-05	4.58362182659336e-09	0.0549522788936341	0.00786743213438986
C5orf22|71633|ES	2.65637129688612	20.9094616204567	2.21895017160745	197.032628696044	0.00789865946752762
NR2C1|23742|AT	-2.65280280736582	0.0922080840589246	0.0158457113665992	0.536569837043706	0.00798264909668023
NR2C1|23741|AT	2.64865517513926	10.8188449889509	1.85738948124853	63.017158262504	0.00808127399784247
ARL6IP4|25033|AD	2.64549281279155	14.1606919610723	1.98738272443621	100.899134500257	0.0081572019878569
NFKBIZ|65982|AP	2.63087006125747	7.53515465513789	1.67367029791755	33.9245762725744	0.00851665915258957
ARID4B|10342|ES	-2.62889411452986	0.000857286560212462	4.43228292785921e-06	0.165815282616873	0.00856630290897125
BLNK|12676|ES	2.62087536970606	10.3540376715306	1.80294406846921	59.4616871251573	0.00877043180871877
NDRG1|85242|ES	-2.61490361515569	1.46277714251463e-08	1.96199718467878e-14	0.0109058105963266	0.00892526381602456
TRIM5|14078|AD	2.60258217709885	14.3074088772189	1.92897259771959	106.119676879764	0.00925246380719892
PSMD10|89846|RI	-2.59153441051774	8.95541087645226e-09	7.33651289444906e-15	0.0109315399727246	0.00955489855318063
C3orf52|66084|AT	-2.58923492141294	0.000535074405325305	1.78621383558111e-06	0.160285747165923	0.00961894482347301
METTL17|26478|RI	2.58581423751956	11.2930474451625	1.79810139014027	70.9264345703784	0.00971492728460907
EGFL7|88188|AP	2.58549262782874	4.03034624570488	1.40105523008564	11.5938975933694	0.00972399522813609
SORT1|4008|AP	-2.58527985992639	0.000452306004419015	1.31775204718889e-06	0.155249784714748	0.0097299984695218
IRF3|50988|AD	2.57949341439996	20.9693724475454	2.0768808220471	211.718735218744	0.00989453451494714
ARL17B|42018|AT	-2.57035563979589	0.0219607475168071	0.00119428862971745	0.403817318105967	0.0101594159289174
IL6ST|72106|ES	-2.55459765832832	9.3816402206288e-05	7.62237272358478e-08	0.115469521658246	0.0106310602876294
IRF3|51033|RI	2.53962303279867	7.30484106099438	1.57440256588917	33.8926676585115	0.0110972006428363
CD74|152982|ES	-2.53395723005383	0.0170895823556644	0.000734151085345383	0.397811609790971	0.0112782496401193
HDGF|8323|AD	2.51794272248727	13.21467244485	1.77185129388668	98.5565596995559	0.0118042515339603
IL32|33410|ES	-2.50043281511523	0.00272881635672217	2.66786013051549e-05	0.279116533267269	0.0124041658311639
CKLF-CMTM1|36737|AT	2.48892211285711	8.0255054810348	1.5567647168382	41.3734570994995	0.0128131032654098
METTL13|8998|AD	2.4811867092438	637.368289135273	3.88255943943325	104631.581906837	0.0130945763361587
HSP90AA1|29333|AT	-2.47797950205776	1.51511449894672e-08	9.89804776378688e-15	0.0231921687963275	0.0132128735793163
METTL23|43652|AD	-2.47538435166148	0.174413214754088	0.0437598514145846	0.695157056011326	0.0133092858183715
NR1H3|15695|AP	2.46833943495488	8.31685829427943	1.54693983855838	44.7141706244927	0.0135741534521881
RBP1|67033|AT	-2.46356374767039	0.0199634844464062	0.000887027410608989	0.449299205949324	0.0137563430747443
IL15RA|10678|AA	-2.46150577850461	0.0120021830095718	0.000354714556385177	0.40610793778316	0.0138355168992052
RBP1|67032|AT	2.45899553442541	48.7886505419268	2.20104780710863	1081.4542119506	0.0139326350802113
IL7|84254|ES	2.45793027801447	528.915659008285	3.56243203651528	78528.3119724631	0.0139740300663539
RELA|16898|RI	2.44986584086753	150.273610047663	2.72466540909767	8288.04806687643	0.0142909450698969
NR4A1|21887|AP	2.44690226916255	10.2756956024115	1.58983623866806	66.4155952325506	0.0144089904008917
EGFL7|88186|AP	-2.44253570056426	0.264555846066662	0.0910181398690166	0.768965348981739	0.0145844870423019
KLC1|29486|ES	2.43911560515421	10.5155945659436	1.58757393940178	69.6520182971568	0.014723257315779
C5orf30|72918|AP	-2.43164637092643	0.0728563650463798	0.00882245872046148	0.601651999284584	0.0150303739499472
HGF|80246|AT	2.43036191429617	12.4875304426341	1.63013533501366	95.659797813294	0.0150837525259088
LIMS1|54884|AP	2.42594984138351	77.981702616439	2.3089860027539	2633.68679398914	0.0152683803507429
GALNT10|74212|AT	-2.4213584268161	3.72059386451151e-05	9.66613302938614e-09	0.143209478522144	0.0154626227166214
VDR|21380|AP	-2.41339406928995	4.25859587104375e-11	1.61062036587273e-19	0.0112600332003402	0.0158047213316831
CKLF|36734|AA	2.40423624516379	822.960616615465	3.45720351845134	195899.423590628	0.0162062962397524
ARL6IP4|25032|AD	2.39682084418541	32.8322978577201	1.88959550769834	570.471181915056	0.0165380076159341
ARAP1|17637|AP	2.37698971566381	58.7775946541625	2.04359802143688	1690.5504884468	0.0174545747716158
CD81|13916|AP	-2.37351034559775	3.77357627233646e-06	1.25435545867097e-10	0.11352346565485	0.0176198994313905
MICALL2|78571|AP	2.37319574949423	10.7703506590239	1.51264358687057	76.6872344055112	0.0176349151254885
CMTM8|63813|ES	-2.36585726249572	0.00016864139594438	1.26252868694439e-07	0.225261577975708	0.0179883782060432
BMP1|82992|AA	2.36130519784276	6.42362417632419	1.3718133486637	30.0791267258416	0.0182107366451486
MICALL2|78570|AP	-2.34903768595754	0.094433502481188	0.013182664203799	0.6764707234441	0.0188220016780984
PSME3|41143|AP	2.34699105528551	16.1919374156047	1.58276932029175	165.645640150854	0.0189257091160236
PSME3|41144|AP	-2.34697059416452	0.0617606920130279	0.00603714097583955	0.631819447846775	0.0189267484454259
TGOLN2|54192|AT	-2.33358493345364	5.49270217816325e-08	4.38506379811336e-14	0.0688012275465175	0.0196174662689043
ARHGAP27|41957|AP	-2.32791202288101	0.151917687994509	0.031086445012704	0.742413097289357	0.0199167757075402
ARHGAP26|73876|AD	2.32051415789257	10.0851401697987	1.43201380582222	71.0258880402963	0.0203130799332541
MICAL3|61015|AT	-2.31387765439611	0.00106121929227149	3.21011947167015e-06	0.350823823296294	0.0206744341741578
PTK2B|83155|AT	-2.30968456888998	9.71547764648875e-05	3.82371838487301e-08	0.246855276457702	0.0209056237423274
FAM3D|65466|AP	-2.30293937944036	0.195227668807152	0.0486118321641962	0.784044562219706	0.0212822541025892
IGLL5|61291|ES	-2.29948090063196	0.256017474304113	0.0801507959614091	0.81777038347337	0.0214776466999778
GALNT7|71173|AA	2.29876361515884	111.07718282537	2.00212494215573	6162.52277000047	0.0215183659547832
FAM3D|65467|AP	2.29799763512221	5.10896236422477	1.27114526882856	20.5338422595234	0.0215619237251142
LGR4|14755|ES	2.29300012477208	38372850646769336320	698.86051772541	2.10696645383797e+36	0.021847997769463
FCGRT|50968|ES	-2.28083967806675	0.20606141763038	0.0530276607251401	0.800738845636295	0.0225579355143785
CXCL12|11342|AT	-2.2767678197734	0.13130327453098	0.0228686124384462	0.753895757731829	0.0228000941518913
FASTK|82341|ES	-2.26078798726224	1.28236821688354e-05	7.36140994790063e-10	0.22339039060609	0.0237723888284339
ARSK|72807|AT	2.25103411792305	12.5224625312838	1.38655420822979	113.094797820857	0.0243833765472572
ARSK|72806|AT	-2.2418743746583	0.0807232162520576	0.00894209476953266	0.728714893995359	0.0249694926412426
IFNLR1|1096|ES	2.23824366504867	727.015125106645	2.2686851108878	232976.797704197	0.0252051695981964
UBXN11|1254|ES	2.23053998343869	8.4521810039811	1.29552587925305	55.1431390666224	0.0257116161190873
CKLF-CMTM1|36738|AT	-2.2170338330611	0.140610735100796	0.0248213872351257	0.796546084966882	0.0266207796416444
IL32|33421|ES	-2.21405017104544	0.00538974476706284	5.29009492807638e-05	0.54912717161097	0.0268253278335817
GRN|522183|ES	2.21402270682491	8.62839639523079	1.28055375991389	58.1383044459127	0.0268272169591449
HGF|80248|AT	-2.21243498494489	0.189753647154095	0.0435260508385205	0.827238996293572	0.0269366238179357
SP140L|57890|RI	2.20255862014381	8.31091302929193	1.26267658880191	54.702269760139	0.02762587316985
KLHL23|55877|AP	2.19810119658408	5.61084677946131	1.20544669240211	26.1161292166787	0.0279418952786241
ARHGAP8|62634|ES	-2.18132285654798	0.109957627323886	0.015126776559002	0.799289905522104	0.0291595450085991
IKBKB|83586|AT	-2.17955138919885	2.73275747092282e-05	2.15258148437337e-09	0.346930578428648	0.0292907314604416
NFATC3|37183|AT	-2.17718226965104	0.000342706591553008	2.60349645673023e-07	0.451115681722052	0.0294669706612424
ARRB2|38575|ES	2.17104011006125	12.582620971949	1.27915626041763	123.770922617414	0.0299281405312047
NFYC|2021|AA	2.16937015569425	4221485503.92372	8.49439158917114	2097965424923038208	0.030054592873815
IREB2|32090|RI	2.1637127111554	3.56917106725845	1.12728362961283	11.3006006409674	0.0304864048514476
ARHGAP28|44561|AT	2.15872263697666	5.81175012433472	1.17590308738607	28.7238292594219	0.0308716914976159
AHNAK|16345|AP	-2.1481719247157	3.64884146918957e-12	1.33787248155739e-22	0.0995165402593444	0.0317001001480536
IL32|33388|AD	-2.14522903132208	0.000425410797195939	3.5380008646367e-07	0.511515834209577	0.0319345395175384
SP140L|57887|AT	2.13976461362192	150.61878520534	1.52406442299286	14885.2096502475	0.0323737943116328
SP140L|57888|AT	-2.13969778772241	0.00664005986804632	6.71862988066344e-05	0.656240868069451	0.0323791979611674
GALK1|43493|AT	2.13593913765735	9.58776888396697	1.20470710041253	76.3051136171496	0.0326843749824614
PPP4C|36057|ES	2.13401248009431	6.86910462296205	1.17019156150166	40.3221146635585	0.0328417592365404
BRD8|73509|ES	-2.13198113450197	0.0339751948370868	0.00151647727032652	0.761181118111628	0.0330083974829213
NR4A1|21884|AP	-2.12816791885586	0.176480904272125	0.0357218684695827	0.871889151017605	0.0333231636887567
KLC1|29465|AT	-2.12024375724707	0.0172188388794546	0.00040304818290144	0.735615305897857	0.0339854940177157
IRF3|50997|AD	2.11806330268817	4.50638122914	1.11893253023267	18.1489689803929	0.0341697069159578
TNFRSF25|436|ES	-2.11709780153015	9.66037047097124e-12	6.13106594747865e-22	0.152212940516144	0.0342515482470936
PTPRC|9320|AT	-2.11316940203745	0.0805969576285959	0.00779703572022522	0.833120407815452	0.0345862711963438
IRF1|73274|AP	-2.11211626286071	1.05286716936743e-06	2.98787496923485e-12	0.371009258334413	0.0346764784294678
ARHGAP28|44559|AT	-2.10864664452358	0.177533374839821	0.0356036063915895	0.885250186044687	0.0349750934888894
METTL23|43650|AD	-2.10053890766468	0.23212580129684	0.0594148071932509	0.90688483516312	0.0356814617487604
ACO1|86056|ES	2.08947170379676	56.4825481971425	1.28406067185412	2484.52298304248	0.0366652825174847
KLHL23|55878|AP	-2.08156546457433	0.192776716867033	0.0409142922544902	0.908310043220989	0.037382178667213
ARHGAP27|41966|ES	2.08141430523995	10.9644251676617	1.14996089831425	104.541484352629	0.0373960004119151
GALK1|43494|AT	-2.07885042350688	0.110985164415419	0.0139678567594599	0.881860899094283	0.0376311006393555
OGFR|60085|RI	2.076932640147	64.1825743845904	1.26412519151007	3258.69849149403	0.0378077766920204
KLHL24|67804|AT	2.07624523707047	11.9220749417687	1.14889853375812	123.714903223188	0.0378712753481658
KLHL24|67805|AT	-2.07624523707046	0.0838780166107268	0.00808310053151761	0.870398882596656	0.0378712753481659
LTBP3|16861|AP	2.07593404337704	26.2609722067323	1.20029620461919	574.557062322432	0.0379000515894237
ARL1|23943|AP	-2.07368512121237	2.49938512342858e-08	1.63143616841279e-15	0.382909617683273	0.0381085639420942
PTPRC|9321|AT	2.07189571982168	11.8349365663228	1.14281657459347	122.561858694348	0.0382751672271494
STAT3|41034|AA	-2.06195443652509	0.00032966608045446	1.61575318751208e-07	0.672625778752448	0.0392120740899082
ARHGAP11A|29819|AD	-2.05392044099787	1.10431417158965e-05	2.05560040324277e-10	0.593262089095687	0.0399833925643476
PPP4C|94130|ES	2.05317583633033	4.7330217757158	1.07312551632902	20.8749999776649	0.040055527045649
METTL21A|57192|AA	2.05223859342318	8.09771309119019	1.09860763172909	59.6873309573028	0.0401464804920708
SPP1|69875|ES	-2.04925160358767	0.0753897297752658	0.00636122602820764	0.893477347037303	0.040437518399514
GIPC1|47983|ES	-2.04549513192267	0.0306632121253457	0.00108771837887028	0.864408100578831	0.0408060686544379
BRD8|73508|ES	2.04423212467809	27.1385347883827	1.14576581865553	642.801572946631	0.0409306210017636
FGFR3|68513|ME	-2.04312207944059	0.172573511925561	0.0319892867735463	0.930987215474578	0.0410403547333807
VIPR1|64280|ES	-2.04219811687253	0.0114024979105837	0.000155682457575669	0.835141997534763	0.0411318832134983
ZYX|82114|AP	2.03908925380145	3.04791385337769	1.04419436949866	8.89659926252221	0.041441120519488
GZMB|27017|AT	-2.03874037614484	1.44886150247101e-08	4.21647572776648e-16	0.497856453795959	0.0414759457855161
ARHGEF3|65366|AT	-2.03860404735439	0.0285588510700302	0.000935517584692813	0.871825380714763	0.0414895609744278
ISG20|32392|AT	-2.02224879616096	0.0227873719545089	0.000583406325345798	0.890056034763352	0.0431506555081566
ISG20|32391|AT	2.02224879616095	43.8839547621519	1.12352476803989	1714.07123398478	0.0431506555081572
ARL6IP4|25026|AA	-2.02082065888088	0.0166775307283705	0.000314632587906254	0.884015330537264	0.0432983334531166
RFX5|7609|ES	2.01631382948337	8.42755651470611	1.06137914275364	66.9164353694587	0.0437671697024725
ARAP1|17640|AP	-2.01458281692592	0.267188484920328	0.073990410939936	0.964850520048784	0.0439483793921993
ARRB2|38576|ES	2.01204429090944	7.3775109468872	1.05308934088852	51.6838084464122	0.0442152683322817
LIMS1|54885|AP	-2.01001599453801	0.185851002193694	0.0360187434650153	0.958961687543302	0.0444294960488756
PLAUR|50233|ES	2.00941665618671	50524072003560.1	2.17394934854198	1.17421404207645e+27	0.0444929652735451
IL32|33423|AD	-2.00129222485916	0.0381516606663207	0.00155711161218178	0.934775131217862	0.0453609071547841
LMBR1|82499|ES	-1.99438067761506	2.2005547468289e-08	6.56459585394428e-16	0.737660215728539	0.0461104685010755
HRAS|13684|RI	1.99315698959321	27.056661799026	1.05645828559681	692.940703563435	0.0462442591555842
AKT1S1|51111|AD	-1.9905020519278	0.0714626835722195	0.00531788856912106	0.960327595617003	0.0465356581824336
ARIH2|64787|ES	1.98769769619102	7.10746710634274	1.02774105514565	49.1525452007803	0.0468451338806005
TOR2A|87659|RI	1.98655037967213	36.6635354259364	1.04938404391585	1280.95604056725	0.0469722446454824
AGTRAP|666|AD	1.98613464791731	66.94859701925	1.05695674294403	4240.58474745288	0.0470183749735644
PTK2B|83156|ES	-1.98523205801419	0.118933352781136	0.0145337229625705	0.973263522374198	0.0471186591438679
TNFSF13|38969|AP	1.98199049635197	6.67595601410409	1.02132294568078	43.6379001281958	0.0474803043255045
TNFSF13|38970|AP	-1.98194845249191	0.14979544093053	0.0229162130060411	0.979161527153581	0.0474850102418279
TRAF3|29425|ES	-1.9792957284901	0.000186385768506406	3.77791607126098e-08	0.919545433155382	0.0477827202506412
FAM3D|120351|AA	1.96841175561669	18.8259202971355	1.0126767317571	349.97868907203	0.0490206803861837
ZC3HAV1|81939|AT	1.96747981784523	6.66741587077584	1.00727381244425	44.133416201897	0.0491279204046106
ZC3HAV1|81940|AT	-1.96738317152812	0.149996813721765	0.0226605861641749	0.99287123305979	0.0491390529563399
SP140|57869|AT	1.96556637093519	6.10424299146827	1.00516940080845	37.0701520250417	0.049348721903738
