# Supplementary material for: Identification and Validation of Novel Immune-Related Alternative Splicing Signatures as a Prognostic Model for Colon Cancer
Source: Front Oncol. 2022 May 26;12:866289. doi: 10.3389/fonc.2022.866289 (PMC9178000; doi:10.3389/fonc.2022.866289)
Supplement: Supplementary file 4 [file DataSheet_1.zip › Additional file 1-7/additional file 3. SF-OS-ASEs network corResult.txt]

SF	AS	cor	pvalue	Regulation
CCDC12	PSMC5-43011-ES	0.119328853231198	0.0199757137489049	postive
CCDC12	CCL28-71947-AT	-0.217788112465305	1.8438584024804e-05	negative
CCDC12	CCL28-71946-AT	0.218135035100829	1.78675758334979e-05	postive
CCDC12	RABEP2-35894-ES	0.122995906716688	0.0164467622825085	postive
CCDC12	PRKCA-43100-AT	-0.20567484358845	5.35881370174292e-05	negative
CCDC12	PRKCA-43101-AT	0.20568149102334	5.35576652707881e-05	postive
CCDC12	GMFG-49794-ES	-0.119810112923263	0.0194779084559555	negative
CCDC12	CXCL12-11344-AT	-0.109417472999189	0.0329806894443598	negative
CCDC12	IRF3-51008-ES	0.120288905264881	0.0189934025320659	postive
CCDC12	LMBR1-82468-AT	0.287991345915651	1.08382390283538e-08	postive
CCDC12	LMBR1-82466-AT	-0.287988709988135	1.08417245246705e-08	negative
CCDC12	PSMD11-40209-RI	0.166781129844956	0.00110108481231504	postive
CCDC12	NFATC1-46240-AT	0.144935539434691	0.00464073096851003	postive
CCDC12	NFATC1-46239-AT	-0.147523413379543	0.00395069965217638	negative
CCDC12	C5orf22-71633-ES	0.171563870282128	0.000784203694047183	postive
CCDC12	CD74-152982-ES	-0.122376086585104	0.0170018862076801	negative
CCDC12	CKLF-CMTM1-36737-AT	-0.176772469755768	0.000536418908185069	negative
CCDC12	METTL13-8998-AD	-0.112023057280387	0.029005340222715	negative
CCDC12	METTL23-43652-AD	-0.212810518159849	2.87961722448301e-05	negative
CCDC12	NR4A1-21887-AP	0.124705827935593	0.0149967363401893	postive
CCDC12	GALNT10-74212-AT	-0.168119078934489	0.00100225280956039	negative
CCDC12	CKLF-36734-AA	-0.137235161992699	0.00738249011969561	negative
CCDC12	ARL6IP4-25032-AD	0.138681238933668	0.00677749456947784	postive
CCDC12	ARAP1-17637-AP	0.156486040317983	0.00221859723698649	postive
CCDC12	CD81-13916-AP	-0.104324685816574	0.0421018653273568	negative
CCDC12	MICALL2-78571-AP	0.137757651689694	0.00715854265578691	postive
CCDC12	BMP1-82992-AA	0.124466965193155	0.0151923049008041	postive
CCDC12	MICALL2-78570-AP	-0.137468968615175	0.00728151432261299	negative
CCDC12	PSME3-41143-AP	0.277726599459214	3.69764689004093e-08	postive
CCDC12	PSME3-41144-AP	-0.277724013899688	3.69876698165823e-08	negative
CCDC12	MICAL3-61015-AT	-0.103821797164583	0.043108124093022	negative
CCDC12	FCGRT-50968-ES	-0.129656859187542	0.0114115209763596	negative
CCDC12	CXCL12-11342-AT	0.134244478919448	0.00878896913795071	postive
CCDC12	ARSK-72807-AT	0.342991333706965	6.25476187302093e-12	postive
CCDC12	ARSK-72806-AT	-0.34227477555385	6.96221916919483e-12	negative
CCDC12	CKLF-CMTM1-36738-AT	0.178222444398268	0.000481691766785077	postive
CCDC12	IL32-33421-ES	0.130501698991819	0.0108820350868953	postive
CCDC12	GRN-522183-ES	-0.133745045960406	0.00904578430717902	negative
CCDC12	HGF-80248-AT	-0.104110443779519	0.0425281078704561	negative
CCDC12	SP140L-57890-RI	0.153590695168079	0.00268210598334234	postive
CCDC12	KLHL23-55877-AP	0.179240771192284	0.000446407938500434	postive
CCDC12	IKBKB-83586-AT	-0.135517471565943	0.00816349011329252	negative
CCDC12	ARRB2-38575-ES	0.105173535867412	0.0404482724176995	postive
CCDC12	NFYC-2021-AA	0.149508922033751	0.00348573917296809	postive
CCDC12	IREB2-32090-RI	0.386644907828558	5.34953499387322e-15	postive
CCDC12	SP140L-57887-AT	0.139204940496406	0.0065695899098285	postive
CCDC12	SP140L-57888-AT	-0.139202660849676	0.00657048238940956	negative
CCDC12	NR4A1-21884-AP	-0.12436685770279	0.0152749306801718	negative
CCDC12	KLC1-29465-AT	-0.265782083572382	1.4495138420756e-07	negative
CCDC12	PTPRC-9320-AT	-0.210071250219154	3.66408210223208e-05	negative
CCDC12	METTL23-43650-AD	-0.161381244451267	0.00159812536488611	negative
CCDC12	KLHL23-55878-AP	-0.163210847563341	0.0014103899961208	negative
CCDC12	ARHGAP27-41966-ES	0.208865297405379	4.07004638156346e-05	postive
CCDC12	OGFR-60085-RI	0.120598108480169	0.0186861171472488	postive
CCDC12	KLHL24-67804-AT	0.197153513750223	0.000109460030250766	postive
CCDC12	KLHL24-67805-AT	-0.197153513750223	0.000109460030250766	negative
CCDC12	LTBP3-16861-AP	0.162699069849716	0.00146075174764842	postive
CCDC12	PTPRC-9321-AT	0.212449659674184	2.97300633140469e-05	postive
CCDC12	GIPC1-47983-ES	-0.178333335517078	0.000477727487329349	negative
CCDC12	RFX5-7609-ES	0.250144112798272	7.85735374902071e-07	postive
CCDC12	ARAP1-17640-AP	-0.136042073713876	0.00791749358486085	negative
CCDC12	LIMS1-54885-AP	0.193655223115975	0.000145504953442898	postive
CCDC12	ARIH2-64787-ES	0.24848504896774	9.34033982347597e-07	postive
CCDC12	AGTRAP-666-AD	0.139363946722533	0.00650760641072177	postive
CCDC12	PTK2B-83156-ES	0.103867712519083	0.0430154172909612	postive
CCDC12	TNFSF13-38969-AP	0.238417308584806	2.59844731783627e-06	postive
CCDC12	TNFSF13-38970-AP	-0.238420237905386	2.59769063840909e-06	negative
CCDC12	FAM3D-120351-AA	0.10844641136305	0.034576689022619	postive
CCDC12	ZC3HAV1-81939-AT	0.174294155001285	0.000643506375796185	postive
CCDC12	ZC3HAV1-81940-AT	-0.174296023286349	0.000643418667843568	negative
CCDC12	SP140-57869-AT	0.13580321983515	0.00802866497183191	postive
DDX50	PSMC5-43011-ES	-0.233546876683476	4.19547232670331e-06	negative
DDX50	C5orf30-72919-AP	0.174118796073937	0.000651788207674698	postive
DDX50	METTL10-13408-AD	-0.112514027227944	0.0283041794679518	negative
DDX50	CD46-9652-ES	0.167610240592252	0.00103883378263447	postive
DDX50	LMBR1L-21525-ES	0.218162571731893	1.78229788098017e-05	postive
DDX50	RABEP2-35894-ES	0.108062515371734	0.0352255284887037	postive
DDX50	PSMD8-49638-AT	-0.153811319994039	0.00264390541373814	negative
DDX50	PRKCA-43100-AT	-0.134522856978532	0.00864865758574911	negative
DDX50	PRKCA-43101-AT	0.13452774285	0.00864621285841674	postive
DDX50	IRF3-51008-ES	-0.117707815142112	0.0217347384074414	negative
DDX50	HRAS-13685-ES	0.205652239786651	5.36918749754627e-05	postive
DDX50	LMBR1-82468-AT	-0.118792341516103	0.0205436752853904	negative
DDX50	LMBR1-82466-AT	0.118788942549092	0.0205473177529433	postive
DDX50	PSMD11-40209-RI	-0.236940943743948	3.00785286588729e-06	negative
DDX50	METTL21A-57196-AD	-0.134750792763036	0.00853525919211889	negative
DDX50	TGFBR2-63806-ES	0.100956472243204	0.0492354151388494	postive
DDX50	METTL17-26476-RI	0.118561220118888	0.020792635341157	postive
DDX50	NFKBIZ-65981-AP	-0.16911863511865	0.000933828450272527	negative
DDX50	ARL6IP4-25033-AD	0.229676194221254	6.09489271948044e-06	postive
DDX50	NFKBIZ-65982-AP	0.173294401744338	0.000692062193862359	postive
DDX50	ARID4B-10342-ES	-0.122682126264299	0.0167257765496924	negative
DDX50	METTL17-26478-RI	0.115729630394092	0.0240619110998693	postive
DDX50	EGFL7-88188-AP	-0.107692694206717	0.0358603388727814	negative
DDX50	CD74-152982-ES	-0.117038427832927	0.0224993812553436	negative
DDX50	HDGF-8323-AD	-0.183535799177888	0.000322425454862656	negative
DDX50	NR4A1-21887-AP	0.146345422409393	0.00425238884218832	postive
DDX50	EGFL7-88186-AP	0.108212711520927	0.0349704531535528	postive
DDX50	C5orf30-72918-AP	-0.204374520156925	5.98738947410909e-05	negative
DDX50	CKLF-36734-AA	0.105012115313874	0.0407584332735694	postive
DDX50	ARL6IP4-25032-AD	-0.142811527515591	0.00528633733700187	negative
DDX50	MICALL2-78571-AP	0.160595873372918	0.00168552848330597	postive
DDX50	MICALL2-78570-AP	-0.160549596961567	0.00169081269578211	negative
DDX50	TGOLN2-54192-AT	0.134450565265318	0.00868490193486457	postive
DDX50	PTK2B-83155-AT	-0.153536945307774	0.00269148840821609	negative
DDX50	GALNT7-71173-AA	0.116508943220886	0.0231206055861654	postive
DDX50	CXCL12-11342-AT	-0.119293091374606	0.0200131427293376	negative
DDX50	ARSK-72807-AT	-0.178106050432273	0.00048588562597035	negative
DDX50	ARSK-72806-AT	0.181332394731278	0.000381343066571248	postive
DDX50	UBXN11-1254-ES	-0.111923460792714	0.0291493777959525	negative
DDX50	GRN-522183-ES	0.140264767346097	0.00616624046992693	postive
DDX50	SP140L-57890-RI	-0.113572231112789	0.0268422619700912	negative
DDX50	IKBKB-83586-AT	-0.102998854967168	0.0447984414393287	negative
DDX50	IREB2-32090-RI	-0.166700052638163	0.00110735311939202	negative
DDX50	SP140L-57887-AT	0.156998468785747	0.00214462445444146	postive
DDX50	SP140L-57888-AT	-0.157008885893819	0.0021431443077534	negative
DDX50	GALK1-43493-AT	0.274595568966382	5.32378261644068e-08	postive
DDX50	NR4A1-21884-AP	-0.153902214626877	0.00262831185031601	negative
DDX50	PTPRC-9320-AT	-0.111448256131186	0.029845094996964	negative
DDX50	METTL23-43650-AD	-0.105446117438741	0.0399290467338133	negative
DDX50	GALK1-43494-AT	-0.275474543109205	4.80819793375896e-08	negative
DDX50	PTPRC-9321-AT	0.109939828971764	0.0321484517243873	postive
DDX50	ARRB2-38576-ES	0.207156431632323	4.71863478811421e-05	postive
DDX50	LIMS1-54885-AP	-0.108135106931821	0.035102050782686	negative
DDX50	HRAS-13684-RI	0.181691036670929	0.000371115686708439	postive
DDX50	TOR2A-87659-RI	0.171918388402471	0.000764450964823619	postive
DDX50	AGTRAP-666-AD	-0.131208465398252	0.0104559132926725	negative
DDX50	TNFSF13-38969-AP	0.215050620469011	2.35918234993118e-05	postive
DDX50	TNFSF13-38970-AP	-0.215048546550748	2.35962007426592e-05	negative
ZNF326	PSMD2-67867-AP	-0.12662695293925	0.0135025183901156	negative
ZNF326	PSMC5-43011-ES	-0.19541560262571	0.000126164986397334	negative
ZNF326	CXCL12-11343-AT	-0.126499040354423	0.0135977720302726	negative
ZNF326	CCL28-71947-AT	-0.148315852586489	0.00375878822052582	negative
ZNF326	CCL28-71946-AT	0.150324755591692	0.00330951285442985	postive
ZNF326	LMBR1L-21525-ES	0.245005096515196	1.33703098038996e-06	postive
ZNF326	GALK2-30524-ES	0.227330211202151	7.61914486940529e-06	postive
ZNF326	RABEP2-35894-ES	0.184227790510895	0.000305749724864521	postive
ZNF326	PSMD8-49638-AT	-0.285436709212243	1.47782182314692e-08	negative
ZNF326	METTL17-26479-AA	0.103944989457608	0.0428597678955732	postive
ZNF326	IL32-33420-AD	0.163113217125426	0.00141987252545858	postive
ZNF326	PRKCA-43100-AT	-0.151200242024448	0.00312942528552236	negative
ZNF326	PRKCA-43101-AT	0.151204114260577	0.0031286489274578	postive
ZNF326	CXCL12-11344-AT	0.252282513622523	6.27642833006639e-07	postive
ZNF326	HRAS-13685-ES	0.150253377709631	0.00332460197544104	postive
ZNF326	PSMD11-40209-RI	-0.105925314011223	0.039029904429849	negative
ZNF326	METTL17-26476-RI	0.229704011762475	6.07869645715669e-06	postive
ZNF326	NFKBIZ-65981-AP	-0.121009932963171	0.0182835795623922	negative
ZNF326	C5orf22-71633-ES	0.117674585995747	0.0217721578323949	postive
ZNF326	ARL6IP4-25033-AD	0.166764464262567	0.00110237060067225	postive
ZNF326	NFKBIZ-65982-AP	0.127582203590337	0.012809543865066	postive
ZNF326	NDRG1-85242-ES	-0.133743789275989	0.00904643884096111	negative
ZNF326	TRIM5-14078-AD	-0.10445318371547	0.0418479455086579	negative
ZNF326	PSMD10-89846-RI	-0.137529148045014	0.0072557247460645	negative
ZNF326	C3orf52-66084-AT	-0.150754943871473	0.00321988021623064	negative
ZNF326	METTL17-26478-RI	0.259181464113289	2.99845365054984e-07	postive
ZNF326	IRF3-50988-AD	0.279271692235122	3.08374336473593e-08	postive
ZNF326	ARL17B-42018-AT	-0.186474149173087	0.00025699620025241	negative
ZNF326	IRF3-51033-RI	0.233714791672759	4.12744846557601e-06	postive
ZNF326	HDGF-8323-AD	-0.135299368940098	0.00826775227050334	negative
ZNF326	CKLF-CMTM1-36737-AT	0.104202115514498	0.0423452806521008	postive
ZNF326	METTL13-8998-AD	0.246912041663138	1.09917125939229e-06	postive
ZNF326	METTL23-43652-AD	-0.153612715785623	0.00267827073024845	negative
ZNF326	RBP1-67033-AT	-0.207927256120589	4.41483708478182e-05	negative
ZNF326	RBP1-67032-AT	0.201464361046114	7.65504771183946e-05	postive
ZNF326	RELA-16898-RI	0.150181477772579	0.00333986452536106	postive
ZNF326	NR4A1-21887-AP	0.13062268572302	0.0108080171141653	postive
ZNF326	KLC1-29486-ES	0.173239691783343	0.000694814801035866	postive
ZNF326	GALNT10-74212-AT	-0.206013838458515	5.20548662967029e-05	negative
ZNF326	CKLF-36734-AA	0.105853537267288	0.0391634823500045	postive
ZNF326	ARAP1-17637-AP	0.118151452286716	0.0212404731264463	postive
ZNF326	CD81-13916-AP	-0.173873205068054	0.000663552992944167	negative
ZNF326	MICALL2-78571-AP	0.182454649641098	0.000350184796244093	postive
ZNF326	MICALL2-78570-AP	-0.178075660015442	0.000486986211429171	negative
ZNF326	PSME3-41143-AP	0.176053980917551	0.00056562543953143	postive
ZNF326	PSME3-41144-AP	-0.176052908429865	0.000565670117969503	negative
ZNF326	MICAL3-61015-AT	0.168803493290895	0.000954921445702855	postive
ZNF326	PTK2B-83155-AT	-0.290580539493999	7.89033715507471e-09	negative
ZNF326	GALNT7-71173-AA	0.166212709531304	0.0011457286577986	postive
ZNF326	GRN-522183-ES	0.113963226209575	0.0263187748865044	postive
ZNF326	HGF-80248-AT	0.203114331795787	6.66241335255192e-05	postive
ZNF326	IKBKB-83586-AT	-0.201078807119382	7.90628451268564e-05	negative
ZNF326	NFATC3-37183-AT	-0.173600691089656	0.000676837501883023	negative
ZNF326	ARRB2-38575-ES	0.210646090038998	3.48434082407846e-05	postive
ZNF326	NFYC-2021-AA	0.131308994332273	0.0103965195282208	postive
ZNF326	SP140L-57887-AT	0.166705910173543	0.00110689915775141	postive
ZNF326	SP140L-57888-AT	-0.166706917654778	0.00110682109477802	negative
ZNF326	GALK1-43493-AT	0.228173165312144	7.03382494508972e-06	postive
ZNF326	IRF3-50997-AD	0.188846178545755	0.000213460102772783	postive
ZNF326	PTPRC-9320-AT	-0.102586891156981	0.045665312295536	negative
ZNF326	IRF1-73274-AP	-0.237398346768422	2.87484184687167e-06	negative
ZNF326	METTL23-43650-AD	-0.104252000019771	0.0422460710946257	negative
ZNF326	GALK1-43494-AT	-0.219387660664941	1.59424031140308e-05	negative
ZNF326	OGFR-60085-RI	0.201684542752709	7.51496456225205e-05	postive
ZNF326	KLHL24-67804-AT	0.144573441344388	0.00474549811738181	postive
ZNF326	KLHL24-67805-AT	-0.144573441344388	0.0047454981173818	negative
ZNF326	LTBP3-16861-AP	0.14723316528908	0.00402317982137571	postive
ZNF326	ARHGAP11A-29819-AD	-0.158986795779506	0.00187842916323541	negative
ZNF326	PPP4C-94130-ES	0.184576901721802	0.000297645422965462	postive
ZNF326	BRD8-73508-ES	0.16110646624715	0.00162822108745998	postive
ZNF326	FGFR3-68513-ME	-0.125415528267892	0.014428641811532	negative
ZNF326	ZYX-82114-AP	0.274403639651475	5.4432615814815e-08	postive
ZNF326	GZMB-27017-AT	-0.108028439685042	0.0352836182077539	negative
ZNF326	ARL6IP4-25026-AA	-0.122461132120579	0.0169247610449264	negative
ZNF326	RFX5-7609-ES	0.190911173091696	0.00018127724545229	postive
ZNF326	ARRB2-38576-ES	0.199184621303726	9.25742950746154e-05	postive
ZNF326	IL32-33423-AD	0.108105687217956	0.0351520490765358	postive
ZNF326	HRAS-13684-RI	0.13642436575743	0.00774241687963919	postive
ZNF326	ARIH2-64787-ES	-0.11555810650309	0.0242734770258376	negative
ZNF326	TOR2A-87659-RI	0.209729913824897	3.77492379894895e-05	postive
ZNF326	AGTRAP-666-AD	-0.229555994358887	6.16535097977413e-06	negative
ZNF326	TNFSF13-38969-AP	0.178659060833328	0.00046625762491245	postive
ZNF326	TNFSF13-38970-AP	-0.17865798290577	0.000466295156629687	negative
ZNF326	FAM3D-120351-AA	0.20722017512107	4.69278197921703e-05	postive
ZNF326	ZC3HAV1-81939-AT	-0.137504512527599	0.00726627228051819	negative
ZNF326	ZC3HAV1-81940-AT	0.137504396467843	0.00726632200315407	postive
SRPK1	PSMC5-43011-ES	-0.330015423275665	4.17480620740242e-11	negative
SRPK1	CCL28-71947-AT	0.106877550820157	0.0372939412028795	postive
SRPK1	METTL10-13408-AD	-0.111462355545821	0.0298242500545183	negative
SRPK1	CD46-9652-ES	-0.102740803725969	0.0453398101131064	negative
SRPK1	CCL28-71946-AT	-0.104893056773106	0.0409884822639096	negative
SRPK1	PSMD8-49638-AT	-0.108000746804267	0.0353308869494106	negative
SRPK1	IL32-33420-AD	0.214064237628406	2.57628786497888e-05	postive
SRPK1	CXCL12-11344-AT	0.186913978530556	0.000248343934195853	postive
SRPK1	IRF3-51008-ES	-0.155615539816856	0.00234961743450058	negative
SRPK1	LMBR1-82468-AT	-0.114985167688941	0.0249918506724978	negative
SRPK1	LMBR1-82466-AT	0.114980245424577	0.0249981009989898	postive
SRPK1	PSMD11-40209-RI	-0.201223237756373	7.8112738274278e-05	negative
SRPK1	METTL17-26476-RI	0.134922702319009	0.00845061181471861	postive
SRPK1	LIMS1-54889-AT	0.162655947291548	0.00146506976808339	postive
SRPK1	C3orf52-66084-AT	-0.10726856829684	0.0366003019910917	negative
SRPK1	SORT1-4008-AP	0.143814044495582	0.00497217133202854	postive
SRPK1	HDGF-8323-AD	-0.21228636458759	3.01620239835476e-05	negative
SRPK1	CKLF-CMTM1-36737-AT	0.127379764042701	0.0129537259787433	postive
SRPK1	METTL13-8998-AD	0.104655370378101	0.0414510265947395	postive
SRPK1	IL15RA-10678-AA	0.104343696083714	0.0420642182170953	postive
SRPK1	KLC1-29486-ES	0.105554687923028	0.0397238109842757	postive
SRPK1	C5orf30-72918-AP	-0.127617696715489	0.0127844111039462	negative
SRPK1	ARL6IP4-25032-AD	-0.106999955312492	0.0370756151101933	negative
SRPK1	CMTM8-63813-ES	0.135133055322892	0.00834805290771076	postive
SRPK1	ARHGAP27-41957-AP	0.192880840715556	0.000154864585060007	postive
SRPK1	MICAL3-61015-AT	0.189557112219003	0.000201820840044169	postive
SRPK1	PTK2B-83155-AT	-0.19351579694949	0.000147149986683344	negative
SRPK1	ARSK-72807-AT	-0.171494434107166	0.000788127315614679	negative
SRPK1	ARSK-72806-AT	0.173738579034514	0.000670085265794688	postive
SRPK1	CKLF-CMTM1-36738-AT	-0.116445128386279	0.0231964696673771	negative
SRPK1	HGF-80248-AT	0.106219734885231	0.0384860074832054	postive
SRPK1	ARHGAP8-62634-ES	0.111664271019566	0.0295270979564605	postive
SRPK1	IREB2-32090-RI	-0.162995378283198	0.00143139579209701	negative
SRPK1	GALK1-43493-AT	0.198068361775181	0.000101524544452386	postive
SRPK1	PPP4C-36057-ES	-0.143214692709137	0.00515790844301249	negative
SRPK1	KLC1-29465-AT	0.179217252102229	0.000447194998667459	postive
SRPK1	ARHGAP27-41966-ES	-0.252227300855646	6.31310127426799e-07	negative
SRPK1	GALK1-43494-AT	-0.192853729421389	0.000155202276329191	negative
SRPK1	ZYX-82114-AP	0.142245652273519	0.00547145111948526	postive
SRPK1	ARRB2-38576-ES	0.187689083101519	0.000233755097874063	postive
SRPK1	IL32-33423-AD	0.127698737407225	0.01272718886651	postive
SRPK1	ARIH2-64787-ES	-0.137104617721101	0.00743941188645419	negative
SRPK1	TOR2A-87659-RI	0.158631484447316	0.00192365945447145	postive
SRPK1	ZC3HAV1-81939-AT	-0.221145760832097	1.35699396520429e-05	negative
SRPK1	ZC3HAV1-81940-AT	0.221148251257189	1.35668302316428e-05	postive
U2SURP	PSMD2-67867-AP	-0.172557422223589	0.000730003597930969	negative
U2SURP	PSMC5-43011-ES	-0.255552971989795	4.4338954435445e-07	negative
U2SURP	C5orf30-72919-AP	0.119706600293106	0.0195840590240347	postive
U2SURP	CXCL12-11343-AT	-0.122233391753333	0.0171319819449691	negative
U2SURP	SH3BP2-68600-ES	0.123591392763559	0.0159284353880573	postive
U2SURP	CCL28-71947-AT	-0.168780387075549	0.000956485150977747	negative
U2SURP	CD46-9652-ES	0.224993729826659	9.49378576996571e-06	postive
U2SURP	CCL28-71946-AT	0.171132176340884	0.000808893328132835	postive
U2SURP	LMBR1L-21525-ES	0.334968329339203	2.04408250801345e-11	postive
U2SURP	GALK2-30524-ES	0.312912875659204	4.46007894974468e-10	postive
U2SURP	RABEP2-35894-ES	0.299355022756555	2.62712052009408e-09	postive
U2SURP	PSMD8-49638-AT	-0.311611940333604	5.30833315106201e-10	negative
U2SURP	METTL17-26479-AA	0.170319380187578	0.000857339212406891	postive
U2SURP	IL32-33420-AD	0.165418499664631	0.00121090024083085	postive
U2SURP	PRKCA-43100-AT	-0.291879218935689	6.72081444996533e-09	negative
U2SURP	PRKCA-43101-AT	0.291881378147154	6.71901749566333e-09	postive
U2SURP	CXCL12-11344-AT	0.248500512047198	9.32535322970471e-07	postive
U2SURP	HRAS-13685-ES	0.232542153658426	4.62539416603372e-06	postive
U2SURP	LMBR1-82468-AT	0.12886727033466	0.0119268413929355	postive
U2SURP	LMBR1-82466-AT	-0.128871962829979	0.0119237191380728	negative
U2SURP	PSMD11-40209-RI	-0.207612722427616	4.53649926521517e-05	negative
U2SURP	GBP2-3713-AP	-0.111283812450769	0.0300891355491868	negative
U2SURP	METTL21A-57196-AD	-0.111386431266996	0.0299366458432429	negative
U2SURP	METTL17-26476-RI	0.332065859926932	3.11113349147457e-11	postive
U2SURP	NFKBIZ-65981-AP	-0.18575730909079	0.000271703517141756	negative
U2SURP	C5orf22-71633-ES	0.252872652554653	5.89701135101641e-07	postive
U2SURP	ARL6IP4-25033-AD	0.303452929558534	1.55187143447488e-09	postive
U2SURP	NFKBIZ-65982-AP	0.197823382932839	0.000103594769747592	postive
U2SURP	NDRG1-85242-ES	-0.188628599163528	0.000217145878175763	negative
U2SURP	TRIM5-14078-AD	-0.13293371040108	0.00947722946595055	negative
U2SURP	PSMD10-89846-RI	-0.215054451490462	2.35837397110108e-05	negative
U2SURP	C3orf52-66084-AT	-0.219954402635953	1.51376404476819e-05	negative
U2SURP	METTL17-26478-RI	0.375841087122024	3.39941166013696e-14	postive
U2SURP	IRF3-50988-AD	0.3114140297771	5.45041179054781e-10	postive
U2SURP	ARL17B-42018-AT	-0.189180831886068	0.000207905141323433	negative
U2SURP	IRF3-51033-RI	0.238632469019421	2.54342571934793e-06	postive
U2SURP	CD74-152982-ES	-0.187666252013693	0.000234173119024158	negative
U2SURP	HDGF-8323-AD	-0.210331695381999	3.58158584146801e-05	negative
U2SURP	CKLF-CMTM1-36737-AT	0.102630632836189	0.0455726062873397	postive
U2SURP	METTL13-8998-AD	0.21918280077307	1.62431701443545e-05	postive
U2SURP	HSP90AA1-29333-AT	-0.150983508633867	0.00317315883035236	negative
U2SURP	METTL23-43652-AD	-0.207462421262899	4.59574789014495e-05	negative
U2SURP	RBP1-67033-AT	-0.242506832944624	1.72403899705577e-06	negative
U2SURP	IL15RA-10678-AA	0.111989343951438	0.0290540283554576	postive
U2SURP	RBP1-67032-AT	0.234486043492551	3.82830335248852e-06	postive
U2SURP	RELA-16898-RI	0.166680140443774	0.00110889760598813	postive
U2SURP	NR4A1-21887-AP	0.243721804478462	1.52406190135672e-06	postive
U2SURP	KLC1-29486-ES	0.167087620778195	0.00107768326829384	postive
U2SURP	C5orf30-72918-AP	-0.141349511547893	0.00577654710000672	negative
U2SURP	GALNT10-74212-AT	-0.311505575864527	5.38423796442616e-10	negative
U2SURP	CKLF-36734-AA	0.184084384863326	0.000309138012280337	postive
U2SURP	ARAP1-17637-AP	0.231459278869433	5.13571310005053e-06	postive
U2SURP	CD81-13916-AP	-0.243006468490033	1.63893567872707e-06	negative
U2SURP	MICALL2-78571-AP	0.311228739342872	5.58677625397589e-10	postive
U2SURP	MICALL2-78570-AP	-0.307026771974657	9.73967123568989e-10	negative
U2SURP	PSME3-41143-AP	0.265486303612359	1.49813962294014e-07	postive
U2SURP	PSME3-41144-AP	-0.265488965480832	1.49769508933872e-07	negative
U2SURP	MICAL3-61015-AT	0.125345317781018	0.0144839880737266	postive
U2SURP	PTK2B-83155-AT	-0.349033086713766	2.50648384140977e-12	negative
U2SURP	GALNT7-71173-AA	0.232738649660106	4.53813726465751e-06	postive
U2SURP	GRN-522183-ES	0.145899836641302	0.00437182590862538	postive
U2SURP	HGF-80248-AT	0.128933452064437	0.0118828725751812	postive
U2SURP	IKBKB-83586-AT	-0.283065946860621	1.96512568008356e-08	negative
U2SURP	NFATC3-37183-AT	-0.255199485669065	4.60467034363523e-07	negative
U2SURP	ARRB2-38575-ES	0.258362170246908	3.27704305674066e-07	postive
U2SURP	NFYC-2021-AA	0.171155343943673	0.000807550282241806	postive
U2SURP	IL32-33388-AD	-0.134057600063826	0.0088842950356046	negative
U2SURP	SP140L-57887-AT	0.29482466984772	4.65687610057693e-09	postive
U2SURP	SP140L-57888-AT	-0.294834584023182	4.65109630821585e-09	negative
U2SURP	GALK1-43493-AT	0.398831822794094	6.11212212751641e-16	postive
U2SURP	NR4A1-21884-AP	-0.199043143635679	9.36661216091857e-05	negative
U2SURP	IRF3-50997-AD	0.174665570355973	0.000626286130294196	postive
U2SURP	PTPRC-9320-AT	-0.269094136266174	9.99016405848135e-08	negative
U2SURP	IRF1-73274-AP	-0.270988738533393	8.05600778108524e-08	negative
U2SURP	METTL23-43650-AD	-0.17583997073469	0.000574605956634011	negative
U2SURP	GALK1-43494-AT	-0.385003162905257	7.11663670088283e-15	negative
U2SURP	OGFR-60085-RI	0.223980588970232	1.04364002085642e-05	postive
U2SURP	KLHL24-67804-AT	0.208957329536306	4.03762534472251e-05	postive
U2SURP	KLHL24-67805-AT	-0.208957329536306	4.03762534472247e-05	negative
U2SURP	LTBP3-16861-AP	0.15558297686872	0.0023546527221865	postive
U2SURP	PTPRC-9321-AT	0.264631428607463	1.64767557238497e-07	postive
U2SURP	ARHGAP11A-29819-AD	-0.113154853303152	0.0274109289144087	negative
U2SURP	PPP4C-94130-ES	0.253190083223786	5.70213664675344e-07	postive
U2SURP	BRD8-73508-ES	0.224354519163773	1.00785815353963e-05	postive
U2SURP	ZYX-82114-AP	0.342200121996924	7.04026837264113e-12	postive
U2SURP	GZMB-27017-AT	-0.112382477414703	0.0284906059973623	negative
U2SURP	ISG20-32392-AT	-0.139533284890595	0.00644217191439846	negative
U2SURP	ISG20-32391-AT	0.139533284890595	0.00644217191439848	postive
U2SURP	ARL6IP4-25026-AA	-0.180531521275872	0.000405136015820736	negative
U2SURP	RFX5-7609-ES	0.287996697754789	1.08311656089161e-08	postive
U2SURP	ARRB2-38576-ES	0.235875591638813	3.34082735885832e-06	postive
U2SURP	PLAUR-50233-ES	-0.112301212165076	0.0286062971137362	negative
U2SURP	IL32-33423-AD	0.133130480543155	0.00937094662587243	postive
U2SURP	HRAS-13684-RI	0.210850894123632	3.42234229585984e-05	postive
U2SURP	TOR2A-87659-RI	0.26609727037806	1.39937179894576e-07	postive
U2SURP	AGTRAP-666-AD	-0.204359715986131	5.99493077225358e-05	negative
U2SURP	TNFSF13-38969-AP	0.26019545109653	2.68510448263894e-07	postive
U2SURP	TNFSF13-38970-AP	-0.260194578752931	2.68536000465486e-07	negative
U2SURP	FAM3D-120351-AA	0.260299059741284	2.65492180861793e-07	postive
U2SURP	ZC3HAV1-81939-AT	-0.128458561320058	0.0122015703161536	negative
U2SURP	ZC3HAV1-81940-AT	0.128458437384794	0.0122016544638895	postive
DHX40	PSMC5-43011-ES	-0.180014215953019	0.000421231103597494	negative
DHX40	IRF3-51002-AD	-0.104009454692825	0.0427302866049279	negative
DHX40	CXCL12-11343-AT	0.115315027248891	0.0245760526399435	postive
DHX40	GALNT6-21846-AP	0.123668386021232	0.0158624740262852	postive
DHX40	LMBR1-82468-AT	-0.206592817210865	4.95314865418942e-05	negative
DHX40	LMBR1-82466-AT	0.206584509390672	4.95668636678565e-05	postive
DHX40	PSMD11-40209-RI	-0.204059591396992	6.14976073384665e-05	negative
DHX40	EED-18179-RI	-0.118919824337957	0.0204074640443924	negative
DHX40	NFKBIZ-65981-AP	-0.118960819037194	0.0203638295888076	negative
DHX40	NFKBIZ-65982-AP	0.10987538088526	0.03225015369419	postive
DHX40	ARID4B-10342-ES	-0.133136950091261	0.00936747023846907	negative
DHX40	IRF3-51033-RI	-0.100717824820848	0.0497770491439123	negative
DHX40	HDGF-8323-AD	-0.194583874741667	0.00013498050326848	negative
DHX40	METTL13-8998-AD	0.123138602587989	0.0163212296685375	postive
DHX40	ARL6IP4-25032-AD	-0.165541681010638	0.00120057362034616	negative
DHX40	CD81-13916-AP	0.118923135314327	0.0204039368527062	postive
DHX40	CMTM8-63813-ES	0.159147203907386	0.00185833014952165	postive
DHX40	TGOLN2-54192-AT	0.116417839956889	0.0232289762365208	postive
DHX40	ARHGAP27-41957-AP	0.124215271369151	0.0154007957175502	postive
DHX40	CXCL12-11342-AT	-0.193113166411213	0.000151998908705526	negative
DHX40	ARSK-72807-AT	-0.200889264330706	8.03262300061581e-05	negative
DHX40	ARSK-72806-AT	0.202882502552731	6.79415703012465e-05	postive
DHX40	IL32-33421-ES	-0.101909415958785	0.0471214773465239	negative
DHX40	SP140L-57890-RI	-0.183431290320183	0.000325016409677597	negative
DHX40	IREB2-32090-RI	-0.223193119565773	1.12298504100383e-05	negative
DHX40	GALK1-43493-AT	0.17684089524846	0.000533711673485991	postive
DHX40	GALK1-43494-AT	-0.171653285592817	0.000779177714204836	negative
DHX40	OGFR-60085-RI	-0.129645609252223	0.011418722695197	negative
DHX40	KLHL24-67804-AT	-0.125906588047053	0.0140467110662202	negative
DHX40	KLHL24-67805-AT	0.125906588047053	0.0140467110662202	postive
DHX40	LTBP3-16861-AP	-0.113716364043448	0.02664825552542	negative
DHX40	ARHGAP11A-29819-AD	-0.105235514115865	0.0403297153028805	negative
DHX40	HRAS-13684-RI	0.10634246513826	0.0382611846017298	postive
DHX40	ARIH2-64787-ES	-0.115834751663722	0.0239330380622697	negative
DHX40	AGTRAP-666-AD	-0.167372907926674	0.00105631331949257	negative
DHX40	TNFSF13-38969-AP	0.173861424098375	0.000664122261312282	postive
DHX40	TNFSF13-38970-AP	-0.173864494335569	0.000663973860785668	negative
DHX40	ZC3HAV1-81939-AT	-0.111248168750658	0.0301422567982226	negative
DHX40	ZC3HAV1-81940-AT	0.111246699411891	0.0301444483349592	postive
RBM39	PSMD2-67867-AP	-0.134435723995238	0.00869235949689269	negative
RBM39	PSMC5-43011-ES	-0.254586958744714	4.91566017886797e-07	negative
RBM39	CXCL12-11343-AT	-0.16886091531206	0.000951045637575527	negative
RBM39	SH3BP2-68600-ES	0.119239855771762	0.0200689729669634	postive
RBM39	CCL28-71947-AT	-0.281816010594199	2.2812897010167e-08	negative
RBM39	METTL10-13408-AD	-0.146391196796701	0.00424028773138489	negative
RBM39	CCL28-71946-AT	0.283729523987846	1.81494678187351e-08	postive
RBM39	LMBR1L-21525-ES	0.44002788532021	1.99682689868487e-19	postive
RBM39	GALK2-30524-ES	0.335791439878365	1.8130780219797e-11	postive
RBM39	RABEP2-35894-ES	0.149210981747199	0.00355218797938512	postive
RBM39	PSMD8-49638-AT	-0.459995482690422	2.70107792568057e-21	negative
RBM39	METTL17-26479-AA	0.328328066699631	5.309166165774e-11	postive
RBM39	IL32-33420-AD	0.193819163005119	0.000143592759106492	postive
RBM39	PRKCA-43100-AT	-0.33752803487055	1.40613074449199e-11	negative
RBM39	PRKCA-43101-AT	0.337536310665306	1.40442314549107e-11	postive
RBM39	CXCL12-11344-AT	0.138589462633776	0.00681452942043612	postive
RBM39	CD44-15270-ES	-0.107031451656221	0.0370196124944821	negative
RBM39	HRAS-13685-ES	0.296463814676291	3.79002014010742e-09	postive
RBM39	LMBR1-82468-AT	0.116979135818365	0.0225682201265463	postive
RBM39	LMBR1-82466-AT	-0.116983854447921	0.0225627350605831	negative
RBM39	PSMD11-40209-RI	-0.115263096755148	0.0246411139945677	negative
RBM39	EED-18179-RI	0.221337918660556	1.33319997574752e-05	postive
RBM39	TGFBR2-63806-ES	0.112431682192672	0.0284207522156124	postive
RBM39	METTL17-26476-RI	0.521941441093489	6.12947133143422e-28	postive
RBM39	C5orf22-71633-ES	0.204291095231631	6.03000358077479e-05	postive
RBM39	ARL6IP4-25033-AD	0.279861749256479	2.87633241033303e-08	postive
RBM39	C3orf52-66084-AT	-0.277868567061916	3.63664540059292e-08	negative
RBM39	METTL17-26478-RI	0.337488179185944	1.41438283384197e-11	postive
RBM39	EGFL7-88188-AP	-0.136702395907686	0.00761726741502117	negative
RBM39	IRF3-50988-AD	0.312920781503669	4.45535076957207e-10	postive
RBM39	ARL17B-42018-AT	-0.153782189300072	0.00264892076718384	negative
RBM39	IRF3-51033-RI	0.374156907059293	4.50746378782609e-14	postive
RBM39	IL32-33410-ES	-0.168856859817228	0.000951318893840594	negative
RBM39	CKLF-CMTM1-36737-AT	0.106901685392533	0.0372508076426069	postive
RBM39	HSP90AA1-29333-AT	-0.255425910024872	4.4945684258645e-07	negative
RBM39	IL15RA-10678-AA	0.134405741081296	0.00870744294791652	postive
RBM39	RELA-16898-RI	0.320559453602304	1.57548324943741e-10	postive
RBM39	NR4A1-21887-AP	0.170732952814278	0.000832363359566899	postive
RBM39	EGFL7-88186-AP	0.151191277126073	0.00313122336047912	postive
RBM39	KLC1-29486-ES	0.109112939206802	0.0334743090002333	postive
RBM39	C5orf30-72918-AP	-0.122354667812966	0.0170213585860646	negative
RBM39	GALNT10-74212-AT	-0.269809699501551	9.21215536711433e-08	negative
RBM39	CKLF-36734-AA	0.278872019184784	3.23236471843662e-08	postive
RBM39	ARAP1-17637-AP	0.41269221203101	4.63976523436874e-17	postive
RBM39	CD81-13916-AP	-0.364097183082295	2.3502967836457e-13	negative
RBM39	MICALL2-78571-AP	0.323224647627512	1.08859520309153e-10	postive
RBM39	MICALL2-78570-AP	-0.318520886119891	2.08522598521129e-10	negative
RBM39	PSME3-41143-AP	0.162557369071378	0.00147498480799023	postive
RBM39	PSME3-41144-AP	-0.162559651065755	0.0014747545893806	negative
RBM39	TGOLN2-54192-AT	-0.199299508428289	9.1696496053086e-05	negative
RBM39	MICAL3-61015-AT	0.127991122955109	0.0125226099991829	postive
RBM39	PTK2B-83155-AT	-0.477200026853783	5.24640919866164e-23	negative
RBM39	GALNT7-71173-AA	0.390872752744997	2.54615203612146e-15	postive
RBM39	FCGRT-50968-ES	-0.155837836424253	0.00231550469196706	negative
RBM39	CXCL12-11342-AT	0.126117954672176	0.0138850717966044	postive
RBM39	IFNLR1-1096-ES	0.102599643308536	0.0456382690865666	postive
RBM39	CKLF-CMTM1-36738-AT	-0.119698970859266	0.019591902765221	negative
RBM39	IL32-33421-ES	-0.129280651588038	0.0116545429131278	negative
RBM39	HGF-80248-AT	0.142869046629864	0.00526784030564194	postive
RBM39	SP140L-57890-RI	0.184895104280968	0.000290433634858325	postive
RBM39	IKBKB-83586-AT	-0.13559862938921	0.00812499352623219	negative
RBM39	NFATC3-37183-AT	-0.257163190489824	3.73002334308551e-07	negative
RBM39	ARRB2-38575-ES	0.281474190224432	2.37598087928869e-08	postive
RBM39	SP140L-57887-AT	0.280173473852392	2.77226811319712e-08	postive
RBM39	SP140L-57888-AT	-0.280183084175594	2.76911839083598e-08	negative
RBM39	GALK1-43493-AT	0.279528313278529	2.99182138938954e-08	postive
RBM39	NR4A1-21884-AP	-0.143714870394416	0.00500248293771679	negative
RBM39	IRF3-50997-AD	0.233826798293546	4.08266028467503e-06	postive
RBM39	PTPRC-9320-AT	-0.193568001703395	0.000146532011631888	negative
RBM39	IRF1-73274-AP	-0.208206943926615	4.30924864974365e-05	negative
RBM39	ARHGAP27-41966-ES	-0.220720233673267	1.41112897027328e-05	negative
RBM39	GALK1-43494-AT	-0.273037210132204	6.37188912839632e-08	negative
RBM39	OGFR-60085-RI	0.362534242550797	3.02215563592204e-13	postive
RBM39	LTBP3-16861-AP	0.26944464895859	9.60146286270985e-08	postive
RBM39	ARL1-23943-AP	-0.115432137504139	0.0244298744248536	negative
RBM39	PTPRC-9321-AT	0.191755276213788	0.000169479547575267	postive
RBM39	PPP4C-94130-ES	0.31883953171748	1.99611093854634e-10	postive
RBM39	BRD8-73508-ES	0.299160154496876	2.69316539006104e-09	postive
RBM39	FGFR3-68513-ME	-0.165427591729458	0.00121013524448404	negative
RBM39	ZYX-82114-AP	0.32607040661311	7.30629911751553e-11	postive
RBM39	ISG20-32392-AT	-0.190938157230614	0.000180888488052144	negative
RBM39	ISG20-32391-AT	0.190938157230614	0.000180888488052144	postive
RBM39	ARL6IP4-25026-AA	-0.259178796460451	2.99932264910323e-07	negative
RBM39	RFX5-7609-ES	0.254035925675624	5.21258710257598e-07	postive
RBM39	ARAP1-17640-AP	-0.101821480544567	0.0473133075114138	negative
RBM39	ARRB2-38576-ES	0.264490083226538	1.67374589671067e-07	postive
RBM39	LIMS1-54885-AP	0.159924026432394	0.00176375042684572	postive
RBM39	IL32-33423-AD	0.109249756664464	0.0332517678618771	postive
RBM39	HRAS-13684-RI	0.27864959546612	3.31804768147398e-08	postive
RBM39	ARIH2-64787-ES	0.121812102736296	0.0175211620236218	postive
RBM39	TOR2A-87659-RI	0.488917303667291	3.14396481065869e-24	postive
RBM39	AGTRAP-666-AD	-0.107959899661623	0.0354007068307452	negative
RBM39	TNFSF13-38969-AP	0.151411028325412	0.0030874174881969	postive
RBM39	TNFSF13-38970-AP	-0.151411377836738	0.00308734826112195	negative
RBM39	FAM3D-120351-AA	0.174711511057795	0.000624186075112468	postive
RBM39	ZC3HAV1-81939-AT	-0.170328342233945	0.000856790730915863	negative
RBM39	ZC3HAV1-81940-AT	0.170327720042663	0.000856828798845796	postive
HNRNPF	CCL28-71947-AT	0.174313014770238	0.000642621498927818	postive
HNRNPF	CCL28-71946-AT	-0.173326348248846	0.000690459550055045	negative
HNRNPF	GALK2-30524-ES	-0.121273039431493	0.0180303832960603	negative
HNRNPF	PSMD8-49638-AT	0.101374119928865	0.0482993767229044	postive
HNRNPF	METTL17-26479-AA	-0.113123712257504	0.0274537697954782	negative
HNRNPF	IL32-33420-AD	0.100997460800139	0.0491428850114136	postive
HNRNPF	IRF3-51008-ES	-0.245921922551862	1.21709719474615e-06	negative
HNRNPF	CD44-15270-ES	0.155296262984611	0.00239941462607802	postive
HNRNPF	METTL17-26476-RI	-0.158765496693392	0.00190648429197944	negative
HNRNPF	LIMS1-54889-AT	0.136360746287199	0.00777131059089061	postive
HNRNPF	C5orf22-71633-ES	-0.135386450368819	0.00822598222769785	negative
HNRNPF	EGFL7-88188-AP	0.101159131728664	0.0487793351006917	postive
HNRNPF	SORT1-4008-AP	0.152981891009942	0.00279013900008031	postive
HNRNPF	IRF3-51033-RI	-0.179981582908475	0.000422266107150959	negative
HNRNPF	CKLF-CMTM1-36737-AT	-0.109741054317989	0.0324630098947595	negative
HNRNPF	METTL13-8998-AD	-0.107120381067124	0.0368618771485848	negative
HNRNPF	RBP1-67032-AT	0.101458876417373	0.0481112479457835	postive
HNRNPF	EGFL7-88186-AP	-0.104950861677489	0.0408766531502162	negative
HNRNPF	KLC1-29486-ES	-0.116774919890685	0.0228067150426581	negative
HNRNPF	LIMS1-54884-AP	-0.22629601299032	8.40072527587828e-06	negative
HNRNPF	ARL6IP4-25032-AD	-0.121961310419214	0.0173824523490796	negative
HNRNPF	MICALL2-78571-AP	-0.104874934860974	0.0410235939515007	negative
HNRNPF	ARHGAP27-41957-AP	0.115439197775534	0.0244210857589742	postive
HNRNPF	FCGRT-50968-ES	0.114189947538171	0.0260192705519217	postive
HNRNPF	FASTK-82341-ES	0.12122198928187	0.0180792700348848	postive
HNRNPF	UBXN11-1254-ES	0.124384206731573	0.0152605831352695	postive
HNRNPF	IL32-33421-ES	0.113491909980341	0.0269509023343345	postive
HNRNPF	IREB2-32090-RI	-0.164271595432427	0.00131104629604086	negative
HNRNPF	IL32-33388-AD	-0.111611048443035	0.0296051765826747	negative
HNRNPF	PPP4C-36057-ES	-0.186139389763535	0.000263769357062805	negative
HNRNPF	KLC1-29465-AT	0.272912039523315	6.46421763680541e-08	postive
HNRNPF	IRF3-50997-AD	-0.109638400403231	0.0326264840583643	negative
HNRNPF	OGFR-60085-RI	-0.128353626198752	0.0122730012470669	negative
HNRNPF	METTL21A-57192-AA	-0.104898039291346	0.0409788329483954	negative
HNRNPF	BRD8-73508-ES	-0.229733792673157	6.06140252967971e-06	negative
HNRNPF	RFX5-7609-ES	-0.102088606518781	0.0467325914364752	negative
HNRNPF	IL32-33423-AD	0.114602928274474	0.0254812506686227	postive
HNRNPF	HRAS-13684-RI	-0.190473513994155	0.000187692825346143	negative
HNRNPF	ARIH2-64787-ES	-0.111192377318483	0.0302255661850986	negative
HNRNPF	PTK2B-83156-ES	0.104478438697404	0.0417981922065383	postive
HNRNPF	ZC3HAV1-81939-AT	0.187993785992112	0.000228242556267597	postive
HNRNPF	ZC3HAV1-81940-AT	-0.18799326927922	0.000228251800659317	negative
PRMT5	PSMD2-67867-AP	0.122132200312526	0.0172247651567301	postive
PRMT5	CCL28-71947-AT	0.150845379072135	0.00320132003193582	postive
PRMT5	CCL28-71946-AT	-0.153748908279491	0.00265466127053872	negative
PRMT5	LMBR1L-21525-ES	-0.20419486613029	6.07951339487349e-05	negative
PRMT5	GALK2-30524-ES	-0.162801464083394	0.00145054539803629	negative
PRMT5	PSMD8-49638-AT	0.193435747471943	0.000148102323515013	postive
PRMT5	METTL17-26479-AA	-0.149966593391602	0.00338585865289295	negative
PRMT5	IRF3-51008-ES	-0.141548041703997	0.00570766870117138	negative
PRMT5	HRAS-13685-ES	-0.135736253084841	0.00806008260951049	negative
PRMT5	METTL21A-57196-AD	-0.136740233568762	0.0076003759566106	negative
PRMT5	METTL17-26476-RI	-0.23837666164536	2.60896869223519e-06	negative
PRMT5	NR2C1-23742-AT	-0.106711625672889	0.0375916321527462	negative
PRMT5	NR2C1-23741-AT	0.10663407293102	0.0377314608560898	postive
PRMT5	BLNK-12676-ES	0.134906035288668	0.00845878571376846	postive
PRMT5	C3orf52-66084-AT	0.14886074814593	0.0036317659894348	postive
PRMT5	METTL17-26478-RI	-0.197639983493882	0.000105170514364369	negative
PRMT5	IRF3-50988-AD	-0.132076291111311	0.00995295589902275	negative
PRMT5	IRF3-51033-RI	-0.280520512230832	2.66069493675753e-08	negative
PRMT5	HSP90AA1-29333-AT	0.119797345586848	0.0194909740321731	postive
PRMT5	IL15RA-10678-AA	0.103619802166622	0.0435179681605373	postive
PRMT5	LIMS1-54884-AP	-0.131852856764705	0.0100803543740984	negative
PRMT5	ARAP1-17637-AP	-0.151549827593471	0.00306003639332544	negative
PRMT5	PSME3-41143-AP	-0.1268341839294	0.0133494442081525	negative
PRMT5	PSME3-41144-AP	0.126837879739923	0.0133467281670094	postive
PRMT5	ARHGAP26-73876-AD	0.176540631083509	0.000545686567622032	postive
PRMT5	GALNT7-71173-AA	-0.176693692560037	0.000539551484673819	negative
PRMT5	IL32-33421-ES	0.137849694044529	0.00711972719156962	postive
PRMT5	KLHL23-55877-AP	-0.144984910211149	0.00462660911359854	negative
PRMT5	IREB2-32090-RI	-0.156681431743336	0.00219012062514994	negative
PRMT5	KLC1-29465-AT	0.207028375391969	4.77097834889942e-05	postive
PRMT5	IRF3-50997-AD	-0.172650797652281	0.000725092156280332	negative
PRMT5	IRF1-73274-AP	0.112803700703164	0.0278973547096719	postive
PRMT5	KLHL23-55878-AP	0.143637197705991	0.00502633894616076	postive
PRMT5	OGFR-60085-RI	-0.127227156439525	0.0130633600180473	negative
PRMT5	BRD8-73508-ES	-0.192346383936857	0.000161650386955551	negative
PRMT5	GZMB-27017-AT	-0.107947149663914	0.0354225243585681	negative
PRMT5	RFX5-7609-ES	-0.142337472929304	0.00544102336170042	negative
PRMT5	LIMS1-54885-AP	-0.137706096057699	0.00718036691046567	negative
PRMT5	ARIH2-64787-ES	-0.161598943608456	0.00157464442190908	negative
PRMT5	ZC3HAV1-81939-AT	0.11253426152573	0.0282755974232465	postive
PRMT5	ZC3HAV1-81940-AT	-0.112534614680282	0.0282750987932781	negative
GEMIN5	PSMC5-43011-ES	-0.207995361201167	4.38890305526105e-05	negative
GEMIN5	C5orf30-72919-AP	0.125682706016984	0.0142197230437917	postive
GEMIN5	CXCL12-11343-AT	-0.111072161878376	0.0304057453703548	negative
GEMIN5	CCL28-71947-AT	-0.180131057967827	0.000417544609793849	negative
GEMIN5	CD46-9652-ES	0.102914919152727	0.0449739323251383	postive
GEMIN5	CCL28-71946-AT	0.181907256233879	0.000365073774252628	postive
GEMIN5	LMBR1L-21525-ES	0.129414188914719	0.0115677621090115	postive
GEMIN5	GALK2-30524-ES	0.155286474227986	0.00240095645736263	postive
GEMIN5	RABEP2-35894-ES	0.138078737435029	0.00702395223947303	postive
GEMIN5	PSMD8-49638-AT	-0.22208236185316	1.24470909386354e-05	negative
GEMIN5	IL32-33420-AD	0.120606943559156	0.0186774008984479	postive
GEMIN5	PRKCA-43100-AT	-0.199149040547017	9.2847750223246e-05	negative
GEMIN5	PRKCA-43101-AT	0.199155778185941	9.27959099934406e-05	postive
GEMIN5	CXCL12-11344-AT	0.254626535316283	4.89497136970629e-07	postive
GEMIN5	IRF3-51008-ES	-0.108228786205435	0.0349432470958263	negative
GEMIN5	HRAS-13685-ES	0.133293320451374	0.00928379305619546	postive
GEMIN5	METTL17-26476-RI	0.147296230539089	0.00400732982584411	postive
GEMIN5	NFKBIZ-65981-AP	-0.148204410832952	0.0037852569212355	negative
GEMIN5	C5orf22-71633-ES	0.130548916546568	0.0108530948308889	postive
GEMIN5	ARL6IP4-25033-AD	0.1615525770616	0.00157961881943266	postive
GEMIN5	NFKBIZ-65982-AP	0.15231108388979	0.00291374657681896	postive
GEMIN5	NDRG1-85242-ES	-0.172353736227252	0.000740824237345869	negative
GEMIN5	TRIM5-14078-AD	-0.108996308729519	0.0336650156971517	negative
GEMIN5	PSMD10-89846-RI	-0.186593550987927	0.000254619911891039	negative
GEMIN5	C3orf52-66084-AT	-0.136905407567353	0.00752703013407439	negative
GEMIN5	METTL17-26478-RI	0.223653733522458	1.07590392586618e-05	postive
GEMIN5	IRF3-50988-AD	0.193912201325327	0.000142518070722113	postive
GEMIN5	ARL17B-42018-AT	-0.163893653107986	0.00134568005145172	negative
GEMIN5	IRF3-51033-RI	0.108394421656806	0.0346639594073003	postive
GEMIN5	HDGF-8323-AD	-0.16156855595613	0.00157790291161446	negative
GEMIN5	CKLF-CMTM1-36737-AT	0.150045805001263	0.00336883767221068	postive
GEMIN5	METTL13-8998-AD	0.136365051265686	0.00776935239077478	postive
GEMIN5	HSP90AA1-29333-AT	-0.112774771659307	0.027937756430787	negative
GEMIN5	METTL23-43652-AD	-0.175122054452481	0.000605706822502025	negative
GEMIN5	NR1H3-15695-AP	0.101256848310908	0.0485606919520674	postive
GEMIN5	RBP1-67033-AT	-0.161269227668167	0.00161033214387119	negative
GEMIN5	RBP1-67032-AT	0.149646504309606	0.00345543654274166	postive
GEMIN5	NR4A1-21887-AP	0.124605771835717	0.0150783866746437	postive
GEMIN5	KLC1-29486-ES	0.107077191711052	0.0369384113639765	postive
GEMIN5	C5orf30-72918-AP	-0.207725407362766	4.49255297517889e-05	negative
GEMIN5	HGF-80246-AT	-0.100848309961952	0.0494802867506069	negative
GEMIN5	GALNT10-74212-AT	-0.161182161823533	0.00161987892481863	negative
GEMIN5	CKLF-36734-AA	0.129428860211998	0.0115582627010694	postive
GEMIN5	CD81-13916-AP	-0.172504452932221	0.000732803387218563	negative
GEMIN5	MICALL2-78571-AP	0.197473070712789	0.000106624163746922	postive
GEMIN5	MICALL2-78570-AP	-0.194443972827341	0.000136518955550226	negative
GEMIN5	PTK2B-83155-AT	-0.237790070530652	2.7654160187597e-06	negative
GEMIN5	FASTK-82341-ES	-0.123709716057025	0.0158271647058217	negative
GEMIN5	CKLF-CMTM1-36738-AT	-0.117231106482603	0.0222769324148644	negative
GEMIN5	HGF-80248-AT	0.109678944826745	0.0325618342179157	postive
GEMIN5	IKBKB-83586-AT	-0.215703097407068	2.22522505853008e-05	negative
GEMIN5	NFATC3-37183-AT	-0.152869405837739	0.00281052759379666	negative
GEMIN5	ARRB2-38575-ES	0.141057550872548	0.00587919689536771	postive
GEMIN5	NFYC-2021-AA	0.133214482524655	0.00932589754698045	postive
GEMIN5	IREB2-32090-RI	-0.102642556590056	0.045547362528729	negative
GEMIN5	IL32-33388-AD	-0.148884367299489	0.00362634903040409	negative
GEMIN5	SP140L-57887-AT	0.237425021633523	2.86726094933526e-06	postive
GEMIN5	SP140L-57888-AT	-0.237431218998319	2.86550241817152e-06	negative
GEMIN5	GALK1-43493-AT	0.193757010401976	0.000144314915718874	postive
GEMIN5	KLC1-29465-AT	0.121333848977269	0.0179723012785851	postive
GEMIN5	IRF3-50997-AD	0.102736807792405	0.0453482362225444	postive
GEMIN5	PTPRC-9320-AT	-0.155511417621182	0.00236575269588777	negative
GEMIN5	IRF1-73274-AP	-0.143220379625087	0.00515611712989875	negative
GEMIN5	METTL23-43650-AD	-0.11638978942909	0.0232624316859036	negative
GEMIN5	GALK1-43494-AT	-0.187980029031091	0.000228488798327035	negative
GEMIN5	KLHL24-67804-AT	0.205469619951594	5.45369690965903e-05	postive
GEMIN5	KLHL24-67805-AT	-0.205469619951594	5.45369690965906e-05	negative
GEMIN5	ARL1-23943-AP	-0.1134079642953	0.0270648490417392	negative
GEMIN5	PTPRC-9321-AT	0.152380668953511	0.00290069680616164	postive
GEMIN5	PPP4C-94130-ES	0.165563238181975	0.00119877477851825	postive
GEMIN5	BRD8-73508-ES	0.13369962228471	0.00906946962596663	postive
GEMIN5	FGFR3-68513-ME	-0.103501351014793	0.0437598246889119	negative
GEMIN5	ZYX-82114-AP	0.191306504894935	0.000175659215764762	postive
GEMIN5	ISG20-32392-AT	-0.10442233579699	0.0419087848430855	negative
GEMIN5	ISG20-32391-AT	0.10442233579699	0.0419087848430855	postive
GEMIN5	ARL6IP4-25026-AA	-0.104440670818286	0.0418726148965424	negative
GEMIN5	RFX5-7609-ES	0.129040956459103	0.0118117555327463	postive
GEMIN5	ARRB2-38576-ES	0.161205347981276	0.00161733150381275	postive
GEMIN5	IL32-33423-AD	0.128018443480751	0.0125036431118674	postive
GEMIN5	HRAS-13684-RI	0.133653417766686	0.00909361866448996	postive
GEMIN5	TOR2A-87659-RI	0.199175449518803	9.26447120655421e-05	postive
GEMIN5	TNFSF13-38969-AP	0.188409409710221	0.000220919042133559	postive
GEMIN5	TNFSF13-38970-AP	-0.188407288668326	0.000220955851791209	negative
GEMIN5	FAM3D-120351-AA	0.171741409848315	0.000774253459166799	postive
CWC22	NRG4-31911-AT	0.117618265006498	0.0218357085820949	postive
CWC22	PSMD2-67867-AP	-0.172198424346392	0.000749174537885924	negative
CWC22	PSMC5-43011-ES	-0.202065152118559	7.27849274627159e-05	negative
CWC22	NRG4-31913-AT	-0.130557631408594	0.0108477608330285	negative
CWC22	C5orf30-72919-AP	0.154538918686668	0.00252140786500598	postive
CWC22	SH3BP2-68600-ES	0.130959587623982	0.0106042489168432	postive
CWC22	C3orf58-67131-AP	-0.123729275899444	0.015810478241169	negative
CWC22	CCL28-71947-AT	-0.132731693973748	0.00958745871228103	negative
CWC22	CD46-9652-ES	0.375751345814397	3.45104502167151e-14	postive
CWC22	CCL28-71946-AT	0.135602686173907	0.00812307347613542	postive
CWC22	LMBR1L-21525-ES	0.269146986824556	9.93059917357123e-08	postive
CWC22	GALK2-30524-ES	0.395804592856898	1.05648344775979e-15	postive
CWC22	RABEP2-35894-ES	0.388938285222761	3.58088446316295e-15	postive
CWC22	ARHGAP29-3806-AT	-0.13707653373091	0.0074517085916251	negative
CWC22	PSMD8-49638-AT	-0.273083203405397	6.33828426540022e-08	negative
CWC22	METTL17-26479-AA	0.138009764858368	0.00705267127930163	postive
CWC22	PRKCA-43100-AT	-0.331389723115135	3.42877537857536e-11	negative
CWC22	PRKCA-43101-AT	0.331393969784345	3.4266849818694e-11	postive
CWC22	CXCL12-11344-AT	0.296851685032106	3.60903904223381e-09	postive
CWC22	HRAS-13685-ES	0.225824038540666	8.78224938754587e-06	postive
CWC22	LMBR1-82468-AT	0.18041762018577	0.000408629934915726	postive
CWC22	LMBR1-82466-AT	-0.180431752826052	0.000408194897496562	negative
CWC22	PSMD11-40209-RI	-0.167767584741494	0.00102739277442742	negative
CWC22	GBP2-3713-AP	-0.145621006178449	0.00444809732463417	negative
CWC22	METTL21A-57196-AD	-0.160080645862924	0.00174522402859486	negative
CWC22	METTL17-26476-RI	0.198009921286946	0.00010201484076233	postive
CWC22	NFKBIZ-65981-AP	-0.285335340256752	1.4960213874423e-08	negative
CWC22	C5orf22-71633-ES	0.26243123117953	2.10160380100176e-07	postive
CWC22	ARL6IP4-25033-AD	0.366554540849007	1.57846004969113e-13	postive
CWC22	NFKBIZ-65982-AP	0.310306535185248	6.31632330550954e-10	postive
CWC22	NDRG1-85242-ES	-0.279923026317579	2.85558237679043e-08	negative
CWC22	TRIM5-14078-AD	-0.14167118133908	0.00566531803181439	negative
CWC22	PSMD10-89846-RI	-0.276409115082981	4.31295521632478e-08	negative
CWC22	C3orf52-66084-AT	-0.237626539854023	2.81060440427412e-06	negative
CWC22	METTL17-26478-RI	0.44145544957175	1.4817634983202e-19	postive
CWC22	SORT1-4008-AP	-0.138284433008326	0.00693892413334399	negative
CWC22	IRF3-50988-AD	0.372461683536385	5.97788278055901e-14	postive
CWC22	ARL17B-42018-AT	-0.311206522624565	5.60334759176531e-10	negative
CWC22	IRF3-51033-RI	0.237196729272115	2.93276351212915e-06	postive
CWC22	CD74-152982-ES	-0.351198621960854	1.79733402237211e-12	negative
CWC22	HDGF-8323-AD	-0.208390931035118	4.24109536574962e-05	negative
CWC22	METTL13-8998-AD	0.310436663203319	6.20803507927598e-10	postive
CWC22	HSP90AA1-29333-AT	-0.161197684465022	0.0016181730738077	negative
CWC22	METTL23-43652-AD	-0.332568356556823	2.89383536416201e-11	negative
CWC22	NR1H3-15695-AP	0.111661009758665	0.0295318772152356	postive
CWC22	RBP1-67033-AT	-0.303459327938905	1.5505864176398e-09	negative
CWC22	RBP1-67032-AT	0.296930966663308	3.57309153966383e-09	postive
CWC22	RELA-16898-RI	0.133672438998036	0.00908367020064006	postive
CWC22	NR4A1-21887-AP	0.298681100486356	2.86244606055022e-09	postive
CWC22	KLC1-29486-ES	0.169959148979749	0.000879655907903457	postive
CWC22	C5orf30-72918-AP	-0.130418205161044	0.01093337678361	negative
CWC22	GALNT10-74212-AT	-0.358631348392554	5.62860827743678e-13	negative
CWC22	CKLF-36734-AA	0.115166519232637	0.0247625068618096	postive
CWC22	ARAP1-17637-AP	0.201696934900137	7.50715269094747e-05	postive
CWC22	CD81-13916-AP	-0.193379997647976	0.000148768982072255	negative
CWC22	MICALL2-78571-AP	0.345756203407666	4.12596873935464e-12	postive
CWC22	MICALL2-78570-AP	-0.345106572002426	4.55134495139927e-12	negative
CWC22	PSME3-41143-AP	0.36997915928836	9.0119016188391e-14	postive
CWC22	PSME3-41144-AP	-0.369981203890271	9.00886853298397e-14	negative
CWC22	ARHGAP27-41957-AP	-0.177425552887004	0.000511091582240387	negative
CWC22	ARHGAP26-73876-AD	0.140191487665787	0.00619339731845922	postive
CWC22	PTK2B-83155-AT	-0.314097186764996	3.80351661743494e-10	negative
CWC22	FAM3D-65466-AP	-0.167843702824702	0.00102189976770424	negative
CWC22	GALNT7-71173-AA	0.224332691711868	1.00991436797336e-05	postive
CWC22	FAM3D-65467-AP	0.167149745949665	0.00107299602852921	postive
CWC22	FCGRT-50968-ES	-0.111235422285996	0.0301612728468861	negative
CWC22	CXCL12-11342-AT	-0.162595758741688	0.0014711162593785	negative
CWC22	FASTK-82341-ES	-0.130110741957048	0.0111242941633302	negative
CWC22	GRN-522183-ES	0.243636584850261	1.53733125783836e-06	postive
CWC22	HGF-80248-AT	0.122705418780178	0.0167049234795531	postive
CWC22	IKBKB-83586-AT	-0.34903094377197	2.50730571263757e-12	negative
CWC22	NFATC3-37183-AT	-0.305901846350202	1.12854882690845e-09	negative
CWC22	ARRB2-38575-ES	0.308699673235341	7.81449217680712e-10	postive
CWC22	NFYC-2021-AA	0.241592217797514	1.89090327169801e-06	postive
CWC22	IREB2-32090-RI	-0.105837184283205	0.039193969599076	negative
CWC22	IL32-33388-AD	-0.230456315267687	5.6559203039551e-06	negative
CWC22	SP140L-57887-AT	0.23998613303928	2.22198116642351e-06	postive
CWC22	SP140L-57888-AT	-0.239998984430906	2.21912429614255e-06	negative
CWC22	GALK1-43493-AT	0.418530270479392	1.51034345383042e-17	postive
CWC22	NR4A1-21884-AP	-0.246986478069143	1.09076286449773e-06	negative
CWC22	IRF3-50997-AD	0.240047985199046	2.20826360505802e-06	postive
CWC22	PTPRC-9320-AT	-0.297748190093598	3.22221258815827e-09	negative
CWC22	IRF1-73274-AP	-0.21694236485938	1.99040467586314e-05	negative
CWC22	METTL23-43650-AD	-0.301828959441747	1.91374883710064e-09	negative
CWC22	GALK1-43494-AT	-0.404517553308276	2.15367987045837e-16	negative
CWC22	KLHL24-67804-AT	0.314833512814301	3.44376659731054e-10	postive
CWC22	KLHL24-67805-AT	-0.314833512814301	3.44376659731054e-10	negative
CWC22	LTBP3-16861-AP	0.14379323949646	0.00497851643213427	postive
CWC22	ARL1-23943-AP	-0.110571330811143	0.0311663150877339	negative
CWC22	PTPRC-9321-AT	0.291370405007681	7.15750128498203e-09	postive
CWC22	PPP4C-94130-ES	0.26071351191878	2.53741784633744e-07	postive
CWC22	GIPC1-47983-ES	-0.147046692414466	0.00407037762522094	negative
CWC22	BRD8-73508-ES	0.15646668450047	0.00222143649970314	postive
CWC22	FGFR3-68513-ME	-0.225233739978947	9.28266153582173e-06	negative
CWC22	ZYX-82114-AP	0.363570300147446	2.55858393976293e-13	postive
CWC22	GZMB-27017-AT	-0.124515651516	0.0151522625119307	negative
CWC22	ARL6IP4-25026-AA	-0.206753236956212	4.88530291088295e-05	negative
CWC22	RFX5-7609-ES	0.351524047380806	1.70933755664507e-12	postive
CWC22	ARRB2-38576-ES	0.237679237707037	2.79596590972611e-06	postive
CWC22	LIMS1-54885-AP	-0.161930405699519	0.00153950009411185	negative
CWC22	PLAUR-50233-ES	-0.115842290429047	0.0239238188963439	negative
CWC22	HRAS-13684-RI	0.152048996986687	0.00296337801189355	postive
CWC22	TOR2A-87659-RI	0.175479386261991	0.000590036849786065	postive
CWC22	AGTRAP-666-AD	-0.188997979997528	0.000210923342773853	negative
CWC22	TNFSF13-38969-AP	0.318079217894886	2.2151745035306e-10	postive
CWC22	TNFSF13-38970-AP	-0.318076275325083	2.21606615064006e-10	negative
CWC22	FAM3D-120351-AA	0.330160823989436	4.08894164985923e-11	postive
CWC22	SP140-57869-AT	0.191736063362984	0.000169739884412953	postive
PTBP3	PSMD2-67867-AP	-0.113806778517025	0.0265271721248163	negative
PTBP3	PSMC5-43011-ES	-0.274170244401473	5.59204363885532e-08	negative
PTBP3	CD46-9652-ES	0.102207326854147	0.0464764246059247	postive
PTBP3	LMBR1L-21525-ES	0.116024539178762	0.0237018783101911	postive
PTBP3	PSMD8-49638-AT	-0.150965677352861	0.00317678150168076	negative
PTBP3	GMFG-49794-ES	0.110252822601122	0.0316584183170804	postive
PTBP3	CXCL12-11344-AT	0.150598320902077	0.00325225541500163	postive
PTBP3	IRF3-51008-ES	-0.128209409629233	0.0123717736290544	negative
PTBP3	LMBR1-82468-AT	-0.106712845575428	0.0375894361642072	negative
PTBP3	LMBR1-82466-AT	0.10670927053258	0.037595872029445	postive
PTBP3	PSMD11-40209-RI	-0.209311492415138	3.91512392209128e-05	negative
PTBP3	ARL6IP4-25033-AD	0.115037102575838	0.0249259854693482	postive
PTBP3	C3orf52-66084-AT	-0.132959153083522	0.00946342692189892	negative
PTBP3	METTL17-26478-RI	0.140028366957487	0.00625423400428647	postive
PTBP3	HDGF-8323-AD	-0.196589915483854	0.000114635082724994	negative
PTBP3	METTL13-8998-AD	0.265873840754232	1.43474062340243e-07	postive
PTBP3	RBP1-67033-AT	-0.109859349677889	0.0322754942631068	negative
PTBP3	RBP1-67032-AT	0.101846378796377	0.0472589259722856	postive
PTBP3	KLC1-29486-ES	0.120233143471292	0.0190492843825459	postive
PTBP3	ARL6IP4-25032-AD	-0.138939671472492	0.00667417433093536	negative
PTBP3	MICALL2-78571-AP	0.108374514188779	0.034697425839171	postive
PTBP3	MICALL2-78570-AP	-0.107493964195965	0.0362054614066051	negative
PTBP3	TGOLN2-54192-AT	0.122298482466871	0.0170725308418712	postive
PTBP3	MICAL3-61015-AT	0.149666250157957	0.00345110715226857	postive
PTBP3	PTK2B-83155-AT	-0.129163210737844	0.0117313381572366	negative
PTBP3	ARSK-72807-AT	-0.170324223120419	0.00085704278235776	negative
PTBP3	ARSK-72806-AT	0.172965890763104	0.000708743386953739	postive
PTBP3	HGF-80248-AT	0.110272959766407	0.0316271105219017	postive
PTBP3	SP140L-57890-RI	-0.139876135632146	0.00631149223253022	negative
PTBP3	IREB2-32090-RI	-0.219941737269658	1.51551958257998e-05	negative
PTBP3	GALK1-43493-AT	0.210220453155448	3.61660467209066e-05	postive
PTBP3	IRF1-73274-AP	-0.133790329141488	0.00902222701685681	negative
PTBP3	ARHGAP27-41966-ES	-0.157008668670459	0.00214317516307302	negative
PTBP3	GALK1-43494-AT	-0.197333836333152	0.000107851185472087	negative
PTBP3	ARHGAP11A-29819-AD	-0.127826298533927	0.0126375762430548	negative
PTBP3	SPP1-69875-ES	-0.118102305133539	0.0212947443421414	negative
PTBP3	BRD8-73508-ES	0.105200041273572	0.040397534714723	postive
PTBP3	ZYX-82114-AP	0.123494756055549	0.0160115654964724	postive
PTBP3	ARRB2-38576-ES	0.146637463162958	0.00417571600300985	postive
PTBP3	PLAUR-50233-ES	-0.143938137989515	0.00493447641028132	negative
PTBP3	ARIH2-64787-ES	-0.1707536124765	0.00083113351999086	negative
PTBP3	AGTRAP-666-AD	-0.244596984738947	1.39398633978426e-06	negative
PTBP3	ZC3HAV1-81939-AT	-0.171427918196576	0.000791902934394888	negative
PTBP3	ZC3HAV1-81940-AT	0.171427537358498	0.000791924599830151	postive
PRPF4	PSMC5-43011-ES	-0.151932905679606	0.00298560677817598	negative
PRPF4	ACVR2A-55521-RI	-0.141451426189215	0.00574109596171367	negative
PRPF4	CD46-9652-ES	-0.107743396090306	0.0357727366895372	negative
PRPF4	IRF3-51008-ES	-0.156949046088944	0.00215165955898473	negative
PRPF4	HRAS-13685-ES	-0.140590560498719	0.00604679267550406	negative
PRPF4	PSMD11-40209-RI	-0.110619368234563	0.0310926664294399	negative
PRPF4	TGFBR2-63806-ES	-0.104094719558491	0.0425595344738312	negative
PRPF4	C5orf22-71633-ES	-0.165894957421495	0.00117140529174697	negative
PRPF4	METTL17-26478-RI	-0.10954191320527	0.032780777560154	negative
PRPF4	IRF3-51033-RI	-0.104391145592445	0.0419703750366172	negative
PRPF4	HSP90AA1-29333-AT	0.104918506297153	0.0409392159533007	postive
PRPF4	RELA-16898-RI	0.132005081245144	0.00999340259011231	postive
PRPF4	LIMS1-54884-AP	-0.121735520652798	0.0175927305399671	negative
PRPF4	ARL6IP4-25032-AD	-0.179918126767262	0.000424285484049372	negative
PRPF4	CMTM8-63813-ES	0.13461211082011	0.00860409486148149	postive
PRPF4	PSME3-41143-AP	-0.142385720359086	0.00542509606277928	negative
PRPF4	PSME3-41144-AP	0.142386739688072	0.00542476001760322	postive
PRPF4	ARHGAP27-41957-AP	0.123658979297439	0.0158705200666481	postive
PRPF4	MICAL3-61015-AT	0.139357133925658	0.00651025138078754	postive
PRPF4	SP140L-57890-RI	-0.111081790000141	0.0303912809412088	negative
PRPF4	KLHL23-55877-AP	-0.107339937006806	0.0364748873517679	negative
PRPF4	IREB2-32090-RI	-0.148268518884877	0.00377000998290857	negative
PRPF4	PPP4C-36057-ES	-0.211785291308718	3.15248872808409e-05	negative
PRPF4	KLC1-29465-AT	0.134087914846738	0.00886876939322674	postive
PRPF4	ACO1-86056-ES	-0.105347897169267	0.0401154882891238	negative
PRPF4	ARHGAP27-41966-ES	-0.184640044161853	0.000296201201269708	negative
PRPF4	BRD8-73508-ES	-0.113225481492815	0.0273139782300514	negative
PRPF4	RFX5-7609-ES	-0.123817062356687	0.0157357774328516	negative
PRPF4	ARRB2-38576-ES	0.116413379950753	0.0232342928362821	postive
PRPF4	PLAUR-50233-ES	-0.133486619147423	0.00918127332074338	negative
PRPF4	ARIH2-64787-ES	-0.207293678005396	4.66313706791115e-05	negative
PRPF4	AGTRAP-666-AD	-0.109424287377441	0.0329697153765588	negative
PRPF4	TNFSF13-38969-AP	0.114449048719996	0.0256805894876557	postive
PRPF4	TNFSF13-38970-AP	-0.114445038277425	0.0256858026121502	negative
PRPF4	ZC3HAV1-81939-AT	0.121084484389746	0.01821152330272	postive
PRPF4	ZC3HAV1-81940-AT	-0.12108671703675	0.0182093692051845	negative
RNF113A	METTL10-13408-AD	-0.1782544109493	0.000480545861359388	negative
RNF113A	CD46-9652-ES	-0.133615815221908	0.00911331401878662	negative
RNF113A	METTL17-26479-AA	0.111511299778466	0.0297519863538554	postive
RNF113A	PRKCA-43100-AT	-0.184989482887468	0.000288326180744685	negative
RNF113A	PRKCA-43101-AT	0.184990722469875	0.00028829859631418	postive
RNF113A	HRAS-13685-ES	0.144072680319966	0.00489389856196734	postive
RNF113A	METTL17-26476-RI	0.171469211961814	0.00078955702810975	postive
RNF113A	LIMS1-54889-AT	0.136784694744797	0.00758057037995536	postive
RNF113A	BLNK-12676-ES	-0.152680287457584	0.00284511205465749	negative
RNF113A	SORT1-4008-AP	0.12487218480812	0.0148618400749438	postive
RNF113A	IL32-33410-ES	-0.112162024828768	0.0288053837421349	negative
RNF113A	METTL13-8998-AD	-0.239875450811313	2.24673191517918e-06	negative
RNF113A	RBP1-67033-AT	0.113669653409107	0.0267109966385181	postive
RNF113A	RBP1-67032-AT	-0.112106724379133	0.0288848119404529	negative
RNF113A	C5orf30-72918-AP	-0.120910886874569	0.0183796951413034	negative
RNF113A	ARL6IP4-25032-AD	-0.120013526267328	0.019270769120467	negative
RNF113A	ARHGAP27-41957-AP	0.120466369180511	0.0188165056500863	postive
RNF113A	FAM3D-65466-AP	0.105486462922668	0.0398526754420697	postive
RNF113A	GALNT7-71173-AA	0.108453909554769	0.0345641179288859	postive
RNF113A	FAM3D-65467-AP	-0.105816046839265	0.0392334063684644	negative
RNF113A	UBXN11-1254-ES	-0.117789512920812	0.0216429752832784	negative
RNF113A	GRN-522183-ES	-0.127648275714686	0.0127627929114515	negative
RNF113A	GALK1-43493-AT	0.191637523237997	0.00017108101582026	postive
RNF113A	PPP4C-36057-ES	-0.193804894470534	0.000143758246089987	negative
RNF113A	BRD8-73509-ES	0.143800120655227	0.00497641701244135	postive
RNF113A	ARHGAP27-41966-ES	-0.215299104821259	2.30729021915195e-05	negative
RNF113A	GALK1-43494-AT	-0.199179714813509	9.26119587155994e-05	negative
RNF113A	GIPC1-47983-ES	-0.12280195755566	0.0166187375048767	negative
RNF113A	VIPR1-64280-ES	0.103125844153998	0.0445340294244096	postive
RNF113A	GZMB-27017-AT	0.168982303552227	0.000942900032850204	postive
RNF113A	ARHGEF3-65366-AT	-0.124553049461547	0.0151215672184554	negative
RNF113A	ARL6IP4-25026-AA	-0.107074548809656	0.0369430991221674	negative
RNF113A	ARRB2-38576-ES	0.173339122524436	0.000689819671689583	postive
RNF113A	LIMS1-54885-AP	0.231258796114931	5.23590401220257e-06	postive
RNF113A	HRAS-13684-RI	0.167299861405015	0.00106174749085319	postive
RNF113A	ARIH2-64787-ES	0.144039343995927	0.00490392465182878	postive
RNF113A	TOR2A-87659-RI	0.144672547124163	0.00471661359117493	postive
RNF113A	PTK2B-83156-ES	0.165604158893189	0.00119536696309096	postive
PRPF4B	PSMD2-67867-AP	-0.144740483718735	0.00469690504487311	negative
PRPF4B	PSMC5-43011-ES	-0.181888344061912	0.000365598566371887	negative
PRPF4B	CD46-9652-ES	0.117476836147634	0.0219960014689472	postive
PRPF4B	LMBR1L-21525-ES	0.256026735110114	4.21453325590571e-07	postive
PRPF4B	GALK2-30524-ES	0.256167433917971	4.15142112533447e-07	postive
PRPF4B	RABEP2-35894-ES	0.192283887571692	0.000162461830192518	postive
PRPF4B	ARHGAP29-3806-AT	-0.16842470997149	0.000980855448584584	negative
PRPF4B	PSMD8-49638-AT	-0.386274603794034	5.70605901212542e-15	negative
PRPF4B	METTL17-26479-AA	0.174447344172138	0.000636351464132185	postive
PRPF4B	IL32-33420-AD	0.137295505523717	0.00735631003450959	postive
PRPF4B	PRKCA-43100-AT	-0.189763836507981	0.000198549508312022	negative
PRPF4B	PRKCA-43101-AT	0.189765225592015	0.000198527695394182	postive
PRPF4B	CXCL12-11344-AT	0.252494435434491	6.13755724981091e-07	postive
PRPF4B	HRAS-13685-ES	0.190158877660032	0.000192435706124424	postive
PRPF4B	LMBR1-82468-AT	0.104102154211791	0.0425446730557901	postive
PRPF4B	LMBR1-82466-AT	-0.104105614410787	0.0425377578200711	negative
PRPF4B	PSMD11-40209-RI	-0.112809743254822	0.0278889221405409	negative
PRPF4B	EED-18179-RI	0.157646377319975	0.00205432009385464	postive
PRPF4B	METTL17-26476-RI	0.318739670297497	2.02363260916098e-10	postive
PRPF4B	NFKBIZ-65981-AP	-0.119220306018984	0.0200895095118366	negative
PRPF4B	C5orf22-71633-ES	0.130669255766458	0.0107796452502314	postive
PRPF4B	ARL6IP4-25033-AD	0.23925738368909	2.38986475906379e-06	postive
PRPF4B	NFKBIZ-65982-AP	0.128178757746618	0.012392856916605	postive
PRPF4B	NDRG1-85242-ES	-0.142264938379668	0.00546504737900091	negative
PRPF4B	C3orf52-66084-AT	-0.271021588958891	8.02588936293869e-08	negative
PRPF4B	METTL17-26478-RI	0.28908786727962	9.47858619860158e-09	postive
PRPF4B	IRF3-50988-AD	0.327915759366874	5.62907026544592e-11	postive
PRPF4B	ARL17B-42018-AT	-0.19907490298565	9.34199757827897e-05	negative
PRPF4B	IRF3-51033-RI	0.275705711259112	4.68081997825348e-08	postive
PRPF4B	HDGF-8323-AD	-0.118130463262169	0.02126363576031	negative
PRPF4B	CKLF-CMTM1-36737-AT	0.162298467713312	0.00150131921819363	postive
PRPF4B	METTL13-8998-AD	0.227581447657048	7.44001072232863e-06	postive
PRPF4B	HSP90AA1-29333-AT	-0.188900970610463	0.000212541197285279	negative
PRPF4B	RBP1-67033-AT	-0.201098234546057	7.89344154320344e-05	negative
PRPF4B	RBP1-67032-AT	0.191905873827622	0.00016745184899839	postive
PRPF4B	RELA-16898-RI	0.153858953996593	0.0026357230186608	postive
PRPF4B	KLC1-29486-ES	0.111703892102959	0.0294690876102661	postive
PRPF4B	C5orf30-72918-AP	-0.113541322787744	0.0268840231388178	negative
PRPF4B	GALNT10-74212-AT	-0.182040084207248	0.000361407662661495	negative
PRPF4B	CKLF-36734-AA	0.224751334509085	9.71164060112211e-06	postive
PRPF4B	ARAP1-17637-AP	0.201489312915878	7.63905025215188e-05	postive
PRPF4B	CD81-13916-AP	-0.291051336777303	7.44522884815796e-09	negative
PRPF4B	MICALL2-78571-AP	0.221836755111761	1.27326788360473e-05	postive
PRPF4B	MICALL2-78570-AP	-0.215909964880762	2.1842817912667e-05	negative
PRPF4B	TGOLN2-54192-AT	-0.158186631280735	0.00198169189411018	negative
PRPF4B	MICAL3-61015-AT	0.154480591014811	0.00253103375025608	postive
PRPF4B	PTK2B-83155-AT	-0.433545713369367	7.60342170091626e-19	negative
PRPF4B	GALNT7-71173-AA	0.168294644636308	0.00098990935409962	postive
PRPF4B	ARSK-72807-AT	-0.106140916044487	0.0386309803755916	negative
PRPF4B	ARSK-72806-AT	0.108785185873643	0.0340125847188073	postive
PRPF4B	CKLF-CMTM1-36738-AT	-0.172489256688395	0.000733608444592119	negative
PRPF4B	GRN-522183-ES	0.144094153287826	0.00488745022766966	postive
PRPF4B	HGF-80248-AT	0.160594061103653	0.00168573513776463	postive
PRPF4B	IKBKB-83586-AT	-0.222997401006036	1.14357758619892e-05	negative
PRPF4B	NFATC3-37183-AT	-0.237361387879832	2.88537708742483e-06	negative
PRPF4B	ARRB2-38575-ES	0.285556217921967	1.45664054097891e-08	postive
PRPF4B	IREB2-32090-RI	-0.174227346476029	0.000646650038102545	negative
PRPF4B	SP140L-57887-AT	0.16987166877999	0.000885155746173233	postive
PRPF4B	SP140L-57888-AT	-0.169877940190066	0.000884760411614298	negative
PRPF4B	GALK1-43493-AT	0.286018156717182	1.37749625677894e-08	postive
PRPF4B	IRF3-50997-AD	0.175508530621268	0.000588775512850915	postive
PRPF4B	IRF1-73274-AP	-0.216138844779326	2.13981439053849e-05	negative
PRPF4B	GALK1-43494-AT	-0.273799761947152	5.83630715781114e-08	negative
PRPF4B	OGFR-60085-RI	0.254735042795514	4.83867679367775e-07	postive
PRPF4B	KLHL24-67804-AT	0.117361742644029	0.0221271978573226	postive
PRPF4B	KLHL24-67805-AT	-0.117361742644029	0.0221271978573226	negative
PRPF4B	LTBP3-16861-AP	0.163664742163597	0.00136706368167583	postive
PRPF4B	ARL1-23943-AP	-0.1620280172531	0.00152928851623974	negative
PRPF4B	ARHGAP11A-29819-AD	-0.103482542184888	0.0437983328515785	negative
PRPF4B	PPP4C-94130-ES	0.26200655066461	2.20210956784618e-07	postive
PRPF4B	BRD8-73508-ES	0.203464511072232	6.46797111304183e-05	postive
PRPF4B	FGFR3-68513-ME	-0.17141338882982	0.00079272988159097	negative
PRPF4B	ZYX-82114-AP	0.274043211223127	5.6746650222398e-08	postive
PRPF4B	GZMB-27017-AT	-0.134858779542222	0.00848199933280674	negative
PRPF4B	ISG20-32392-AT	-0.170586428141066	0.000841134126155874	negative
PRPF4B	ISG20-32391-AT	0.170586428141066	0.000841134126155878	postive
PRPF4B	ARL6IP4-25026-AA	-0.199807580774623	8.79076010159927e-05	negative
PRPF4B	RFX5-7609-ES	0.154202418402679	0.00257740309852345	postive
PRPF4B	ARRB2-38576-ES	0.273707986849029	5.89838870776341e-08	postive
PRPF4B	PLAUR-50233-ES	-0.12509252669281	0.0146848081972466	negative
PRPF4B	IL32-33423-AD	0.116407448416317	0.0232413652180239	postive
PRPF4B	HRAS-13684-RI	0.147131772119589	0.00404878151502425	postive
PRPF4B	ARIH2-64787-ES	-0.104566109306251	0.0416258645654099	negative
PRPF4B	TOR2A-87659-RI	0.332339328642516	2.99097545180967e-11	postive
PRPF4B	AGTRAP-666-AD	-0.145707502888872	0.00442430945552073	negative
PRPF4B	TNFSF13-38969-AP	0.102882151368304	0.0450425989124802	postive
PRPF4B	TNFSF13-38970-AP	-0.102880674308135	0.0450456962412711	negative
PRPF4B	FAM3D-120351-AA	0.195673261358497	0.000123545637562432	postive
PRPF4B	ZC3HAV1-81939-AT	-0.176688583740326	0.000539755221994661	negative
PRPF4B	ZC3HAV1-81940-AT	0.176690088026168	0.000539695224370099	postive
RBM5	PSMD2-67867-AP	-0.138440681431949	0.0068749526241532	negative
RBM5	IRF3-51002-AD	0.29747843733928	3.33416612138581e-09	postive
RBM5	SH3BP2-68600-ES	0.158254833433625	0.00197269206338229	postive
RBM5	C3orf58-67131-AP	-0.133469246612753	0.00919044584524374	negative
RBM5	CCL28-71947-AT	-0.278910132357554	3.2178987850973e-08	negative
RBM5	CD46-9652-ES	0.226948154587247	7.89944803394293e-06	postive
RBM5	CCL28-71946-AT	0.279420071591965	3.03026616485543e-08	postive
RBM5	LMBR1L-21525-ES	0.439494451355297	2.23149873940599e-19	postive
RBM5	GALK2-30524-ES	0.385893756408873	6.09701661398937e-15	postive
RBM5	RABEP2-35894-ES	0.243810439181875	1.51037717683658e-06	postive
RBM5	PSMD8-49638-AT	-0.423601271940327	5.59657272546117e-18	negative
RBM5	METTL17-26479-AA	0.484261903226123	9.74509185951656e-24	postive
RBM5	PRKCA-43100-AT	-0.257088656373502	3.76008577806708e-07	negative
RBM5	PRKCA-43101-AT	0.257090254393992	3.7594387996059e-07	postive
RBM5	IRF3-51008-ES	0.325819228295045	7.56928436740623e-11	postive
RBM5	CD44-15270-ES	-0.118623505042629	0.020725286566351	negative
RBM5	HRAS-13685-ES	0.305462998205027	1.19510099346674e-09	postive
RBM5	LMBR1-82468-AT	0.374187101045553	4.48478690709294e-14	postive
RBM5	LMBR1-82466-AT	-0.37418306891912	4.48780871737329e-14	negative
RBM5	PSMD11-40209-RI	0.20187273771595	7.39714925671134e-05	postive
RBM5	EED-18179-RI	0.278214319593854	3.4921195984256e-08	postive
RBM5	METTL17-26476-RI	0.481083343667206	2.0890269905227e-23	postive
RBM5	LIMS1-54889-AT	-0.156960054128015	0.00215009079110553	negative
RBM5	C5orf22-71633-ES	0.282009181085493	2.22940202578867e-08	postive
RBM5	ARL6IP4-25033-AD	0.219659981432797	1.55507714749367e-05	postive
RBM5	ARID4B-10342-ES	0.143387988637099	0.00510357303668817	postive
RBM5	NDRG1-85242-ES	-0.133235790713414	0.00931450091071491	negative
RBM5	C3orf52-66084-AT	-0.393560194753781	1.57945386459604e-15	negative
RBM5	METTL17-26478-RI	0.369630374599129	9.54421078287347e-14	postive
RBM5	EGFL7-88188-AP	-0.109326387398538	0.0331276755747091	negative
RBM5	SORT1-4008-AP	-0.136491802505797	0.00771189421583224	negative
RBM5	IRF3-50988-AD	0.535275585298283	1.48147676098677e-29	postive
RBM5	ARL17B-42018-AT	-0.292183043257844	6.47248588660027e-09	negative
RBM5	IRF3-51033-RI	0.496400006044619	4.91884520099572e-25	postive
RBM5	METTL13-8998-AD	0.158546988769261	0.0019345611382817	postive
RBM5	HSP90AA1-29333-AT	-0.31064199283416	6.04082619741526e-10	negative
RBM5	METTL23-43652-AD	-0.163567788474149	0.00137621432615246	negative
RBM5	RBP1-67033-AT	-0.179242943448282	0.000446335309522862	negative
RBM5	RBP1-67032-AT	0.175317406312983	0.00059709294687561	postive
RBM5	RELA-16898-RI	0.381200995888056	1.36992921997565e-14	postive
RBM5	NR4A1-21887-AP	0.167780591099722	0.00102645225609891	postive
RBM5	EGFL7-88186-AP	0.116250712052879	0.0234289233393932	postive
RBM5	KLC1-29486-ES	0.112453245116244	0.0283901866572551	postive
RBM5	GALNT10-74212-AT	-0.267649480681388	1.17584403360356e-07	negative
RBM5	CKLF-36734-AA	0.221686823425345	1.29100666598511e-05	postive
RBM5	ARL6IP4-25032-AD	0.113411269759201	0.027060354429851	postive
RBM5	ARAP1-17637-AP	0.354664837799308	1.04984823225592e-12	postive
RBM5	CD81-13916-AP	-0.420294777374907	1.07121646457789e-17	negative
RBM5	MICALL2-78571-AP	0.242815932120996	1.67090430830884e-06	postive
RBM5	MICALL2-78570-AP	-0.24086208211191	2.03509512619417e-06	negative
RBM5	PSME3-41143-AP	0.305914041326436	1.12675181229109e-09	postive
RBM5	PSME3-41144-AP	-0.305915780919875	1.12649569765562e-09	negative
RBM5	TGOLN2-54192-AT	-0.329656379424317	4.39443132453872e-11	negative
RBM5	ARHGAP27-41957-AP	-0.304116583383753	1.42394661389271e-09	negative
RBM5	PTK2B-83155-AT	-0.460420924928447	2.45678280731175e-21	negative
RBM5	GALNT7-71173-AA	0.256090188666682	4.1859570949403e-07	postive
RBM5	FCGRT-50968-ES	-0.199325681412823	9.14976185432301e-05	negative
RBM5	ARSK-72807-AT	0.154000492190757	0.00261154595267645	postive
RBM5	ARSK-72806-AT	-0.152881551543397	0.00280831960599572	negative
RBM5	SP140L-57890-RI	0.370211178902982	8.67401193733529e-14	postive
RBM5	IKBKB-83586-AT	-0.231191306903217	5.27004900334083e-06	negative
RBM5	NFATC3-37183-AT	-0.268607026147416	1.0555621329024e-07	negative
RBM5	ARRB2-38575-ES	0.439202322816944	2.37130564387041e-19	postive
RBM5	NFYC-2021-AA	0.138607322089997	0.00680730836148416	postive
RBM5	IREB2-32090-RI	0.171583903594918	0.000783075035429481	postive
RBM5	SP140L-57887-AT	0.184364624834988	0.000302549020630646	postive
RBM5	SP140L-57888-AT	-0.18437010610109	0.000302421461202327	negative
RBM5	GALK1-43493-AT	0.144288044037478	0.00482957055237052	postive
RBM5	BRD8-73509-ES	-0.135432234552856	0.00820409661890629	negative
RBM5	NR4A1-21884-AP	-0.159832502305763	0.00177465994211427	negative
RBM5	IRF3-50997-AD	0.330358326649023	3.97506058630592e-11	postive
RBM5	PTPRC-9320-AT	-0.178074235573241	0.000487037854208974	negative
RBM5	IRF1-73274-AP	-0.345905629119366	4.03376051350867e-12	negative
RBM5	ACO1-86056-ES	0.142351641892783	0.00543634159026471	postive
RBM5	GALK1-43494-AT	-0.153040907454618	0.00277949582412514	negative
RBM5	OGFR-60085-RI	0.486473224719605	5.70625210564857e-24	postive
RBM5	KLHL24-67804-AT	0.224974048970001	9.51129919112942e-06	postive
RBM5	KLHL24-67805-AT	-0.224974048970001	9.51129919112942e-06	negative
RBM5	LTBP3-16861-AP	0.377092258470195	2.75369928024589e-14	postive
RBM5	ARL1-23943-AP	-0.146361024815259	0.0042482606241891	negative
RBM5	PTPRC-9321-AT	0.171912995092648	0.000764747986337623	postive
RBM5	ARHGAP11A-29819-AD	-0.103991777215837	0.0427657597795335	negative
RBM5	PPP4C-94130-ES	0.462184851914147	1.65597743246029e-21	postive
RBM5	BRD8-73508-ES	0.214241860840759	2.53584454197955e-05	postive
RBM5	FGFR3-68513-ME	-0.291674447611584	6.89336290233021e-09	negative
RBM5	ZYX-82114-AP	0.343809090340436	5.53293699132796e-12	postive
RBM5	ISG20-32392-AT	-0.201852622346486	7.4096584931082e-05	negative
RBM5	ISG20-32391-AT	0.201852622346486	7.4096584931082e-05	postive
RBM5	ARL6IP4-25026-AA	-0.210582475994322	3.50381338322887e-05	negative
RBM5	RFX5-7609-ES	0.336432980138167	1.65088158685737e-11	postive
RBM5	ARRB2-38576-ES	0.184868279280831	0.000291035249305766	postive
RBM5	TOR2A-87659-RI	0.410897025311095	6.52338580501266e-17	postive
RBM5	TNFSF13-38969-AP	0.146371430452697	0.00424550942434248	postive
RBM5	TNFSF13-38970-AP	-0.146369538517483	0.00424600952305101	negative
RBM5	FAM3D-120351-AA	0.310183238226371	6.42061918542604e-10	postive
RBM5	ZC3HAV1-81939-AT	-0.173136923104671	0.000700012790348079	negative
RBM5	ZC3HAV1-81940-AT	0.173135812489854	0.000700069160779822	postive
EIF4A3	PSMD2-67867-AP	0.169401188967065	0.000915283037793483	postive
EIF4A3	IRF3-51002-AD	-0.110354391187984	0.0315007764601938	negative
EIF4A3	C5orf30-72919-AP	-0.109162044480371	0.0333942909990475	negative
EIF4A3	SH3BP2-68600-ES	-0.128026360223742	0.0124981517621878	negative
EIF4A3	CCL28-71947-AT	0.122756844561029	0.0166589640628531	postive
EIF4A3	CD46-9652-ES	-0.211958807130696	3.1046478480139e-05	negative
EIF4A3	CCL28-71946-AT	-0.124158789193255	0.0154479259416863	negative
EIF4A3	LMBR1L-21525-ES	-0.253277177154665	5.6497591320171e-07	negative
EIF4A3	GALK2-30524-ES	-0.318438445617962	2.10890509217651e-10	negative
EIF4A3	RABEP2-35894-ES	-0.257751151013796	3.50084330337677e-07	negative
EIF4A3	PSMD8-49638-AT	0.274446473924292	5.4163742797468e-08	postive
EIF4A3	METTL17-26479-AA	-0.178421007279713	0.000474614761695379	negative
EIF4A3	GALNT6-21846-AP	0.151032506601378	0.00316322351921301	postive
EIF4A3	PRKCA-43100-AT	0.112681321805938	0.0280686100691508	postive
EIF4A3	PRKCA-43101-AT	-0.112686960635537	0.0280606993791211	negative
EIF4A3	CXCL12-11344-AT	-0.123707583942405	0.0158289845408963	negative
EIF4A3	IRF3-51008-ES	-0.16078973789906	0.00166355554033609	negative
EIF4A3	HRAS-13685-ES	-0.354377928358697	1.09790003617624e-12	negative
EIF4A3	LMBR1-82468-AT	-0.218713532857431	1.6952560763836e-05	negative
EIF4A3	LMBR1-82466-AT	0.218708550077643	1.69602486643038e-05	postive
EIF4A3	PSMD11-40209-RI	-0.112494325312917	0.0283320333142938	negative
EIF4A3	EED-18179-RI	-0.189070536098863	0.000209720840692142	negative
EIF4A3	METTL17-26476-RI	-0.189412523475294	0.00020413879998679	negative
EIF4A3	C5orf22-71633-ES	-0.236992260684304	2.99264228188565e-06	negative
EIF4A3	ARL6IP4-25033-AD	-0.187884982411393	0.00023019687786891	negative
EIF4A3	NDRG1-85242-ES	0.208191116419823	4.31515963055013e-05	postive
EIF4A3	PSMD10-89846-RI	0.102979015350308	0.0448398696082825	postive
EIF4A3	C3orf52-66084-AT	0.252013425140872	6.4571111479882e-07	postive
EIF4A3	METTL17-26478-RI	-0.328502569466008	5.17917113030354e-11	negative
EIF4A3	EGFL7-88188-AP	0.114935598395048	0.0250548557122368	postive
EIF4A3	SORT1-4008-AP	0.207498967478505	4.5812745098328e-05	postive
EIF4A3	IRF3-50988-AD	-0.434148034384196	6.72321665341479e-19	negative
EIF4A3	ARL17B-42018-AT	0.269831399452712	9.18949924519297e-08	postive
EIF4A3	IRF3-51033-RI	-0.289826359898454	8.6575683122634e-09	negative
EIF4A3	CD74-152982-ES	0.171817707127272	0.00077001333667696	postive
EIF4A3	HDGF-8323-AD	0.10924341250108	0.0332620590428928	postive
EIF4A3	CKLF-CMTM1-36737-AT	-0.167123473284308	0.00107497596020098	negative
EIF4A3	METTL13-8998-AD	-0.138118543124452	0.00700742545474367	negative
EIF4A3	HSP90AA1-29333-AT	0.264148509795711	1.73839739665994e-07	postive
EIF4A3	METTL23-43652-AD	0.107649736321081	0.0359347035896941	postive
EIF4A3	NR1H3-15695-AP	-0.131645528608131	0.0101998609624547	negative
EIF4A3	RBP1-67033-AT	0.170177559880176	0.000866061966597798	postive
EIF4A3	RBP1-67032-AT	-0.168163020360583	0.000999150185506159	negative
EIF4A3	RELA-16898-RI	-0.100936738853897	0.04928001442341	negative
EIF4A3	NR4A1-21887-AP	-0.152366757435025	0.00290330147255403	negative
EIF4A3	EGFL7-88186-AP	-0.115599138527031	0.0242227205208562	negative
EIF4A3	C5orf30-72918-AP	0.11220799376325	0.0287395010604576	postive
EIF4A3	LIMS1-54884-AP	-0.236491316046129	3.14432103235049e-06	negative
EIF4A3	GALNT10-74212-AT	0.212159207002727	3.05024982098284e-05	postive
EIF4A3	CKLF-36734-AA	-0.149925358110181	0.00339475011718965	negative
EIF4A3	ARAP1-17637-AP	-0.106429047575143	0.0381032488277374	negative
EIF4A3	CD81-13916-AP	0.175470943954074	0.000590402691629816	postive
EIF4A3	MICALL2-78571-AP	-0.172988253847499	0.000707596131352616	negative
EIF4A3	CMTM8-63813-ES	0.149765719841859	0.00342937254411376	postive
EIF4A3	MICALL2-78570-AP	0.168110030129924	0.00100289283119534	postive
EIF4A3	PSME3-41143-AP	-0.329118464156126	4.74468590770478e-11	negative
EIF4A3	PSME3-41144-AP	0.32911931437234	4.74411140214334e-11	postive
EIF4A3	ARHGAP27-41957-AP	0.230741565438293	5.50306943419014e-06	postive
EIF4A3	PTK2B-83155-AT	0.218733256830926	1.69221612146875e-05	postive
EIF4A3	GALNT7-71173-AA	-0.257999271311352	3.40824608113204e-07	negative
EIF4A3	CXCL12-11342-AT	0.111463168264107	0.029823048890729	postive
EIF4A3	CKLF-CMTM1-36738-AT	0.140034328910033	0.00625200106422291	postive
EIF4A3	GRN-522183-ES	-0.159489833448275	0.00181605643037901	negative
EIF4A3	HGF-80248-AT	-0.150390215698369	0.00329572938204987	negative
EIF4A3	SP140L-57890-RI	-0.113689442545825	0.0266844006328205	negative
EIF4A3	IKBKB-83586-AT	0.228905062362204	6.56059818938267e-06	postive
EIF4A3	NFATC3-37183-AT	0.216800060709872	2.01612321600632e-05	postive
EIF4A3	ARRB2-38575-ES	-0.246068507617742	1.19890430777883e-06	negative
EIF4A3	NFYC-2021-AA	-0.152922022031245	0.00280097379222667	negative
EIF4A3	SP140L-57887-AT	-0.14621388173139	0.00428733731945843	negative
EIF4A3	SP140L-57888-AT	0.146208429433475	0.00428879150030266	postive
EIF4A3	GALK1-43493-AT	-0.103168319198087	0.0444458827223977	negative
EIF4A3	PPP4C-36057-ES	-0.217755605447916	1.84929663155256e-05	negative
EIF4A3	NR4A1-21884-AP	0.123787688600957	0.0157607381735285	postive
EIF4A3	KLC1-29465-AT	0.16123755557322	0.00161379900788031	postive
EIF4A3	IRF3-50997-AD	-0.252850605670234	5.91078110444208e-07	negative
EIF4A3	PTPRC-9320-AT	0.120819869031347	0.018468408115568	postive
EIF4A3	IRF1-73274-AP	0.186808526645894	0.000250393209842912	postive
EIF4A3	ARHGAP27-41966-ES	-0.118218242947208	0.02116691126992	negative
EIF4A3	OGFR-60085-RI	-0.233258869568507	4.31464511265363e-06	negative
EIF4A3	KLHL24-67804-AT	-0.159019828574497	0.00187427399070635	negative
EIF4A3	KLHL24-67805-AT	0.159019828574497	0.00187427399070635	postive
EIF4A3	LTBP3-16861-AP	-0.148070595997479	0.00381726233806783	negative
EIF4A3	ARL1-23943-AP	0.159091233850784	0.00186532069264214	postive
EIF4A3	PTPRC-9321-AT	-0.117521552969636	0.0219452103697069	negative
EIF4A3	STAT3-41034-AA	-0.102987418465684	0.0448223186847982	negative
EIF4A3	PPP4C-94130-ES	-0.167935014027936	0.00101534608350924	negative
EIF4A3	BRD8-73508-ES	-0.112821923486209	0.0278719309006704	negative
EIF4A3	FGFR3-68513-ME	0.172661269495317	0.000724543260103809	postive
EIF4A3	ZYX-82114-AP	-0.264573546145991	1.65830401879513e-07	negative
EIF4A3	ISG20-32392-AT	0.159852934172719	0.00177221915631472	postive
EIF4A3	ISG20-32391-AT	-0.159852934172719	0.00177221915631471	negative
EIF4A3	RFX5-7609-ES	-0.274344945428356	5.48031355892343e-08	negative
EIF4A3	ARAP1-17640-AP	-0.139880011848368	0.00631002847400965	negative
EIF4A3	ARRB2-38576-ES	-0.100632726700644	0.0499713876098014	negative
EIF4A3	TOR2A-87659-RI	-0.136625646805535	0.00765163266955395	negative
EIF4A3	FAM3D-120351-AA	-0.299240724756059	2.66566547289468e-09	negative
EIF4A3	ZC3HAV1-81939-AT	0.154532299543976	0.00252249854980188	postive
EIF4A3	ZC3HAV1-81940-AT	-0.154533564505315	0.0025222900796063	negative
PPIL4	PSMD2-67867-AP	-0.120431547848662	0.0188511021005062	negative
PPIL4	PSMC5-43011-ES	-0.224928135089414	9.55227620434836e-06	negative
PPIL4	C5orf30-72919-AP	0.128211861614694	0.0123700884473562	postive
PPIL4	CD46-9652-ES	0.197687162642229	0.00010476301869597	postive
PPIL4	LMBR1L-21525-ES	0.145785741228324	0.0044028917356695	postive
PPIL4	GALK2-30524-ES	0.127097537976354	0.0131571196621569	postive
PPIL4	RABEP2-35894-ES	0.15885705659824	0.00189483064977591	postive
PPIL4	PRKCA-43100-AT	-0.13022006034913	0.0110560782990859	negative
PPIL4	PRKCA-43101-AT	0.130223898864273	0.0110536897654377	postive
PPIL4	CXCL12-11344-AT	0.15079524987577	0.00321159610935799	postive
PPIL4	IRF3-51008-ES	-0.157633819073082	0.0020560369034666	negative
PPIL4	HRAS-13685-ES	0.113340746265796	0.0271563882383979	postive
PPIL4	PSMD11-40209-RI	-0.251587357751911	6.75345117204655e-07	negative
PPIL4	METTL21A-57196-AD	-0.146553820423288	0.00419754703329603	negative
PPIL4	NFKBIZ-65981-AP	-0.185478941908563	0.000277623687385819	negative
PPIL4	NR2C1-23742-AT	0.113300612203601	0.027211170604312	postive
PPIL4	NR2C1-23741-AT	-0.114453324286827	0.025675032735355	negative
PPIL4	ARL6IP4-25033-AD	0.157937779518498	0.0020148491942594	postive
PPIL4	NFKBIZ-65982-AP	0.202442549683265	7.05095111746934e-05	postive
PPIL4	TRIM5-14078-AD	-0.120662564482908	0.0186226093812178	negative
PPIL4	METTL17-26478-RI	0.148840395802317	0.00363643959640995	postive
PPIL4	IRF3-50988-AD	0.116281695173706	0.0233917440534701	postive
PPIL4	CD74-152982-ES	-0.15314272194786	0.00276122112679818	negative
PPIL4	HDGF-8323-AD	-0.212566255412446	2.9425226045671e-05	negative
PPIL4	METTL13-8998-AD	0.252581462128295	6.08138778395274e-07	postive
PPIL4	METTL23-43652-AD	-0.142236704792158	0.00547442432303068	negative
PPIL4	RBP1-67033-AT	-0.121599386297608	0.0177205829099094	negative
PPIL4	RBP1-67032-AT	0.118012649537833	0.0213940573195704	postive
PPIL4	NR4A1-21887-AP	0.131489772253244	0.0102904656057085	postive
PPIL4	KLC1-29486-ES	0.159546494959995	0.00180915094659639	postive
PPIL4	GALNT10-74212-AT	-0.11222916586824	0.0287092006921924	negative
PPIL4	MICALL2-78571-AP	0.204493516713885	5.9270963751832e-05	postive
PPIL4	MICALL2-78570-AP	-0.204842506552253	5.75355598876404e-05	negative
PPIL4	PSME3-41143-AP	0.176966071730158	0.000528791892783037	postive
PPIL4	PSME3-41144-AP	-0.176962756424907	0.000528921648943026	negative
PPIL4	TGOLN2-54192-AT	0.175349009878389	0.000595710133969959	postive
PPIL4	ARHGAP26-73876-AD	0.128210940508812	0.0123707214741684	postive
PPIL4	MICAL3-61015-AT	0.161060809419194	0.00163327179864146	postive
PPIL4	PTK2B-83155-AT	-0.114362418040308	0.0257934026700571	negative
PPIL4	GALNT7-71173-AA	0.173049991067641	0.000704437846864844	postive
PPIL4	CXCL12-11342-AT	-0.179783469608619	0.000428600492043595	negative
PPIL4	ARSK-72807-AT	-0.193337802257915	0.000149275426034773	negative
PPIL4	ARSK-72806-AT	0.19664270947513	0.000114140733336428	postive
PPIL4	CKLF-CMTM1-36738-AT	0.127966465298995	0.0125397500074919	postive
PPIL4	GRN-522183-ES	0.203621001421601	6.38281829635078e-05	postive
PPIL4	SP140L-57890-RI	-0.222316193051703	1.21808609368341e-05	negative
PPIL4	ARRB2-38575-ES	0.12409613845013	0.0155003512398013	postive
PPIL4	IREB2-32090-RI	-0.167980226058083	0.00101211544100394	negative
PPIL4	SP140L-57887-AT	0.114715018773768	0.0253368870075607	postive
PPIL4	SP140L-57888-AT	-0.114714289356092	0.0253378241559256	negative
PPIL4	GALK1-43493-AT	0.200276184343156	8.45440823293628e-05	postive
PPIL4	PTPRC-9320-AT	-0.101649580168017	0.0476901958104827	negative
PPIL4	METTL23-43650-AD	-0.124239202624251	0.0153808648956155	negative
PPIL4	GALK1-43494-AT	-0.189084881565941	0.000209483847972643	negative
PPIL4	FGFR3-68513-ME	-0.121043117052146	0.0182514754697864	negative
PPIL4	ZYX-82114-AP	0.133524555339958	0.00916127167556175	postive
PPIL4	GZMB-27017-AT	-0.103371328820366	0.0440266079062874	negative
PPIL4	RFX5-7609-ES	0.121177826054746	0.0181216549449912	postive
PPIL4	ARRB2-38576-ES	0.131943581129241	0.0100284514936861	postive
PPIL4	LIMS1-54885-AP	-0.25785357131364	3.46233114556779e-07	negative
PPIL4	PLAUR-50233-ES	-0.138698806546048	0.00677042602099159	negative
PPIL4	ARIH2-64787-ES	-0.223970467075672	1.0446251951336e-05	negative
PPIL4	AGTRAP-666-AD	-0.271846226957115	7.30444704775356e-08	negative
PPIL4	TNFSF13-38969-AP	0.203245213444855	6.58910333619273e-05	postive
PPIL4	TNFSF13-38970-AP	-0.20324373639256	6.58992641053875e-05	negative
PPIL4	FAM3D-120351-AA	0.112780992535757	0.0279290642421354	postive
PPIL4	SP140-57869-AT	0.209259900011983	3.93274793789834e-05	postive
SAP30BP	PSMD2-67867-AP	-0.101993857298431	0.0469378831850982	negative
SAP30BP	CXCL12-11343-AT	-0.103740014279022	0.0432736669144618	negative
SAP30BP	SH3BP2-68600-ES	0.172122890346212	0.000753266991291518	postive
SAP30BP	CCL28-71947-AT	-0.19204882007327	0.000165548218669102	negative
SAP30BP	CCL28-71946-AT	0.191769433627008	0.000169287952072081	postive
SAP30BP	LMBR1L-21525-ES	0.19021709709989	0.00019154972350382	postive
SAP30BP	GALK2-30524-ES	0.218283487508007	1.7628396647026e-05	postive
SAP30BP	RABEP2-35894-ES	0.171450036101724	0.000790645612064894	postive
SAP30BP	PSMD8-49638-AT	-0.241686465215799	1.87301919756595e-06	negative
SAP30BP	METTL17-26479-AA	0.205450846468453	5.46245534708115e-05	postive
SAP30BP	PRKCA-43100-AT	-0.2164683864866	2.07729529939225e-05	negative
SAP30BP	PRKCA-43101-AT	0.216469802606159	2.07703041623243e-05	postive
SAP30BP	IRF3-51008-ES	0.146723617648746	0.00415333671276279	postive
SAP30BP	LMBR1-82468-AT	0.219545811459646	1.57138370697974e-05	postive
SAP30BP	LMBR1-82466-AT	-0.219556385781406	1.5698666124744e-05	negative
SAP30BP	NFATC1-46240-AT	0.110555816774593	0.0311901322914576	postive
SAP30BP	NFATC1-46239-AT	-0.110146569923576	0.0318240509152198	negative
SAP30BP	METTL17-26476-RI	0.252658650051149	6.03198179375351e-07	postive
SAP30BP	LIMS1-54889-AT	-0.128464362529887	0.0121976320693674	negative
SAP30BP	C5orf22-71633-ES	0.16440368148469	0.00129913674996188	postive
SAP30BP	NR2C1-23742-AT	-0.11701671263629	0.0225245717798507	negative
SAP30BP	NR2C1-23741-AT	0.116825999552204	0.0227468576946843	postive
SAP30BP	ARL6IP4-25033-AD	0.104660066201208	0.0414418459401652	postive
SAP30BP	ARID4B-10342-ES	0.111492748820971	0.0297793582442792	postive
SAP30BP	PSMD10-89846-RI	-0.105512366318286	0.0398037071560439	negative
SAP30BP	METTL17-26478-RI	0.231862896743121	4.93952437170852e-06	postive
SAP30BP	IRF3-50988-AD	0.105771572181363	0.0393164936904779	postive
SAP30BP	ARL17B-42018-AT	-0.116650818664851	0.0229527103700678	negative
SAP30BP	IRF3-51033-RI	0.152704453141599	0.00284067136362627	postive
SAP30BP	HSP90AA1-29333-AT	-0.266740840199668	1.30212664860884e-07	negative
SAP30BP	METTL23-43652-AD	-0.102475952360315	0.0459011456618066	negative
SAP30BP	RBP1-67033-AT	-0.15652175310308	0.00221336729876859	negative
SAP30BP	IL15RA-10678-AA	0.101063027074063	0.0489951738521108	postive
SAP30BP	RBP1-67032-AT	0.157176669802317	0.00211943238495153	postive
SAP30BP	RELA-16898-RI	0.213992410273271	2.59281523040817e-05	postive
SAP30BP	NR4A1-21887-AP	0.129890104988782	0.0112631092164028	postive
SAP30BP	GALNT10-74212-AT	-0.261382719757773	2.35817750191023e-07	negative
SAP30BP	CKLF-36734-AA	0.10607201624064	0.0387580873785633	postive
SAP30BP	ARAP1-17637-AP	0.300461178029991	2.2809645048723e-09	postive
SAP30BP	CD81-13916-AP	-0.256309482466977	4.08862538399969e-07	negative
SAP30BP	MICALL2-78571-AP	0.266217106343936	1.38074944173724e-07	postive
SAP30BP	BMP1-82992-AA	0.114009528531527	0.0262573684256975	postive
SAP30BP	MICALL2-78570-AP	-0.26716420541999	1.24174155210757e-07	negative
SAP30BP	PSME3-41143-AP	0.150668733722437	0.00323766415669706	postive
SAP30BP	PSME3-41144-AP	-0.150669153765361	0.00323757729207843	negative
SAP30BP	TGOLN2-54192-AT	-0.115487219627844	0.0243613802639279	negative
SAP30BP	PTK2B-83155-AT	-0.192835748464206	0.00015542662309359	negative
SAP30BP	FAM3D-65466-AP	-0.118985563783619	0.0203375307136671	negative
SAP30BP	GALNT7-71173-AA	0.168990277105684	0.000942367237207531	postive
SAP30BP	FAM3D-65467-AP	0.119084816807985	0.0202323403208768	postive
SAP30BP	CXCL12-11342-AT	0.15271855958387	0.00283808207548858	postive
SAP30BP	ARSK-72807-AT	0.233556899688849	4.19138206831583e-06	postive
SAP30BP	ARSK-72806-AT	-0.232094020495626	4.83042154695509e-06	negative
SAP30BP	SP140L-57890-RI	0.190420313225247	0.000188487017796916	postive
SAP30BP	IKBKB-83586-AT	-0.14211092986001	0.00551637270327284	negative
SAP30BP	NFATC3-37183-AT	-0.200569478958208	8.25009218989258e-05	negative
SAP30BP	ARRB2-38575-ES	0.185305910387354	0.000281364085196819	postive
SAP30BP	IREB2-32090-RI	0.157691121282519	0.00204821389035767	postive
SAP30BP	SP140L-57887-AT	0.105342113040533	0.0401264906062331	postive
SAP30BP	SP140L-57888-AT	-0.105345733176122	0.0401196042439625	negative
SAP30BP	GALK1-43493-AT	0.141558826545042	0.00570394820526108	postive
SAP30BP	NR4A1-21884-AP	-0.103437187612995	0.0438913065442078	negative
SAP30BP	PTPRC-9320-AT	-0.187505580952529	0.000237134711759363	negative
SAP30BP	IRF1-73274-AP	-0.120263972586707	0.0190183712202165	negative
SAP30BP	METTL23-43650-AD	-0.135867846587837	0.00799844875347694	negative
SAP30BP	GALK1-43494-AT	-0.128234921170188	0.0123542501584698	negative
SAP30BP	OGFR-60085-RI	0.216817700742438	2.01291811552466e-05	postive
SAP30BP	KLHL24-67804-AT	0.273331432982169	6.1598477282098e-08	postive
SAP30BP	KLHL24-67805-AT	-0.273331432982169	6.1598477282098e-08	negative
SAP30BP	LTBP3-16861-AP	0.131188607515774	0.0104676810802627	postive
SAP30BP	PTPRC-9321-AT	0.187189522528253	0.000243062931634628	postive
SAP30BP	PPP4C-94130-ES	0.201695071541093	7.50832684288869e-05	postive
SAP30BP	GIPC1-47983-ES	-0.166481427446222	0.00112441980919163	negative
SAP30BP	BRD8-73508-ES	0.185137592628347	0.000285047669152876	postive
SAP30BP	ZYX-82114-AP	0.163665255965408	0.00136701533748618	postive
SAP30BP	ARL6IP4-25026-AA	-0.200015514260075	8.63998561851964e-05	negative
SAP30BP	RFX5-7609-ES	0.247206990125142	1.06621396711759e-06	postive
SAP30BP	ARAP1-17640-AP	-0.234226584281369	3.92655063704497e-06	negative
SAP30BP	IL32-33423-AD	0.105097378915501	0.0405943546283972	postive
SAP30BP	LMBR1-82499-ES	-0.117449107201164	0.0220275482201718	negative
SAP30BP	AKT1S1-51111-AD	-0.12341365903926	0.0160816207824509	negative
SAP30BP	ARIH2-64787-ES	0.128261559944541	0.0123359757836998	postive
SAP30BP	TOR2A-87659-RI	0.160738998113653	0.00166928097263459	postive
SAP30BP	ZC3HAV1-81939-AT	0.215582126929302	2.24950358730703e-05	postive
SAP30BP	ZC3HAV1-81940-AT	-0.215582537503352	2.24942076286821e-05	negative
SAP30BP	SP140-57869-AT	0.132959246621163	0.00946337621110118	postive
ZNF830	PSMC5-43011-ES	-0.199795432279544	8.7996451971805e-05	negative
ZNF830	CCL28-71947-AT	-0.204195413270215	6.07923081118115e-05	negative
ZNF830	METTL10-13408-AD	-0.117759973961191	0.0216761146657316	negative
ZNF830	CCL28-71946-AT	0.206196672214805	5.12451953672356e-05	postive
ZNF830	LMBR1L-21525-ES	0.227707822354206	7.35142767779031e-06	postive
ZNF830	GALK2-30524-ES	0.201652245462899	7.53536041025961e-05	postive
ZNF830	RABEP2-35894-ES	0.222018539449034	1.25207115487833e-05	postive
ZNF830	PSMD8-49638-AT	-0.335223486162169	1.96956376837897e-11	negative
ZNF830	METTL17-26479-AA	0.209857531759035	3.73311659651219e-05	postive
ZNF830	IL32-33420-AD	0.118300631551935	0.0210764747602224	postive
ZNF830	PRKCA-43100-AT	-0.326167847912095	7.20669193128936e-11	negative
ZNF830	PRKCA-43101-AT	0.326172840041482	7.20162461589018e-11	postive
ZNF830	CXCL12-11344-AT	0.104727934472446	0.0413093502460849	postive
ZNF830	CD44-15270-ES	-0.186498747547859	0.00025650496544959	negative
ZNF830	HRAS-13685-ES	0.245502427347357	1.2706347787947e-06	postive
ZNF830	LMBR1-82468-AT	0.131677447714807	0.0101813809525061	postive
ZNF830	LMBR1-82466-AT	-0.131691908253886	0.010173018599233	negative
ZNF830	PSMD11-40209-RI	-0.181107957692764	0.000387876166439614	negative
ZNF830	GBP2-3713-AP	-0.112641485684346	0.028124550551914	negative
ZNF830	METTL17-26476-RI	0.318141780765209	2.19629931428443e-10	postive
ZNF830	NFKBIZ-65981-AP	-0.153447794563174	0.00270711619715173	negative
ZNF830	C5orf22-71633-ES	0.167427393653153	0.00105227664809846	postive
ZNF830	ARL6IP4-25033-AD	0.276209589916817	4.41436517346668e-08	postive
ZNF830	NFKBIZ-65982-AP	0.161477279508662	0.0015877277678753	postive
ZNF830	NDRG1-85242-ES	-0.165953281166633	0.00116665298977757	negative
ZNF830	PSMD10-89846-RI	-0.130767855029085	0.010719793158672	negative
ZNF830	C3orf52-66084-AT	-0.125260410171993	0.0145511689692212	negative
ZNF830	METTL17-26478-RI	0.323766823712192	1.00928401664342e-10	postive
ZNF830	EGFL7-88188-AP	-0.135688360458751	0.0080826187599134	negative
ZNF830	IRF3-50988-AD	0.15027986911259	0.00331899448577431	postive
ZNF830	ARL17B-42018-AT	-0.190589247110417	0.000185975944630711	negative
ZNF830	IRF3-51033-RI	0.197428364886174	0.000107016702564378	postive
ZNF830	CD74-152982-ES	-0.192026121503436	0.000165849137395177	negative
ZNF830	IL32-33410-ES	-0.113963624503176	0.0263182461401808	negative
ZNF830	HSP90AA1-29333-AT	-0.157906322374916	0.0020190764889817	negative
ZNF830	METTL23-43652-AD	-0.166185903228987	0.00114787461714006	negative
ZNF830	RBP1-67033-AT	-0.145794852162629	0.00440040371456857	negative
ZNF830	IL15RA-10678-AA	0.136418324481301	0.00774515648732073	postive
ZNF830	RBP1-67032-AT	0.133526362823417	0.00916031965761527	postive
ZNF830	IL7-84254-ES	0.100996901071467	0.049144147598285	postive
ZNF830	RELA-16898-RI	0.136023678724571	0.0079260062235091	postive
ZNF830	NR4A1-21887-AP	0.202311126584561	7.12941750498183e-05	postive
ZNF830	EGFL7-88186-AP	0.148767833354644	0.00365314683031244	postive
ZNF830	KLC1-29486-ES	0.11803095691224	0.0213737453619747	postive
ZNF830	C5orf30-72918-AP	-0.115543107846251	0.0242920532282355	negative
ZNF830	GALNT10-74212-AT	-0.326108776622978	7.2669172026827e-11	negative
ZNF830	CKLF-36734-AA	0.120740890992229	0.0185456884001816	postive
ZNF830	ARAP1-17637-AP	0.195863490781413	0.000121644631643187	postive
ZNF830	CD81-13916-AP	-0.159865648892431	0.00177070181096771	negative
ZNF830	MICALL2-78571-AP	0.257744137701796	3.50349546610191e-07	postive
ZNF830	CMTM8-63813-ES	0.134450772609839	0.00868479778705798	postive
ZNF830	MICALL2-78570-AP	-0.256447778165602	4.0283662864668e-07	negative
ZNF830	PSME3-41143-AP	0.167221415855576	0.00106761199154454	postive
ZNF830	PSME3-41144-AP	-0.167222416617133	0.00106753698816215	negative
ZNF830	PTK2B-83155-AT	-0.297000718326529	3.54175233944216e-09	negative
ZNF830	GALNT7-71173-AA	0.144169339422238	0.00486493211090528	postive
ZNF830	FCGRT-50968-ES	-0.120625638104534	0.0186589694697476	negative
ZNF830	IKBKB-83586-AT	-0.222715646727942	1.17385378510064e-05	negative
ZNF830	NFATC3-37183-AT	-0.254485317250237	4.96917925259323e-07	negative
ZNF830	ARRB2-38575-ES	0.197980153840936	0.000102265434617415	postive
ZNF830	NFYC-2021-AA	0.174924789007274	0.000614521845390124	postive
ZNF830	ARHGAP28-44561-AT	0.131984062010018	0.0100053692050721	postive
ZNF830	IL32-33388-AD	-0.124373958669141	0.0152690567933727	negative
ZNF830	SP140L-57887-AT	0.224175713003828	1.02482024007813e-05	postive
ZNF830	SP140L-57888-AT	-0.224194198379778	1.0230541564877e-05	negative
ZNF830	GALK1-43493-AT	0.406730651267911	1.4272303039215e-16	postive
ZNF830	NR4A1-21884-AP	-0.172043513978915	0.000757589899240045	negative
ZNF830	PTPRC-9320-AT	-0.20319542194114	6.61690270541343e-05	negative
ZNF830	IRF1-73274-AP	-0.102213424763088	0.0464632987954917	negative
ZNF830	ARHGAP28-44559-AT	-0.117770235308882	0.0216645976073129	negative
ZNF830	METTL23-43650-AD	-0.159500884603513	0.00181470770680682	negative
ZNF830	ARHGAP27-41966-ES	-0.174402447308044	0.000638440761448356	negative
ZNF830	GALK1-43494-AT	-0.396269277111389	9.71712605438736e-16	negative
ZNF830	KLHL24-67804-AT	0.16543230441358	0.0012097388994118	postive
ZNF830	KLHL24-67805-AT	-0.16543230441358	0.0012097388994118	negative
ZNF830	LTBP3-16861-AP	0.102836112713041	0.0451392240390773	postive
ZNF830	ARL1-23943-AP	-0.103382905412703	0.0440027993953115	negative
ZNF830	PTPRC-9321-AT	0.203693165173502	6.34390812856852e-05	postive
ZNF830	PPP4C-94130-ES	0.158570578303004	0.00193151193100703	postive
ZNF830	GIPC1-47983-ES	-0.128226089615121	0.0123603139330043	negative
ZNF830	BRD8-73508-ES	0.171909897060512	0.000764918650082787	postive
ZNF830	ZYX-82114-AP	0.209765041858651	3.76337202956539e-05	postive
ZNF830	ARL6IP4-25026-AA	-0.195830443104903	0.000121972900873631	negative
ZNF830	RFX5-7609-ES	0.245159255255385	1.31610250621426e-06	postive
ZNF830	ARRB2-38576-ES	0.251390313316584	6.89487383861089e-07	postive
ZNF830	LIMS1-54885-AP	0.158629652359971	0.00192389523433096	postive
ZNF830	HRAS-13684-RI	0.242822907523398	1.66972350502062e-06	postive
ZNF830	AKT1S1-51111-AD	-0.100953663124444	0.0492417619469637	negative
ZNF830	TOR2A-87659-RI	0.277272980456341	3.89925733048888e-08	postive
ZNF830	TNFSF13-38969-AP	0.216445077086225	2.08165989556997e-05	postive
ZNF830	TNFSF13-38970-AP	-0.216449852665236	2.08076497893643e-05	negative
ZNF830	FAM3D-120351-AA	0.135795568442594	0.00803224910925268	postive
DDX23	IRF3-51002-AD	0.18749057760336	0.000237413042805187	postive
DDX23	CXCL12-11343-AT	-0.111037031587141	0.0304585719451124	negative
DDX23	PSMD8-49638-AT	-0.192048089560053	0.000165557895231573	negative
DDX23	IL32-33420-AD	0.128723623861834	0.0120227697298125	postive
DDX23	CXCL12-11344-AT	0.176133609788514	0.000562317333377046	postive
DDX23	LMBR1-82468-AT	0.161034703981674	0.00163616611859011	postive
DDX23	LMBR1-82466-AT	-0.161038336325163	0.00163576311790082	negative
DDX23	GBP2-3713-AP	-0.112129433181735	0.0288521725238471	negative
DDX23	NDRG1-85242-ES	-0.14912174027729	0.00357231347180629	negative
DDX23	PSMD10-89846-RI	-0.125450275411989	0.0144013197507293	negative
DDX23	METTL17-26478-RI	0.107285927116847	0.0365697640950122	postive
DDX23	ARL17B-42018-AT	-0.123979974134045	0.0155979687330227	negative
DDX23	CD74-152982-ES	-0.104942333711097	0.0408931351050168	negative
DDX23	CKLF-CMTM1-36737-AT	0.203327103019402	6.54362240571552e-05	postive
DDX23	HSP90AA1-29333-AT	-0.175141069253834	0.00060486334813794	negative
DDX23	NR1H3-15695-AP	0.107477153728725	0.0362347840681515	postive
DDX23	RBP1-67033-AT	-0.160247536786083	0.00172567889377447	negative
DDX23	RBP1-67032-AT	0.1546318359188	0.00250614249159366	postive
DDX23	RELA-16898-RI	0.141612896510414	0.00568532826302087	postive
DDX23	HGF-80246-AT	-0.129330645832705	0.011621986422462	negative
DDX23	GALNT10-74212-AT	-0.178334829285151	0.000477674293672607	negative
DDX23	CD81-13916-AP	-0.112118389095827	0.0288680422625337	negative
DDX23	TGOLN2-54192-AT	-0.134712348469927	0.00855429195966926	negative
DDX23	PTK2B-83155-AT	-0.115320486550226	0.0245692215487675	negative
DDX23	ARSK-72807-AT	0.252624556416381	6.05375654565893e-07	postive
DDX23	ARSK-72806-AT	-0.250436611399307	7.62049732306763e-07	negative
DDX23	CKLF-CMTM1-36738-AT	-0.203327377423737	6.54347050203631e-05	negative
DDX23	IL32-33421-ES	0.152866397551854	0.0028110747189578	postive
DDX23	SP140L-57890-RI	0.119102471157355	0.020213679492346	postive
DDX23	KLHL23-55877-AP	-0.135738825345261	0.00805887380465695	negative
DDX23	IKBKB-83586-AT	-0.177278459596785	0.000516697194469241	negative
DDX23	NFATC3-37183-AT	-0.186422101703986	0.00025803849715944	negative
DDX23	ARRB2-38575-ES	0.103549145811105	0.0436621003598391	postive
DDX23	NFYC-2021-AA	0.126728559533825	0.013427273240828	postive
DDX23	KLC1-29465-AT	0.163140864328706	0.00141718131732294	postive
DDX23	METTL23-43650-AD	-0.131462116661595	0.0103066274510269	negative
DDX23	KLHL23-55878-AP	0.135386860822446	0.00822578579303186	postive
DDX23	GALK1-43494-AT	-0.117490231117332	0.0219807762679284	negative
DDX23	KLHL24-67804-AT	0.266749744210355	1.30082801601262e-07	postive
DDX23	KLHL24-67805-AT	-0.266749744210355	1.30082801601262e-07	negative
DDX23	GIPC1-47983-ES	-0.186788194673717	0.000250790138739871	negative
DDX23	ZYX-82114-AP	0.127349498262509	0.0129754043889918	postive
DDX23	GZMB-27017-AT	-0.105773272445216	0.0393133145329854	negative
DDX23	ISG20-32392-AT	-0.112192886920675	0.0287611379175989	negative
DDX23	ISG20-32391-AT	0.112192886920675	0.0287611379175989	postive
DDX23	IL32-33423-AD	0.221967950292327	1.25793611447223e-05	postive
DDX23	TOR2A-87659-RI	0.128015776614417	0.0125054934294196	postive
DDX23	TNFSF13-38969-AP	0.125735017252783	0.0141791310723652	postive
DDX23	TNFSF13-38970-AP	-0.125731992269571	0.0141814755926803	negative
DDX23	FAM3D-120351-AA	0.111072707317425	0.0304049257941358	postive
DDX23	SP140-57869-AT	-0.132384569412978	0.00977952661059954	negative
SRSF3	PSMC5-43011-ES	-0.347056535458759	3.38790726008635e-12	negative
SRSF3	IRF3-51002-AD	-0.115921534882669	0.0238270962107666	negative
SRSF3	C5orf30-72919-AP	0.113169377921587	0.0273909669828017	postive
SRSF3	CCL28-71947-AT	0.178056870423131	0.000487667832338103	postive
SRSF3	METTL10-13408-AD	-0.112947623587489	0.0276970997703372	negative
SRSF3	CCL28-71946-AT	-0.175698127441498	0.000580630806912528	negative
SRSF3	PSMD8-49638-AT	0.153032102367922	0.00278108140815774	postive
SRSF3	METTL17-26479-AA	-0.127329306138147	0.0129898851324577	negative
SRSF3	IL32-33420-AD	0.164508576066556	0.00128974986192104	postive
SRSF3	ARMC10-81164-ES	-0.104548898493434	0.0416596472450424	negative
SRSF3	PRKCA-43100-AT	-0.151148706418279	0.00313977450812133	negative
SRSF3	PRKCA-43101-AT	0.151150172217274	0.00313947972200409	postive
SRSF3	IRF3-51008-ES	-0.229923464229647	5.95235486382658e-06	negative
SRSF3	HRAS-13685-ES	-0.109010908371426	0.0336410927339979	negative
SRSF3	LMBR1-82468-AT	-0.202065286754754	7.27841035127332e-05	negative
SRSF3	LMBR1-82466-AT	0.202067358772595	7.27714242338576e-05	postive
SRSF3	PSMD11-40209-RI	-0.274418009588762	5.43422716644981e-08	negative
SRSF3	GBP2-3713-AP	-0.127034804629305	0.0132027103559919	negative
SRSF3	LIMS1-54889-AT	0.147683279315136	0.00391128462135787	postive
SRSF3	TRIM5-14078-AD	-0.125080945851004	0.0146940664249715	negative
SRSF3	C3orf52-66084-AT	0.114305454881845	0.0258678142840578	postive
SRSF3	SORT1-4008-AP	0.131606909350951	0.010222259875845	postive
SRSF3	IRF3-50988-AD	-0.109707361044964	0.032516588493839	negative
SRSF3	ARL17B-42018-AT	0.150208593524269	0.00333410108361022	postive
SRSF3	IRF3-51033-RI	-0.16784482987616	0.00102181863863209	negative
SRSF3	HDGF-8323-AD	-0.207924121708482	4.41603412910816e-05	negative
SRSF3	CKLF-CMTM1-36737-AT	-0.150270992446349	0.00332087247142107	negative
SRSF3	HSP90AA1-29333-AT	0.168463563259622	0.000978165705769037	postive
SRSF3	METTL23-43652-AD	-0.107635226557612	0.0359598511225477	negative
SRSF3	NR1H3-15695-AP	-0.105239590876137	0.040321927237648	negative
SRSF3	IL15RA-10678-AA	0.236265656695524	3.21502172212998e-06	postive
SRSF3	NR4A1-21887-AP	0.10531796042737	0.0401724602042792	postive
SRSF3	ARL6IP4-25032-AD	-0.245571866878689	1.26161946249826e-06	negative
SRSF3	CMTM8-63813-ES	0.169947973187231	0.000880356762242313	postive
SRSF3	TGOLN2-54192-AT	0.202527377027937	7.00073769063094e-05	postive
SRSF3	ARHGAP27-41957-AP	0.125624536114543	0.0142649810506562	postive
SRSF3	MICAL3-61015-AT	0.193314443519652	0.000149556480617716	postive
SRSF3	ARSK-72807-AT	-0.206226566358846	5.1113946656733e-05	negative
SRSF3	ARSK-72806-AT	0.209847652785481	3.73633721598118e-05	postive
SRSF3	CKLF-CMTM1-36738-AT	0.175954338815657	0.00056979040382754	postive
SRSF3	GRN-522183-ES	0.183622734731282	0.000320284856883755	postive
SRSF3	SP140L-57890-RI	-0.227136049461201	7.7603901500187e-06	negative
SRSF3	IREB2-32090-RI	-0.1325590245281	0.0096825758574651	negative
SRSF3	PPP4C-36057-ES	-0.219025171174478	1.64782544514589e-05	negative
SRSF3	NR4A1-21884-AP	-0.101666512828522	0.0476529600157066	negative
SRSF3	IRF3-50997-AD	-0.101595677974358	0.047808891757623	negative
SRSF3	METTL23-43650-AD	-0.113832613127151	0.0264926613939076	negative
SRSF3	ACO1-86056-ES	-0.108708479895358	0.0341396193205274	negative
SRSF3	ARHGAP27-41966-ES	-0.135669589885209	0.0080914666755287	negative
SRSF3	GIPC1-47983-ES	-0.142896711403099	0.00525896460740368	negative
SRSF3	ISG20-32392-AT	0.119271394151831	0.0200358811244803	postive
SRSF3	ISG20-32391-AT	-0.119271394151831	0.0200358811244803	negative
SRSF3	ARAP1-17640-AP	-0.115791432140104	0.0239860730693144	negative
SRSF3	ARRB2-38576-ES	0.156502713244806	0.00221615417763192	postive
SRSF3	PLAUR-50233-ES	-0.117308301541997	0.0221883460875282	negative
SRSF3	IL32-33423-AD	0.135040163200478	0.00839320550843825	postive
SRSF3	ARIH2-64787-ES	-0.253134647043899	5.73571797260317e-07	negative
SRSF3	AGTRAP-666-AD	-0.216085239503305	2.15015133059759e-05	negative
SRSF3	TNFSF13-38969-AP	0.148202879283442	0.00378562185419737	postive
SRSF3	TNFSF13-38970-AP	-0.148200577934585	0.00378617027248682	negative
SRSF3	ZC3HAV1-81939-AT	0.159602681014354	0.00180232714997877	postive
SRSF3	ZC3HAV1-81940-AT	-0.159603377722554	0.00180224268285324	negative
SRSF3	SP140-57869-AT	0.201586963028395	7.57674579343792e-05	postive
SYNCRIP	PSMC5-43011-ES	-0.277592167953621	3.75632055227743e-08	negative
SYNCRIP	C5orf30-72919-AP	0.128509631926529	0.0121669387093858	postive
SYNCRIP	CD46-9652-ES	0.114961985626691	0.0250212991986462	postive
SYNCRIP	LMBR1L-21525-ES	0.136538628232979	0.00769076357067716	postive
SYNCRIP	RABEP2-35894-ES	0.161819040967497	0.00155122681899128	postive
SYNCRIP	PSMD8-49638-AT	-0.126026026929895	0.0139551699877184	negative
SYNCRIP	IL32-33420-AD	0.133644424956152	0.00909832544664933	postive
SYNCRIP	PRKCA-43100-AT	-0.165474836621407	0.00120616726465548	negative
SYNCRIP	PRKCA-43101-AT	0.165481637765759	0.00120559704032941	postive
SYNCRIP	CXCL12-11344-AT	0.232632957268498	4.58487440270042e-06	postive
SYNCRIP	IRF3-51008-ES	-0.187045030453548	0.000245819001092899	negative
SYNCRIP	PSMD11-40209-RI	-0.26684002221922	1.28773142021069e-07	negative
SYNCRIP	METTL21A-57196-AD	-0.111379113680035	0.0299474976931271	negative
SYNCRIP	ARL6IP4-25033-AD	0.148258129201193	0.00377247719993139	postive
SYNCRIP	NFKBIZ-65982-AP	0.119761518719961	0.0195276785339613	postive
SYNCRIP	TRIM5-14078-AD	-0.114499310769308	0.0256153317334783	negative
SYNCRIP	PSMD10-89846-RI	-0.119228350581556	0.0200810566816078	negative
SYNCRIP	METTL17-26478-RI	0.182582803783178	0.000346781728210182	postive
SYNCRIP	IRF3-50988-AD	0.117299511128562	0.0221984182362816	postive
SYNCRIP	ARL17B-42018-AT	-0.141158534363036	0.00584350854935855	negative
SYNCRIP	HDGF-8323-AD	-0.226784211599072	8.02271480931705e-06	negative
SYNCRIP	CKLF-CMTM1-36737-AT	0.11856861461157	0.0207846297383418	postive
SYNCRIP	METTL13-8998-AD	0.243454615347215	1.56603660660881e-06	postive
SYNCRIP	METTL23-43652-AD	-0.148395539891438	0.00373996442958702	negative
SYNCRIP	RBP1-67033-AT	-0.164300633715946	0.00130841948452699	negative
SYNCRIP	IL15RA-10678-AA	0.122184600137394	0.0171766646909182	postive
SYNCRIP	RBP1-67032-AT	0.159189508723986	0.00185306228284283	postive
SYNCRIP	KLC1-29486-ES	0.148645417683944	0.00368149022342478	postive
SYNCRIP	C5orf30-72918-AP	-0.12848281832891	0.0121851105071919	negative
SYNCRIP	GALNT10-74212-AT	-0.124389468292175	0.0152562341917733	negative
SYNCRIP	MICALL2-78571-AP	0.134408305468239	0.0087061519758601	postive
SYNCRIP	CMTM8-63813-ES	0.153509917860784	0.00269621752206015	postive
SYNCRIP	MICALL2-78570-AP	-0.133156284603352	0.00935708773977446	negative
SYNCRIP	TGOLN2-54192-AT	0.123547631822448	0.0159660330591704	postive
SYNCRIP	MICAL3-61015-AT	0.170551281257677	0.000843250628537373	postive
SYNCRIP	PTK2B-83155-AT	-0.171034751097213	0.000814563778036283	negative
SYNCRIP	GALNT7-71173-AA	0.127195093377724	0.0130864979103611	postive
SYNCRIP	ARSK-72807-AT	-0.119743313056724	0.0195463532079636	negative
SYNCRIP	ARSK-72806-AT	0.123083961968073	0.016369198777392	postive
SYNCRIP	SP140L-57890-RI	-0.205513652100723	5.43320644900786e-05	negative
SYNCRIP	IKBKB-83586-AT	-0.128446542089943	0.0122097333396581	negative
SYNCRIP	ARRB2-38575-ES	0.123662470850851	0.015867533149657	postive
SYNCRIP	IREB2-32090-RI	-0.179671407369888	0.000432222535427988	negative
SYNCRIP	SP140L-57887-AT	0.152963431005249	0.00279347572816314	postive
SYNCRIP	SP140L-57888-AT	-0.152966225041792	0.00279297046059724	negative
SYNCRIP	GALK1-43493-AT	0.253186787569731	5.70412775098169e-07	postive
SYNCRIP	IRF1-73274-AP	-0.118352729493845	0.0210194609923066	negative
SYNCRIP	METTL23-43650-AD	-0.114339013539651	0.0258239538876544	negative
SYNCRIP	GALK1-43494-AT	-0.23816396963675	2.66469102040769e-06	negative
SYNCRIP	BRD8-73508-ES	0.139805601983503	0.00633818076316552	postive
SYNCRIP	FGFR3-68513-ME	-0.100852258422753	0.0494713298580886	negative
SYNCRIP	ZYX-82114-AP	0.18215684975252	0.000358213230099897	postive
SYNCRIP	ARRB2-38576-ES	0.235031529923162	3.62934739677268e-06	postive
SYNCRIP	PLAUR-50233-ES	-0.140600312315123	0.00604324952289384	negative
SYNCRIP	IL32-33423-AD	0.126771108754414	0.0133958730585045	postive
SYNCRIP	HRAS-13684-RI	0.127426515202914	0.0129203023372606	postive
SYNCRIP	ARIH2-64787-ES	-0.224246038000198	1.01811685526833e-05	negative
SYNCRIP	AGTRAP-666-AD	-0.26861937163668	1.05409165068974e-07	negative
SYNCRIP	TNFSF13-38969-AP	0.123409000984204	0.0160856527594122	postive
SYNCRIP	TNFSF13-38970-AP	-0.123408947186725	0.0160856993312694	negative
SYNCRIP	FAM3D-120351-AA	0.104176648314549	0.042396005079961	postive
SYNCRIP	ZC3HAV1-81939-AT	-0.111591841459621	0.0296333970224073	negative
SYNCRIP	ZC3HAV1-81940-AT	0.111591134957339	0.02963443551142	postive
FMR1	PSMC5-43011-ES	-0.2293581688261	6.28300463195684e-06	negative
FMR1	CCL28-71947-AT	-0.107085404154682	0.0369238480357286	negative
FMR1	CCL28-71946-AT	0.108621623193189	0.0342839521952162	postive
FMR1	LMBR1L-21525-ES	0.166907100342812	0.00109141048737216	postive
FMR1	PSMD8-49638-AT	-0.208121978651759	4.34106993410859e-05	negative
FMR1	METTL17-26479-AA	0.100826165412809	0.0495305457029188	postive
FMR1	IL32-33420-AD	0.170015057809174	0.000876157492497016	postive
FMR1	PRKCA-43100-AT	-0.120097851464575	0.0191854631378998	negative
FMR1	PRKCA-43101-AT	0.120093668889016	0.0191896865990006	postive
FMR1	GMFG-49794-ES	0.11438982465501	0.0257576668453929	postive
FMR1	CXCL12-11344-AT	0.122824001064992	0.0165991125673396	postive
FMR1	IRF3-51008-ES	-0.110669101354886	0.0310165748039046	negative
FMR1	HRAS-13685-ES	0.176269755684565	0.000556702825040531	postive
FMR1	PSMD11-40209-RI	-0.136530832924954	0.0076942777027958	negative
FMR1	TGFBR2-63806-ES	0.106397301586743	0.0381610927299067	postive
FMR1	METTL17-26476-RI	0.222326686250419	1.21690416550878e-05	postive
FMR1	LIMS1-54889-AT	0.123644096467651	0.0158832573959596	postive
FMR1	ARL6IP4-25033-AD	0.118805107623947	0.0205299996276913	postive
FMR1	METTL17-26478-RI	0.14402579817506	0.00490800391968494	postive
FMR1	EGFL7-88188-AP	-0.101696003606869	0.0475881663896692	negative
FMR1	IRF3-51033-RI	0.105546165344661	0.039739889289706	postive
FMR1	IL32-33410-ES	-0.10262796814112	0.0455782493137113	negative
FMR1	METTL13-8998-AD	0.104117518558564	0.0425139745156271	postive
FMR1	EGFL7-88186-AP	0.110448798708263	0.0313548509650289	postive
FMR1	KLC1-29486-ES	0.158874007654051	0.00189268030084488	postive
FMR1	GALNT10-74212-AT	-0.139546734173525	0.00643700029417249	negative
FMR1	ARL6IP4-25032-AD	-0.13830275140383	0.00693139672425047	negative
FMR1	ARAP1-17637-AP	0.104018682601499	0.0427117789206678	postive
FMR1	CMTM8-63813-ES	0.107076536198587	0.0369395740102899	postive
FMR1	BMP1-82992-AA	-0.110453234243629	0.0313480091986831	negative
FMR1	MICAL3-61015-AT	0.167136365419862	0.00107400397705645	postive
FMR1	PTK2B-83155-AT	-0.145585800982208	0.00445781228153585	negative
FMR1	ARSK-72807-AT	-0.116292755831396	0.0233784837888601	negative
FMR1	ARSK-72806-AT	0.117981414707623	0.0214287508882295	postive
FMR1	IREB2-32090-RI	-0.116545188573048	0.0230776121731907	negative
FMR1	GALK1-43493-AT	0.281672210639889	2.3206720123083e-08	postive
FMR1	BRD8-73509-ES	0.124084062278556	0.0155104743250767	postive
FMR1	ARHGAP27-41966-ES	-0.227835567114391	7.26290577869131e-06	negative
FMR1	GALK1-43494-AT	-0.272502458598176	6.77544393337508e-08	negative
FMR1	METTL21A-57192-AA	0.102974437650302	0.0448494331176317	postive
FMR1	SPP1-69875-ES	-0.109441064862728	0.032942709707527	negative
FMR1	BRD8-73508-ES	0.191628000041472	0.000171211151260749	postive
FMR1	ZYX-82114-AP	0.124164174442178	0.0154434269009882	postive
FMR1	ARRB2-38576-ES	0.186344475171698	0.000259600374952876	postive
FMR1	HRAS-13684-RI	0.231336549879333	5.19682740317484e-06	postive
FMR1	TOR2A-87659-RI	0.166552886815356	0.00111881496247525	postive
FMR1	AGTRAP-666-AD	-0.193105024198143	0.000152098494361618	negative
FMR1	TNFSF13-38969-AP	0.11509459797347	0.0248532429520572	postive
FMR1	TNFSF13-38970-AP	-0.115096190265358	0.0248512310112752	negative
FMR1	ZC3HAV1-81939-AT	-0.132168725284363	0.00990067061938353	negative
FMR1	ZC3HAV1-81940-AT	0.132167633249089	0.00990128690236231	postive
PPIL3	PSMC5-43011-ES	-0.247480974212701	1.03644948095974e-06	negative
PPIL3	IRF3-51002-AD	-0.157804448393495	0.0020328222827511	negative
PPIL3	CXCL12-11343-AT	0.168676485408569	0.00096354589775701	postive
PPIL3	SH3BP2-68600-ES	-0.101303332530186	0.0484569704860857	negative
PPIL3	CCL28-71947-AT	0.255976579332775	4.23725334925334e-07	postive
PPIL3	METTL10-13408-AD	-0.143860408124714	0.00495805756672003	negative
PPIL3	CCL28-71946-AT	-0.255445443301105	4.48518953699733e-07	negative
PPIL3	GALK2-30524-ES	-0.15467605641052	0.00249890712256993	negative
PPIL3	RABEP2-35894-ES	-0.184395675784497	0.000301827068868139	negative
PPIL3	PSMD8-49638-AT	0.231900031351337	4.92183774621402e-06	postive
PPIL3	GALNT6-21846-AP	0.166061658254332	0.00115786936507928	postive
PPIL3	IRF3-51008-ES	-0.154521851660506	0.00252422099908612	negative
PPIL3	LMBR1-82468-AT	-0.286259973539632	1.33774142496438e-08	negative
PPIL3	LMBR1-82466-AT	0.286243944011332	1.34034196473085e-08	postive
PPIL3	PSMD11-40209-RI	-0.13257690329184	0.00967268837906796	negative
PPIL3	METTL17-26476-RI	-0.11719731324856	0.0223158086365222	negative
PPIL3	LIMS1-54889-AT	0.202070691810825	7.27510327706971e-05	postive
PPIL3	C5orf22-71633-ES	-0.16742387348625	0.00105253701572081	negative
PPIL3	NDRG1-85242-ES	0.179461365626119	0.000439088231790289	postive
PPIL3	PSMD10-89846-RI	0.127156346575192	0.0131145072031248	postive
PPIL3	METTL17-26478-RI	-0.174852192397574	0.000617795725944071	negative
PPIL3	SORT1-4008-AP	0.134124645202026	0.00884999037820484	postive
PPIL3	IRF3-50988-AD	-0.178284622354543	0.000479465200856645	negative
PPIL3	ARL17B-42018-AT	0.236802666329189	3.04920752920784e-06	postive
PPIL3	IRF3-51033-RI	-0.149571765480214	0.00347186808366145	negative
PPIL3	HDGF-8323-AD	-0.169364748354843	0.000917655572444475	negative
PPIL3	CKLF-CMTM1-36737-AT	-0.214124847168922	2.56241938904069e-05	negative
PPIL3	HSP90AA1-29333-AT	0.153655276315408	0.00267087225800148	postive
PPIL3	NR1H3-15695-AP	-0.123121003859402	0.0163366661794518	negative
PPIL3	RBP1-67033-AT	0.160684158630531	0.00167548931116938	postive
PPIL3	IL15RA-10678-AA	0.104257859257612	0.0422344311940448	postive
PPIL3	RBP1-67032-AT	-0.164657374051556	0.00127654104817242	negative
PPIL3	LIMS1-54884-AP	-0.136201242998501	0.00784417485165951	negative
PPIL3	GALNT10-74212-AT	0.151318167228538	0.00310586034317215	postive
PPIL3	ARL6IP4-25032-AD	-0.268202133562754	1.10490027698517e-07	negative
PPIL3	CD81-13916-AP	0.159857999227155	0.00177161456178067	postive
PPIL3	PSME3-41143-AP	-0.136736822632985	0.00760189729105479	negative
PPIL3	PSME3-41144-AP	0.136732931142319	0.00760363329308223	postive
PPIL3	TGOLN2-54192-AT	0.160942775405906	0.00164639574190117	postive
PPIL3	ARHGAP27-41957-AP	0.174489761603644	0.000634383369719566	postive
PPIL3	CXCL12-11342-AT	-0.146753539915242	0.00414558956983736	negative
PPIL3	ARSK-72807-AT	-0.325078315655446	8.3998785499058e-11	negative
PPIL3	ARSK-72806-AT	0.325318945156198	8.12083615680495e-11	postive
PPIL3	CKLF-CMTM1-36738-AT	0.241487876965454	1.91089321671753e-06	postive
PPIL3	SP140L-57890-RI	-0.240105931998387	2.19548569316631e-06	negative
PPIL3	IKBKB-83586-AT	0.125008465796805	0.0147521266110406	postive
PPIL3	NFATC3-37183-AT	0.177385231681338	0.000512622548334214	postive
PPIL3	ARRB2-38575-ES	-0.158508265104194	0.00193957614503084	negative
PPIL3	NFYC-2021-AA	-0.139953305416897	0.00628240816705253	negative
PPIL3	IREB2-32090-RI	-0.16550249500139	0.00120384986577904	negative
PPIL3	SP140L-57887-AT	-0.149410886142093	0.00350747842547524	negative
PPIL3	SP140L-57888-AT	0.149401049075867	0.00350966654376989	postive
PPIL3	PPP4C-36057-ES	-0.184657870458087	0.000295794655286041	negative
PPIL3	IRF3-50997-AD	-0.132796827128259	0.00955179540327993	negative
PPIL3	IRF1-73274-AP	0.147674964766952	0.00391332577503374	postive
PPIL3	ARHGAP27-41966-ES	-0.150138276286422	0.00334906565400173	negative
PPIL3	OGFR-60085-RI	-0.106821340316688	0.0373945653916259	negative
PPIL3	KLHL24-67804-AT	-0.272372424736185	6.87724062394513e-08	negative
PPIL3	KLHL24-67805-AT	0.272372424736185	6.87724062394513e-08	postive
PPIL3	LTBP3-16861-AP	-0.10271767396311	0.0453886013955094	negative
PPIL3	ARL1-23943-AP	0.134727341596536	0.00854686476251381	postive
PPIL3	STAT3-41034-AA	-0.145613170976351	0.00445025781240126	negative
PPIL3	PPP4C-94130-ES	-0.148130278315612	0.00380295757060129	negative
PPIL3	BRD8-73508-ES	-0.128667893750338	0.0120601697929435	negative
PPIL3	ZYX-82114-AP	-0.131711131728878	0.0101619113285818	negative
PPIL3	ISG20-32392-AT	0.129218323560006	0.0116952440690817	postive
PPIL3	ISG20-32391-AT	-0.129218323560006	0.0116952440690817	negative
PPIL3	RFX5-7609-ES	-0.154443199724577	0.00253722207693802	negative
PPIL3	ARIH2-64787-ES	-0.175531941608767	0.000587764121409048	negative
PPIL3	AGTRAP-666-AD	-0.119832388858691	0.0194551304119741	negative
PPIL3	PTK2B-83156-ES	0.116331815231064	0.0233317087239381	postive
PPIL3	TNFSF13-38969-AP	0.102732240135106	0.0453578695195007	postive
PPIL3	TNFSF13-38970-AP	-0.102736551593893	0.0453487765057748	negative
PPIL3	FAM3D-120351-AA	-0.134910505823896	0.00845659256853894	negative
PPIL3	SP140-57869-AT	0.111679511029363	0.0295047730605852	postive
WBP4	PSMC5-43011-ES	-0.336879582320872	1.54641827911816e-11	negative
WBP4	CCL28-71947-AT	-0.123249296787431	0.0162244279330566	negative
WBP4	CD46-9652-ES	0.286166697056382	1.35294281568049e-08	postive
WBP4	CCL28-71946-AT	0.125396083357913	0.0144439514188156	postive
WBP4	LMBR1L-21525-ES	0.243695827630341	1.52809503330219e-06	postive
WBP4	GALK2-30524-ES	0.284279715804606	1.6989025037771e-08	postive
WBP4	RABEP2-35894-ES	0.220484128949997	1.44204446834727e-05	postive
WBP4	PSMD8-49638-AT	-0.169525143449851	0.000907255066330517	negative
WBP4	PRKCA-43100-AT	-0.230583018948642	5.5875332382451e-06	negative
WBP4	PRKCA-43101-AT	0.230581753017196	5.5882125964745e-06	postive
WBP4	CXCL12-11344-AT	0.168516286315519	0.000974526662461052	postive
WBP4	HRAS-13685-ES	0.145325976789216	0.00453010563678411	postive
WBP4	PSMD11-40209-RI	-0.189812869693609	0.000197780891712247	negative
WBP4	GBP2-3713-AP	-0.102382652561531	0.0461002723569021	negative
WBP4	TGFBR2-63806-ES	0.163869896778365	0.0013478848603102	postive
WBP4	METTL17-26476-RI	0.220543837283026	1.43416605572547e-05	postive
WBP4	NFKBIZ-65981-AP	-0.164253772205701	0.00131266099004524	negative
WBP4	C5orf22-71633-ES	0.262805180018541	2.01677246449779e-07	postive
WBP4	ARL6IP4-25033-AD	0.26055974179783	2.58041816714607e-07	postive
WBP4	NFKBIZ-65982-AP	0.179462043458827	0.000439065913098299	postive
WBP4	BLNK-12676-ES	0.120759879110642	0.0185270827702337	postive
WBP4	NDRG1-85242-ES	-0.108612894725414	0.0342984852781801	negative
WBP4	PSMD10-89846-RI	-0.136961016138869	0.00750247965937367	negative
WBP4	C3orf52-66084-AT	-0.255016591432197	4.69549249741952e-07	negative
WBP4	METTL17-26478-RI	0.278721148967537	3.29024691101405e-08	postive
WBP4	IRF3-50988-AD	0.159969199555034	0.00175838853600564	postive
WBP4	IRF3-51033-RI	0.168507186772847	0.000975153836875646	postive
WBP4	CD74-152982-ES	-0.159263784417704	0.00184384639502136	negative
WBP4	METTL13-8998-AD	0.151532313523011	0.00306347921156949	postive
WBP4	IL15RA-10678-AA	0.132204676668255	0.00988040068745068	postive
WBP4	NR4A1-21887-AP	0.252688672081742	6.01286975100568e-07	postive
WBP4	KLC1-29486-ES	0.155457712302012	0.00237411456413512	postive
WBP4	GALNT10-74212-AT	-0.224192666420304	1.0232004090398e-05	negative
WBP4	VDR-21380-AP	-0.16798568045237	0.00101172633650325	negative
WBP4	ARAP1-17637-AP	0.15348710969535	0.00270021425187431	postive
WBP4	MICALL2-78571-AP	0.245855024525384	1.22548764366175e-06	postive
WBP4	MICALL2-78570-AP	-0.242746920149136	1.6826298854983e-06	negative
WBP4	PSME3-41143-AP	0.164645364557122	0.00127760250007717	postive
WBP4	PSME3-41144-AP	-0.164646184180565	0.00127753003236073	negative
WBP4	TGOLN2-54192-AT	0.104009454692333	0.0427302866059151	postive
WBP4	PTK2B-83155-AT	-0.231049627700378	5.34242121926085e-06	negative
WBP4	GALNT7-71173-AA	0.252749282760486	5.97446197118141e-07	postive
WBP4	FCGRT-50968-ES	-0.101753517152654	0.0474620166884771	negative
WBP4	IKBKB-83586-AT	-0.125351656962635	0.0144789833104221	negative
WBP4	NFATC3-37183-AT	-0.198543082389595	9.76230943919095e-05	negative
WBP4	ARRB2-38575-ES	0.167661163138044	0.00103511824860019	postive
WBP4	NFYC-2021-AA	0.120231922277704	0.0190505098058096	postive
WBP4	SP140L-57887-AT	0.32529747506484	8.14536221547811e-11	postive
WBP4	SP140L-57888-AT	-0.325317507433601	8.12247626978322e-11	negative
WBP4	GALK1-43493-AT	0.244156247480277	1.45810284751059e-06	postive
WBP4	NR4A1-21884-AP	-0.219013074195231	1.64964283612217e-05	negative
WBP4	KLC1-29465-AT	-0.145346799765037	0.00452427310928619	negative
WBP4	PTPRC-9320-AT	-0.200966476960988	7.98092970224657e-05	negative
WBP4	METTL23-43650-AD	-0.133289051274472	0.0092860687354325	negative
WBP4	GALK1-43494-AT	-0.231492864992906	5.11910833890038e-06	negative
WBP4	OGFR-60085-RI	0.114303161466566	0.02587081406604	postive
WBP4	PTPRC-9321-AT	0.19644353608502	0.000116016282023548	postive
WBP4	PPP4C-94130-ES	0.114995673053462	0.0249785153931778	postive
WBP4	GIPC1-47983-ES	-0.114752242640021	0.025289101815154	negative
WBP4	BRD8-73508-ES	0.24831089828842	9.51072687910707e-07	postive
WBP4	ZYX-82114-AP	0.171285656369462	0.000800034280209054	postive
WBP4	ARL6IP4-25026-AA	-0.163828089787956	0.00135177300100404	negative
WBP4	RFX5-7609-ES	0.200273094171153	8.45658605849828e-05	postive
WBP4	ARAP1-17640-AP	-0.195474680834417	0.000125559833324704	negative
WBP4	ARRB2-38576-ES	0.232059294120217	4.84666621785455e-06	postive
WBP4	HRAS-13684-RI	0.180169737838625	0.000416330844338791	postive
WBP4	TOR2A-87659-RI	0.12829161322965	0.0123153876670352	postive
WBP4	AGTRAP-666-AD	-0.135800094117465	0.00803012897762146	negative
WBP4	TNFSF13-38969-AP	0.296534014387404	3.75662540027254e-09	postive
WBP4	TNFSF13-38970-AP	-0.296534924980951	3.7561941012262e-09	negative
WBP4	ZC3HAV1-81939-AT	-0.15005824400585	0.00336617184178907	negative
WBP4	ZC3HAV1-81940-AT	0.150055930570993	0.00336666749422763	postive
DDX39B	PSMD2-67867-AP	-0.220913108425876	1.38634229059698e-05	negative
DDX39B	IRF3-51002-AD	0.327856424667331	5.67662624273075e-11	postive
DDX39B	CXCL12-11343-AT	-0.185070061655258	0.000286538175199703	negative
DDX39B	SH3BP2-68600-ES	0.21022645699333	3.6147064387295e-05	postive
DDX39B	C3orf58-67131-AP	-0.147168353926491	0.00403952770256994	negative
DDX39B	CCL28-71947-AT	-0.318733430490993	2.02536449315931e-10	negative
DDX39B	CD46-9652-ES	0.143375583511912	0.00510744536180056	postive
DDX39B	CCL28-71946-AT	0.319564345416032	1.80698410271076e-10	postive
DDX39B	LMBR1L-21525-ES	0.527227841603452	1.42896273265761e-28	postive
DDX39B	GALK2-30524-ES	0.455679884992127	7.01325664463954e-21	postive
DDX39B	RABEP2-35894-ES	0.351004069170501	1.85203987175058e-12	postive
DDX39B	ARHGAP29-3806-AT	-0.148113111964812	0.00380706705430396	negative
DDX39B	PSMD8-49638-AT	-0.576329636738986	5.17090225428741e-35	negative
DDX39B	METTL17-26479-AA	0.543555012599731	1.34919309650943e-30	postive
DDX39B	IL32-33420-AD	0.138854244153239	0.00670817069244039	postive
DDX39B	GALNT6-21846-AP	-0.13111002905438	0.0105143618854833	negative
DDX39B	ARMC10-81164-ES	0.155547544781707	0.0023601428502496	postive
DDX39B	PRKCA-43100-AT	-0.382327806233774	1.12925471425634e-14	negative
DDX39B	PRKCA-43101-AT	0.382338461716921	1.12718946622561e-14	postive
DDX39B	CXCL12-11344-AT	0.119105201681155	0.0202107946367042	postive
DDX39B	IRF3-51008-ES	0.301197191314431	2.07561147883638e-09	postive
DDX39B	HRAS-13685-ES	0.311046579014613	5.72406673455945e-10	postive
DDX39B	LMBR1-82468-AT	0.487150035696491	4.840298983475e-24	postive
DDX39B	LMBR1-82466-AT	-0.487150022674582	4.84031432808223e-24	negative
DDX39B	PSMD11-40209-RI	0.136876535559181	0.00753980503256682	postive
DDX39B	EED-18179-RI	0.451931417240024	1.58891480913852e-20	postive
DDX39B	NFATC1-46240-AT	0.113599274994008	0.026805767943305	postive
DDX39B	NFATC1-46239-AT	-0.11262229947642	0.0281515272069508	negative
DDX39B	METTL17-26476-RI	0.61370766436708	1.06933559420874e-40	postive
DDX39B	LIMS1-54889-AT	-0.178864473687667	0.000459156494442014	negative
DDX39B	C5orf22-71633-ES	0.283191572489866	1.93580167628382e-08	postive
DDX39B	NR2C1-23742-AT	-0.117281223302445	0.0222193853121656	negative
DDX39B	NR2C1-23741-AT	0.116836718143578	0.0227343144603773	postive
DDX39B	ARL6IP4-25033-AD	0.253682259224264	5.41215792088824e-07	postive
DDX39B	ARID4B-10342-ES	0.18028538063018	0.000412721546567211	postive
DDX39B	NDRG1-85242-ES	-0.176231186012508	0.000558288093592035	negative
DDX39B	C3orf52-66084-AT	-0.434165808885632	6.69882616908905e-19	negative
DDX39B	METTL17-26478-RI	0.44455169034437	7.72084520949607e-20	postive
DDX39B	IRF3-50988-AD	0.597709796266072	3.57638413872812e-38	postive
DDX39B	ARL17B-42018-AT	-0.31022734028505	6.38312280777968e-10	negative
DDX39B	IRF3-51033-RI	0.583442889109381	4.8760284364019e-36	postive
DDX39B	IL32-33410-ES	-0.158060663054575	0.00199841318766904	negative
DDX39B	HSP90AA1-29333-AT	-0.417100104387398	1.9923292789727e-17	negative
DDX39B	RBP1-67033-AT	-0.264235308277288	1.72174431300123e-07	negative
DDX39B	RBP1-67032-AT	0.258078924290695	3.37902260619685e-07	postive
DDX39B	RELA-16898-RI	0.471934896603219	1.79473673439136e-22	postive
DDX39B	NR4A1-21887-AP	0.207173276351879	4.71178993460549e-05	postive
DDX39B	GALNT10-74212-AT	-0.336469274377282	1.64214132582809e-11	negative
DDX39B	CKLF-36734-AA	0.305985917080761	1.11621673544436e-09	postive
DDX39B	ARL6IP4-25032-AD	0.131847015680421	0.0100837041736308	postive
DDX39B	ARAP1-17637-AP	0.547209169498772	4.58708728007138e-31	postive
DDX39B	CD81-13916-AP	-0.599177047148857	2.12725855646869e-38	negative
DDX39B	MICALL2-78571-AP	0.343180656032155	6.07988424108865e-12	postive
DDX39B	BMP1-82992-AA	0.105441159686351	0.0399384399530204	postive
DDX39B	MICALL2-78570-AP	-0.34023393848327	9.43273851427512e-12	negative
DDX39B	PSME3-41143-AP	0.350430139560828	2.02307323485153e-12	postive
DDX39B	PSME3-41144-AP	-0.350430088229189	2.0230892012611e-12	negative
DDX39B	TGOLN2-54192-AT	-0.466154783173872	6.75836242834164e-22	negative
DDX39B	ARHGAP27-41957-AP	-0.209095594521474	3.9893759176289e-05	negative
DDX39B	PTK2B-83155-AT	-0.662409773884419	2.37417458936759e-49	negative
DDX39B	GALNT7-71173-AA	0.439565169935759	2.19889300265224e-19	postive
DDX39B	FCGRT-50968-ES	-0.197188543819643	0.00010914573633293	negative
DDX39B	CXCL12-11342-AT	0.160939664282268	0.00164674296461139	postive
DDX39B	ARSK-72807-AT	0.228341869469383	6.92194450209495e-06	postive
DDX39B	ARSK-72806-AT	-0.227200004384832	7.71359224069642e-06	negative
DDX39B	IL32-33421-ES	-0.107320044094379	0.0365098080046521	negative
DDX39B	SP140L-57890-RI	0.472690309626419	1.50637076911076e-22	postive
DDX39B	IKBKB-83586-AT	-0.292169124978876	6.48366500053954e-09	negative
DDX39B	NFATC3-37183-AT	-0.403099290916575	2.79895019388937e-16	negative
DDX39B	ARRB2-38575-ES	0.537795091747213	7.19559356029411e-30	postive
DDX39B	NFYC-2021-AA	0.1498984953268	0.00340055385871693	postive
DDX39B	IREB2-32090-RI	0.251231699864384	7.01077432372948e-07	postive
DDX39B	IL32-33388-AD	-0.102016239404307	0.046889320155042	negative
DDX39B	SP140L-57887-AT	0.285874849448209	1.40159300662599e-08	postive
DDX39B	SP140L-57888-AT	-0.285872647733769	1.40196638180368e-08	negative
DDX39B	GALK1-43493-AT	0.276173096368383	4.433160668956e-08	postive
DDX39B	BRD8-73509-ES	-0.128397561942785	0.0122430487347476	negative
DDX39B	NR4A1-21884-AP	-0.181684819470903	0.000371290785791479	negative
DDX39B	IRF3-50997-AD	0.309920367899121	6.64859652040501e-10	postive
DDX39B	PTPRC-9320-AT	-0.269661335756897	9.3685057859305e-08	negative
DDX39B	IRF1-73274-AP	-0.412772459716971	4.5694129132065e-17	negative
DDX39B	GALK1-43494-AT	-0.269650920530059	9.37957727409567e-08	negative
DDX39B	OGFR-60085-RI	0.680558158859511	5.24200528667779e-53	postive
DDX39B	KLHL24-67804-AT	0.318184760817819	2.18342302414377e-10	postive
DDX39B	KLHL24-67805-AT	-0.318184760817819	2.18342302414376e-10	negative
DDX39B	LTBP3-16861-AP	0.467170852539034	5.36298789780721e-22	postive
DDX39B	ARL1-23943-AP	-0.210208207711398	3.62047923668935e-05	negative
DDX39B	PTPRC-9321-AT	0.264533727146493	1.66565393196284e-07	postive
DDX39B	PPP4C-94130-ES	0.564748753349946	2.14062656076634e-33	postive
DDX39B	BRD8-73508-ES	0.252615691874816	6.05943045626475e-07	postive
DDX39B	FGFR3-68513-ME	-0.261980229983795	2.208488593509e-07	negative
DDX39B	ZYX-82114-AP	0.479619901082399	2.95974326723058e-23	postive
DDX39B	GZMB-27017-AT	-0.133638545140436	0.00910140407742178	negative
DDX39B	ARHGEF3-65366-AT	-0.117819357513194	0.0216095376347126	negative
DDX39B	ISG20-32392-AT	-0.29221609084728	6.4460169289246e-09	negative
DDX39B	ISG20-32391-AT	0.29221609084728	6.4460169289246e-09	postive
DDX39B	ARL6IP4-25026-AA	-0.350460495179443	2.01365282543158e-12	negative
DDX39B	RFX5-7609-ES	0.43504641070865	5.59350075062376e-19	postive
DDX39B	ARAP1-17640-AP	-0.15096818806226	0.00317627118933763	negative
DDX39B	ARRB2-38576-ES	0.334891615841592	2.06701938666245e-11	postive
DDX39B	HRAS-13684-RI	0.148917546874368	0.00361875178846711	postive
DDX39B	ARIH2-64787-ES	0.178702424382118	0.000464750101238057	postive
DDX39B	TOR2A-87659-RI	0.522075238383388	5.90953781949218e-28	postive
DDX39B	TNFSF13-38969-AP	0.111418661365739	0.0298888892493542	postive
DDX39B	TNFSF13-38970-AP	-0.11141798696602	0.0298898878651056	negative
DDX39B	FAM3D-120351-AA	0.367012672295629	1.46500015615441e-13	postive
DDX46	PSMC5-43011-ES	-0.246922000186683	1.09804274754956e-06	negative
DDX46	CXCL12-11343-AT	-0.200711161374697	8.15306637964303e-05	negative
DDX46	CD46-9652-ES	0.209956935258397	3.70085607204834e-05	postive
DDX46	LMBR1L-21525-ES	0.119300265984056	0.0200056287732564	postive
DDX46	GALK2-30524-ES	0.225433887635391	9.11002605207343e-06	postive
DDX46	RABEP2-35894-ES	0.143641639608569	0.00502497192502865	postive
DDX46	ARHGAP29-3806-AT	-0.102260391376111	0.0463623068100239	negative
DDX46	PSMD8-49638-AT	-0.334887794287373	2.06816854767195e-11	negative
DDX46	IL32-33420-AD	0.164166402145967	0.00132060274901012	postive
DDX46	CXCL12-11344-AT	0.450086891994067	2.36740592681147e-20	postive
DDX46	HRAS-13685-ES	0.111448750259449	0.0298443642539527	postive
DDX46	METTL17-26476-RI	0.122158329028443	0.0172007655885503	postive
DDX46	LIMS1-54889-AT	0.130628283419544	0.0108046033375834	postive
DDX46	NFKBIZ-65981-AP	-0.179931081117746	0.000423872507089428	negative
DDX46	C5orf22-71633-ES	0.102227059625248	0.0464339608615081	postive
DDX46	ARL6IP4-25033-AD	0.195972277956996	0.000120569877594169	postive
DDX46	NFKBIZ-65982-AP	0.190701281237821	0.000184327953591732	postive
DDX46	NDRG1-85242-ES	-0.162188226818708	0.00151266288944021	negative
DDX46	PSMD10-89846-RI	-0.118448402500156	0.0209151090762276	negative
DDX46	C3orf52-66084-AT	-0.229798684920399	6.02388155392823e-06	negative
DDX46	METTL17-26478-RI	0.264402302331621	1.69013604267781e-07	postive
DDX46	EGFL7-88188-AP	-0.147685281737754	0.00391079318688927	negative
DDX46	IRF3-50988-AD	0.277797840122788	3.66691325074491e-08	postive
DDX46	ARL17B-42018-AT	-0.181044449525325	0.000389743637215679	negative
DDX46	IRF3-51033-RI	0.169143361442766	0.000932191799758615	postive
DDX46	CD74-152982-ES	-0.150000896245254	0.00337847810907488	negative
DDX46	HDGF-8323-AD	-0.123525992023576	0.0159846538207601	negative
DDX46	CKLF-CMTM1-36737-AT	0.222592483852726	1.18732637223366e-05	postive
DDX46	METTL13-8998-AD	0.203566876640955	6.41214953024628e-05	postive
DDX46	HSP90AA1-29333-AT	-0.178713995755585	0.00046434859142723	negative
DDX46	METTL23-43652-AD	-0.148981482935191	0.00360415277452571	negative
DDX46	RBP1-67033-AT	-0.252996443088908	5.82026602233007e-07	negative
DDX46	IL15RA-10678-AA	0.10548658635056	0.0398524419909028	postive
DDX46	RBP1-67032-AT	0.239716307038893	2.28278223103949e-06	postive
DDX46	EGFL7-88186-AP	0.148161183472013	0.00379556924880586	postive
DDX46	KLC1-29486-ES	0.140502224579969	0.00607897300550052	postive
DDX46	C5orf30-72918-AP	-0.134179597380624	0.00882196120895869	negative
DDX46	HGF-80246-AT	-0.137359141375241	0.00732879147365607	negative
DDX46	GALNT10-74212-AT	-0.190607940198459	0.000185700019059892	negative
DDX46	CKLF-36734-AA	0.209471751647395	3.86085416097085e-05	postive
DDX46	CD81-13916-AP	-0.138049959970072	0.0070359219584853	negative
DDX46	MICALL2-78571-AP	0.217004260293475	1.97931573347933e-05	postive
DDX46	BMP1-82992-AA	-0.107883171776072	0.0355321745920924	negative
DDX46	MICALL2-78570-AP	-0.217347762731472	1.91883247209111e-05	negative
DDX46	PTK2B-83155-AT	-0.311321114113372	5.51838367315658e-10	negative
DDX46	ARSK-72807-AT	-0.10424105479192	0.0422678220110672	negative
DDX46	ARSK-72806-AT	0.107277647432329	0.0365843271418314	postive
DDX46	CKLF-CMTM1-36738-AT	-0.211931151260425	3.11222666909375e-05	negative
DDX46	GRN-522183-ES	0.143896474498743	0.00494710340221343	postive
DDX46	HGF-80248-AT	0.258590716852902	3.19692113185077e-07	postive
DDX46	KLHL23-55877-AP	-0.161142125099555	0.00162428634776229	negative
DDX46	IKBKB-83586-AT	-0.263021870234636	1.96913442816306e-07	negative
DDX46	NFATC3-37183-AT	-0.237835737250939	2.75292150866026e-06	negative
DDX46	ARRB2-38575-ES	0.19961877279197	8.92980806632915e-05	postive
DDX46	NFYC-2021-AA	0.118600123453605	0.0207505468712574	postive
DDX46	IREB2-32090-RI	-0.291775669319628	6.80753989317088e-09	negative
DDX46	IL32-33388-AD	-0.115629205590673	0.0241855858453196	negative
DDX46	SP140L-57887-AT	0.14813967212536	0.00380071046958496	postive
DDX46	SP140L-57888-AT	-0.148144788268148	0.00379948713838541	negative
DDX46	GALK1-43493-AT	0.200208752410238	8.50205160525317e-05	postive
DDX46	KLC1-29465-AT	0.249122656892874	8.74114559672233e-07	postive
DDX46	IRF3-50997-AD	0.172643220076735	0.000725489585326478	postive
DDX46	IRF1-73274-AP	-0.196359252532915	0.000116818636446842	negative
DDX46	KLHL23-55878-AP	0.152759080913059	0.00283065617383369	postive
DDX46	ARHGAP27-41966-ES	-0.111029659660808	0.0304696673157427	negative
DDX46	GALK1-43494-AT	-0.187732864655168	0.000232955438841779	negative
DDX46	KLHL24-67804-AT	0.179492558150346	0.00043806226146926	postive
DDX46	KLHL24-67805-AT	-0.179492558150346	0.00043806226146926	negative
DDX46	ARL1-23943-AP	-0.160688885244261	0.00167495338260197	negative
DDX46	STAT3-41034-AA	0.119341409592011	0.0199625864867758	postive
DDX46	PPP4C-94130-ES	0.197304040345152	0.000108115484677124	postive
DDX46	ZYX-82114-AP	0.268952957864789	1.01509721345652e-07	postive
DDX46	GZMB-27017-AT	-0.146901871707684	0.00410737763125728	negative
DDX46	ISG20-32392-AT	-0.181199637409324	0.000385194991359163	negative
DDX46	ISG20-32391-AT	0.181199637409324	0.000385194991359163	postive
DDX46	ARL6IP4-25026-AA	-0.101958271613217	0.0470151811332079	negative
DDX46	ARRB2-38576-ES	0.127013051632586	0.0132185515334288	postive
DDX46	PLAUR-50233-ES	-0.130555638558308	0.0108489803675441	negative
DDX46	IL32-33423-AD	0.168555656809627	0.000971817386053246	postive
DDX46	AKT1S1-51111-AD	0.133058509470182	0.00940969739321754	postive
DDX46	ARIH2-64787-ES	-0.11610029787071	0.0236101450209122	negative
DDX46	TOR2A-87659-RI	0.205963507225024	5.22798664493878e-05	postive
DDX46	AGTRAP-666-AD	-0.177016029870221	0.000526840178506949	negative
DDX46	FAM3D-120351-AA	0.188758795782428	0.000214933271534959	postive
DDX46	ZC3HAV1-81939-AT	-0.174634206640599	0.000627723596533746	negative
DDX46	ZC3HAV1-81940-AT	0.174633678534107	0.000627747826936585	postive
NCBP1	PSMC5-43011-ES	-0.334620607229322	2.15007641375029e-11	negative
NCBP1	CXCL12-11343-AT	-0.145854253198395	0.00438421352271074	negative
NCBP1	SH3BP2-68600-ES	-0.180849721623146	0.000395521949169399	negative
NCBP1	IL32-33420-AD	0.142737438388244	0.00531024906179767	postive
NCBP1	CXCL12-11344-AT	0.20326049946506	6.58059102518564e-05	postive
NCBP1	IRF3-51008-ES	-0.18774782120813	0.000232682847625821	negative
NCBP1	LMBR1-82468-AT	-0.118942870412765	0.020382923986312	negative
NCBP1	LMBR1-82466-AT	0.118942999536904	0.0203827865638395	postive
NCBP1	LIMS1-54889-AT	0.168313384683515	0.000988600116161441	postive
NCBP1	HDGF-8323-AD	-0.148379395997962	0.00374377104339939	negative
NCBP1	METTL13-8998-AD	0.107311028396207	0.0365256437900469	postive
[truncated: 22,004 more rows]
