# Supplementary material for: Identification and Validation of Novel Immune-Related Alternative Splicing Signatures as a Prognostic Model for Colon Cancer
Source: Front Oncol. 2022 May 26;12:866289. doi: 10.3389/fonc.2022.866289 (PMC9178000; doi:10.3389/fonc.2022.866289)
Supplement: Supplementary file 4 [file DataSheet_1.zip › Additional file 1-7/additional file 4. Risk.txt]

id	futime	fustat	PSMD2|67867|AP	PSMC5|43011|ES	IRF3|51002|AD	NRG4|31913|AT	C5orf30|72919|AP	CRHR1|41979|AP	CXCL12|11343|AT	ACVR2A|55521|RI	CD46|9652|ES	riskScore	risk
TCGA-A6-6140	0.975342466	0	1	0.0536	0	1	0.0829	1	0.226	1	0.1984	0.364971504	low
TCGA-CA-5796	0.271232877	0	1	0.0465	0.2141	0.8324	0.1207	1	0.2998	1	0.1131	1.112208778	low
TCGA-A6-2676	1.224657534	0	1	0.0721	0.1017	1	0.1302	1	0.4446	1	0.1266	0.675488993	low
TCGA-AA-3561	1.161643836	0	1	0.0288	0	1	0.181	1	0.2354	1	0.0537	0.225405076	low
TCGA-CM-6170	0.663013699	0	1	0.0524	0.0873	1	0.1468	1	0.6326	1	0.1395	0.79005091	low
TCGA-AA-3812	2.920547945	0	1	0.3032	0.1831	1	0.049	1	0.6043	1	0.0622	2.979607059	high
TCGA-AA-3973	1.087671233	0	1	0.1002	0.2722	1	0.3207	1	0.6395	1	0.0652	2.4257478	high
TCGA-G4-6322	2.169863014	0	0.9889	0.0565	0.1442	0.8152	0.1387	1	0.0968	1	0.0899	0.83502242	low
TCGA-A6-5662	1.24109589	0	1	0.0656	0.0726	0.7512	0.1818	1	0.525	1	0.1482	1.607913007	high
TCGA-AA-A01F	2.668493151	0	1	0.0245	0.1873	1	0.1552	1	0.1834	1	0.0861	0.454471137	low
TCGA-A6-5664	0.991780822	0	0.9884	0.0993	0.0512	1	0.4403	1	0.5017	1	0.1864	2.204608974	high
TCGA-NH-A6GB	1.304109589	0	1	0.0506	0.1331	1	0.0565	1	0.3136	1	0.2225	0.696031063	low
TCGA-AA-3555	2.495890411	0	1	0.0746	0.113	1	0.1058	1	0.3863	1	0.13	0.636826943	low
TCGA-DM-A1D7	1.109589041	1	1	0.0439	0.1303	1	0.3465	1	0.2647	0.8227	0.1484	3.704770136	high
TCGA-G4-6303	5.487671233	1	1	0.102	0.1798	1	0.0837	1	0.4467	1	0.205	1.344427654	high
TCGA-D5-6928	0.969863014	0	0.982	0.0622	0.2154	1	0.0488	1	0.4824	1	0.331	2.605109706	high
TCGA-CM-6168	0.495890411	0	0.9738	0.0829	0.124	0.7817	0.1958	1	0.5013	1	0.2098	3.962137832	high
TCGA-CM-6161	0.580821918	0	0.9809	0.0739	0.0598	1	0.3183	1	0.4817	1	0.1928	1.676185605	high
TCGA-AZ-6600	1.008219178	1	0.9904	0.0981	0.124	1	0.1736	1	0.227	1	0.1544	0.942259936	low
TCGA-AA-A00F	2.835616438	0	1	0.0439	0.1534	1	0.1221	1	0.29	1	0.1136	0.531348546	low
TCGA-NH-A50U	0.915068493	1	0.9701	0.1504	0.2538	1	0.0792	1	0.5961	1	0.1973	4.632758094	high
TCGA-AD-6895	2.090410959	0	0.9886	0.1198	0.0911	1	0.0523	1	0.3851	1	0.3031	1.625414524	high
TCGA-AA-3980	0.663013699	0	1	0.0373	0.2015	1	0	1	0.3772	1	0.0682	0.435763572	low
TCGA-A6-A5ZU	0.802739726	0	0.9214	0.0754	0.0883	1	0	1	0.5972	1	0.2335	3.388091149	high
TCGA-CM-5341	0.747945205	0	1	0.0424	0	0.92051	0	1	0.7171	1	0.1498	0.552510605	low
TCGA-CM-5348	1.076712329	0	0.9794	0.0878	0.1175	1	0.0828	0.9814	0.5816	1	0.2401	3.427121188	high
TCGA-AD-6964	0.906849315	1	0.9811	0.0798	0.0769	0.794	0.2818	1	0.6511	1	0.1918	3.807403574	high
TCGA-AA-3846	1.419178082	0	1	0.029	0.0225	1	0	1	0.5393	1	0.124	0.317821523	low
TCGA-CM-6674	0.410958904	0	1	0.0748	0.2179	1	0.1495	1	0.4525	0.908	0.1153	2.267043528	high
TCGA-CM-5861	0.917808219	0	1	0.1349	0	1	0	1	0.5064	1	0.1709	0.637544739	low
TCGA-AA-3530	1.589041096	0	1	0.0971	0.0702	0.833	0.12008	1	0.6384	1	0.1016	1.277285528	high
TCGA-CM-5868	1.167123288	0	1	0.0517	0.041	1	0.1629	0.9761	0.7232	1	0.2026	2.139960793	high
TCGA-AA-A01X	2.167123288	0	1	0.133	0.1157	0.8186	0.3548	1	0.6149	1	0.2351	5.534236927	high
TCGA-F4-6806	1.317808219	0	0.9771	0.0796	0.1331	1	0.0419	1	0.3865	1	0.1255	0.886445701	low
TCGA-AA-3522	3.087671233	0	1	0.0667	0.0569	1	0.1461	1	0.5197	1	0.0898	0.54348605	low
TCGA-AA-A00N	0.334246575	1	1	0.123	0.2038	1	0.3522	1	0.5575	1	0.1093	2.45522764	high
TCGA-F4-6809	1.104109589	1	1	0.1155	0.0847	1	0.0707	1	0.72	1	0.1842	1.285508324	high
TCGA-D5-7000	0.854794521	0	0.9934	0.0648	0.1327	0.8879	0.1709	1	0.1274	1	0.1336	0.840470959	low
TCGA-A6-2681	1.512328767	0	1	0.12	0	0.94945	0.0401	1	0.3701	1	0.0787	0.430704664	low
TCGA-A6-6137	0.953424658	0	0.9882	0.0811	0.0909	0.7741	0.0604	1	0.3898	1	0.0967	1.125510296	low
TCGA-NH-A6GA	0.82739726	1	0.993	0.1173	0.1878	1	0.0858	1	0.3203	1	0.1321	1.097139214	low
TCGA-A6-6652	1.249315068	0	0.993	0.0686	0.1405	0.7226	0.2313	0.9921	0.0939	1	0.2768	3.575759975	high
TCGA-3L-AA1B	0.956164384	0	0.9902	0.0859	0.2652	1	0.1146	1	0.4564	1	0.1482	1.74196379	high
TCGA-CM-4752	0.336986301	0	1	0.1173	0.1075	1	0.0843	1	0.4776	1	0.1428	0.909723258	low
TCGA-AZ-5407	5.117808219	0	1	0.1003	0.0314	1	0.0369	1	0.3955	1	0.0921	0.403912303	low
TCGA-AY-A71X	1.610958904	0	0.9768	0.0669	0.1589	0.9349	0.0974	1	0.166	1	0.2222	1.370970007	high
TCGA-A6-6654	1.093150685	0	0.9907	0.08	0.1058	0.7274	0.1488	0.983	0.4674	1	0.0779	2.839024831	high
TCGA-D5-6529	1.682191781	0	1	0.0593	0.0661	1	0.147	1	0.5324	1	0.1495	0.693520581	low
TCGA-AD-6889	5.632876712	0	1	0.1113	0.1965	1	0.1003	1	0.0981	1	0.092	0.644207008	low
TCGA-CM-4744	0.58630137	0	1	0.0352	0.0221	1	0.2934	1	0.2824	1	0.1301	0.47363285	low
TCGA-D5-5539	1.632876712	0	1	0.066	0.0811	0.7903	0.1456	1	0.3307	1	0.1308	0.995785993	low
TCGA-CA-6718	0.838356164	1	0.9802	0.0743	0.0922	1	0.1368	1	0.5088	1	0.1698	1.204214888	high
TCGA-QG-A5YV	3.564383562	0	0.9851	0.0666	0.1469	0.8995	0.1745	1	0.2747	1	0.2329	1.799833853	high
TCGA-F4-6461	0.926027397	1	1	0.0978	0.1168	0.8268	0.1274	1	0.6692	1	0.2791	3.323872386	high
TCGA-AA-A00A	3.169863014	0	1	0.0953	0	1	0.2257	1	0.4151	1	0.069	0.500585664	low
TCGA-G4-6317	3	0	1	0.0614	0.0688	1	0	1	0.6022	1	0.1376	0.529636479	low
TCGA-G4-6315	3.060273973	0	1	0.0488	0.1391	1	0.0825	1	0.3103	1	0.113	0.484420118	low
TCGA-AA-3697	7.087671233	0	1	0.0165	0.0923	1	0.1076	1	0.2573	1	0.105	0.318350803	low
TCGA-A6-5666	0.991780822	0	0.9796	0.0424	0.0379	0.6547	0.2477	1	0.6272	1	0.1312	2.818948075	high
TCGA-AA-3950	2	0	0.9551	0.0488	0.06669	0.97983	0	1	0.6448	1	0.1673	1.305315188	high
TCGA-DM-A28H	9.756164384	0	0.9776	0.0393	0.0903	1	0.1186	1	0.2057	1	0.0709	0.443958413	low
TCGA-AA-3819	2.084931507	0	1	0.0779	0.0529	1	0.1812	1	0.6261	1	0.1074	0.763159704	low
TCGA-F4-6856	1.619178082	0	1	0.0877	0.1371	0.8107	0.0719	1	0.3014	1	0.2032	1.438797734	high
TCGA-DM-A28K	8.18630137	0	1	0.0983	0.0768	1	0.1162	1	0.409	1	0.0851	0.564858401	low
TCGA-AA-3977	2.084931507	0	1	0.0496	0	1	0.3033	1	0.5702	1	0.1039	0.635319978	low
TCGA-A6-2672	1.378082192	0	1	0.1146	0.0676	1	0.1461	1	0.3544	1	0.2095	0.978470332	low
TCGA-AA-3678	3.917808219	0	1	0.032	0.1235	1	0.0446	1	0.4617	1	0.0736	0.393499662	low
TCGA-AA-3975	2.838356164	0	1	0.0778	0.2161	1	0.1706	1	0.477	1	0.0948	1.100056154	low
TCGA-AA-A00L	3.169863014	0	1	0	0.1131	1	0	1	0.197	1	0.1131	0.233085353	low
TCGA-AA-A01R	2.917808219	0	1	0.1194	0.0945	1	0	1	0.3072	1	0.1044	0.49833763	low
TCGA-A6-2674	1.432876712	0	1	0.0449	0.0849	1	0.2782	1	0.688	1	0.1501	1.131519145	low
TCGA-AA-3553	2	0	1	0.0384	0.0748	1	0.1574	1	0.4466	1	0.0722	0.427551745	low
TCGA-AA-3660	6.506849315	0	1	0.0788	0.1551	1	0.1402	1	0.4037	0.9242	0.0843	1.301865169	high
TCGA-G4-6307	4.58630137	0	0.9814	0.0505	0.1087	1	0.2485	1	0.515	1	0.0733	0.970439066	low
TCGA-AA-3860	2.589041096	0	1	0.0859	0.0725	1	0.092	1	0.4609	1	0.1056	0.565119284	low
TCGA-QG-A5Z2	2.608219178	0	0.972	0.1082	0.2221	1	0.1282	1	0.3936	1	0.1415	2.124250365	high
TCGA-A6-3807	0.912328767	0	1	0.0449	0.1693	1	0.082088889	1	0.5474	1	0.2052	1.037279716	low
TCGA-DM-A288	1.169863014	1	0.8848	0.0958	0.1278	1	0.12797	1	0.2993	1	0.177	6.047592114	high
TCGA-CM-4746	1.915068493	0	1	0.0408	0	1	0.0453	1	0.5794	1	0.0587	0.28282773	low
TCGA-A6-A567	5.153424658	1	1	0.0092	0	1	0.1017	1	0.315	1	0.4324	0.818830528	low
TCGA-A6-A565	1.353424658	1	0.9631	0.0857	0.2608	0.7839	0.0638	1	0.6215	1	0.3356	11.54093755	high
TCGA-D5-5541	0.95890411	0	0.9927	0.0586	0.0454	1	0.1381	1	0.5972	1	0.1471	0.760818006	low
TCGA-AA-3842	3.084931507	0	1	0.074	0	0.98337	0	1	0.3716	1	0.0956	0.288893423	low
TCGA-AA-3517	3.249315068	0	1	0.1042	0.1432	1	0.10973	1	0.1448	1	0.1013	0.564992963	low
TCGA-AA-3854	3.002739726	0	1	0.0542	0.1323	1	0.0684	1	0.3201	1	0.0915	0.439346531	low
TCGA-AA-A00J	1.504109589	0	1	0.0853	0.0854	1	0	1	0.4479	1	0.1722	0.612557769	low
TCGA-A6-6781	0.802739726	0	1	0.1119	0.021	1	0.054	1	0.562	1	0.2003	0.821096676	low
TCGA-AA-3526	1.589041096	0	1	0.0677	0.0469	0.6068	0.1745	1	0.5669	1	0.1082	1.977802777	high
TCGA-F4-6570	0.515068493	1	1	0.0895	0.1785	1	0.0243	1	0.6049	1	0.2275	1.451076853	high
TCGA-AZ-5403	5.232876712	1	1	0.0305	0.0269	1	0.122	1	0.6361	1	0.1354	0.511230536	low
TCGA-CM-6676	0.419178082	0	1	0.0651	0.0781	1	0.0475	1	0.3461	1	0.1497	0.4713164	low
TCGA-D5-6530	1.701369863	0	1	0.0728	0.1039	1	0.0355	1	0.4474	1	0.1587	0.62716093	low
TCGA-A6-6649	0.898630137	0	0.995	0.0787	0.0882	0.8251	0.0682	1	0.5085	1	0.2212	1.637004031	high
TCGA-AA-3831	1.498630137	0	1	0.0714	0.0313	1	0.2063	1	0.539	1	0.1054	0.633457336	low
TCGA-AA-3844	1.243835616	0	1	0.0173	0.0938	1	0	1	0.2326	1	0.1123	0.250715432	low
TCGA-CM-6679	0.334246575	0	0.9908	0.0751	0.098	1	0.0767	1	0.4167	1	0.1835	0.844987307	low
TCGA-CK-4947	1.463013699	0	1	0.0523	0.1134	1	0.2244	1	0.4041	1	0.1829	0.920636946	low
TCGA-CM-6166	1.161643836	0	1	0.0201	0.097	1	0.3109	1	0.405	1	0.136	0.721430232	low
TCGA-AA-3510	5.331506849	0	1	0.1025	0.197	0.96778	0	1	0.5664	1	0.0728	0.906796062	low
TCGA-D5-6926	0.753424658	0	0.9916	0.0826	0.1205	1	0.1574	1	0.4684	1	0.1695	1.158768147	high
TCGA-AY-6386	0.98630137	0	1	0.0863	0.1062	0.4603	0.1289	1	0.1494	1	0.1216	2.345162307	high
TCGA-AA-3994	2.252054795	0	1	0.0639	0.0807	1	0	1	0.6246	1	0.239	0.863236725	low
TCGA-CK-6751	1.419178082	0	1	0.0736	0.068	1	0.3291	1	0.0728	1	0.1363	0.605462608	low
TCGA-AA-A02Y	3.331506849	0	1	0.059	0.0544	1	0.1273	1	0.5814	1	0.129	0.621666441	low
TCGA-CM-6169	0.665753425	0	0.8946	0.0851	0.1281	1	0.149	1	0.2824	1	0.2717	7.162840464	high
TCGA-D5-6929	1.117808219	0	1	0.0767	0.2053	1	0.1243	1	0.6005	1	0.1268	1.253988834	high
TCGA-CK-4950	3.361643836	0	1	0.0891	0.0479	0.7922	0.1012	1	0.3127	1	0.1072	0.805739926	low
TCGA-AY-A69D	1.487671233	0	0.987	0.047	0.1661	1	0.1475	1	0.2853	1	0.1343	0.80914023	low
TCGA-QL-A97D	1.824657534	0	0.9881	0.0795	0.0764	1	0.0894	1	0.1847	1	0.1349	0.526243926	low
TCGA-A6-2678	1.197260274	0	0.9253	0.1106	0	0.6205	0	1	0.3578	0.956066667	0.0848	4.801786728	high
TCGA-A6-2671	1.775342466	0	1	0.0437	0.0971	1	0	1	0.5408	1	0.0348	0.327510135	low
TCGA-AY-5543	1.312328767	0	0.9704	0.0574	0.0451	0.6674	0.147	1	0.0959	1	0.1673	1.645178492	high
TCGA-CK-5916	1.761643836	1	1	0.1126	0.1261	1	0.087	1	0.5881	1	0.1549	1.15685387	high
TCGA-A6-3810	0.676712329	0	1	0.0353	0.1387	1	0.0900875	1	0.6654	1	0.1339	0.779365202	low
TCGA-D5-6537	0.4	1	1	0.0621	0.0887	1	0.0649	1	0.55	1	0.1526	0.660818784	low
TCGA-D5-6535	1.260273973	0	0.9936	0.0908	0.1383	1	0.0272	1	0.5168	1	0.1134	0.799911348	low
TCGA-DM-A28A	2.205479452	1	0.9936	0.1195	0.1519	0.7866	0.1658	1	0.5941	0.9063	0.1572	7.036582085	high
TCGA-CA-6716	1.016438356	0	1	0.114	0.111	0.7512	0.1417	1	0.4928	1	0.1619	2.310706628	high
TCGA-AA-3970	3.002739726	0	1	0.0614	0.0893	1	0.0695	1	0.4061	1	0.194	0.650985851	low
TCGA-AY-4070	1.35890411	1	1	0.1209	0.1582	1	0	1	0.3013	1	0.1319	0.711778902	low
TCGA-D5-5538	1.021917808	0	1	0.081	0.0285	0.4927	0.0459	1	0.5699	1	0.1187	2.15733101	high
TCGA-DM-A0XD	2.035616438	1	0.8946	0.0465	0.1642	1	0.2378	1	0.5617	0.9997625	0.1426	6.920220335	high
TCGA-G4-6310	3.75890411	0	1	0.0879	0.0166	1	0.0661	1	0.7268	1	0.1962	0.873883501	low
TCGA-AA-3858	2.589041096	0	1	0.0501	0.0554	1	0.0747	1	0.3568	1	0.0396	0.275970788	low
TCGA-AD-6888	1.293150685	1	1	0.0512	0.0892	1	0.1174	1	0.4268	1	0.145	0.578386536	low
TCGA-AA-3851	2.756164384	0	1	0.0731	0.1077	1	0	1	0.4253	1	0.1172	0.485390985	low
TCGA-AY-6197	1.15890411	0	0.9669	0.0495	0.2067	1	0.0781	1	0.1119	1	0.1146	0.851451883	low
TCGA-AA-3955	1.747945205	0	1	0.0563	0	1	0.103	1	0.528	1	0.1319	0.442201174	low
TCGA-G4-6294	2.350684932	1	0.942	0.0381	0.1097	1	0.1588	1	0.3474	1	0.1887	1.811422451	high
TCGA-CA-6719	1.191780822	0	1	0.0567	0.1153	1	0	1	0.5277	1	0.0809	0.448082062	low
TCGA-A6-6782	0.517808219	0	1	0.0352	0.0685	0.8565	0.0665	1	0.695	1	0.1825	1.066147655	low
TCGA-F4-6808	2.805479452	0	0.9762	0.0818	0.0224	1	0.1977	1	0.2817	1	0.1249	0.738756369	low
TCGA-AZ-6603	2.463013699	1	0.9834	0.0603	0.0992	1	0.0578	1	0.289	1	0.1435	0.610018835	low
TCGA-AA-A02E	0.246575342	1	1	0.0506	0.0399	1	0.1069	1	0.4947	1	0.0987	0.423017909	low
TCGA-D5-6540	1.345205479	0	1	0.0863	0.1357	1	0	1	0.2132	1	0.3426	1.07954268	low
TCGA-AA-3841	3.079452055	0	1	0.2566	0.113	0.915855556	0	1	0.3078	1	0.0263	1.152329306	low
TCGA-AA-3848	0.838356164	1	1	0.2311	0.1373	1	0.0412	1	0.3936	1	0.0515	1.155747128	high
TCGA-A6-4105	1.210958904	1	0.9862	0.0977	0.1114	0.7674	0.1966	1	0.1755	1	0.0878	1.420022817	high
TCGA-A6-4107	0.632876712	0	1	0.098	0	1	0.1477	1	0.349	1	0.0993	0.440156512	low
TCGA-DM-A282	11.59726027	0	1	0.0837	0.0242	1	0.1753	1	0.3913	1	0.1712	0.661538683	low
TCGA-DM-A28F	2.997260274	1	1	0.0815	0.1215	1	0.07	1	0.0729	1	0.1049	0.381950198	low
TCGA-AA-3667	1.167123288	0	1	0.1397	0.2078	0.950344444	0	1	0.4214	1	0.0464	0.930655523	low
TCGA-CM-5349	0.917808219	0	0.9373	0.0682	0.0543	0.7987	0.1189	1	0.4849	1	0.0763	2.369421899	high
TCGA-AA-3968	1.832876712	0	1	0.0241	0.0764	1	0.0841	1	0.404	1	0.0718	0.315199128	low
TCGA-A6-2686	1.336986301	0	0.9837	0.2128	0.1404	1	0.0767	1	0.6342	1	0.1898	3.512589008	high
TCGA-AA-3867	2.002739726	0	1	0.0437	0.0309	0.95777	0	1	0.5876	1	0.1007	0.393503659	low
TCGA-AU-3779	1.208219178	0	0.9852	0.0851	0	0.607	0.0703	1	0.373	1	0.1168	1.490292723	high
TCGA-AA-A00O	2.252054795	0	1	0.0892	0.2308	1	0.1842	1	0.4869	1	0.2303	2.220021139	high
TCGA-CK-5914	1.832876712	0	0.99	0.0335	0.0681	0.8386	0.1777	1	0.1816	1	0.129	0.706198755	low
TCGA-A6-5657	1.005479452	0	1	0.0807	0.1395	1	0.1307	1	0.4909	1	0.1078	0.813516687	low
TCGA-D5-6930	1.112328767	0	1	0.0429	0.0665	0.794	0.1339	1	0.5282	1	0.1201	0.975616789	low
TCGA-CM-6162	0.580821918	0	1	0.0932	0	0.5496	0.139	1	0.5518	1	0.2239	3.228660261	high
TCGA-D5-6922	0.843835616	0	0.9724	0.079	0.18	0.8349	0.1118	1	0.5351	1	0.1733	3.157378413	high
TCGA-AZ-4615	2.745205479	0	1	0.0976	0.0918	1	0.1474	1	0.6994	1	0.1359	1.13812271	low
TCGA-G4-6321	1.84109589	0	1	0.1324	0.1094	1	0.0259	1	0.6794	1	0.0738	0.870017999	low
TCGA-A6-5661	0.838356164	0	0.9816	0.0709	0.1074	1	0.156	1	0.1292	1	0.0932	0.578409453	low
TCGA-AA-3811	0.838356164	1	1	0.0767	0.0453	1	0.1868	1	0.6375	1	0.2235	1.193004669	high
TCGA-AZ-4308	5.610958904	0	1	0.0997	0	0.975377778	0	1	0.1727	1	0.0826	0.25373544	low
TCGA-D5-6924	1.191780822	0	1	0.0367	0.1611	1	0.2904	1	0.2761	1	0.1879	1.012881988	low
TCGA-AA-3679	1.252054795	0	1	0.1213	0.1402	1	0.2257	1	0.1586	1	0.1934	1.180530717	high
TCGA-CM-6164	1.334246575	0	1	0.0538	0.0718	1	0.0522	1	0.3324	1	0.1412	0.412511808	low
TCGA-G4-6625	7.649315068	0	1	0.0934	0.0791	0.801	0.0665	1	0.4347	1	0.1382	1.111879045	low
TCGA-AA-3562	1.665753425	0	1	0.0317	0.05	1	0	1	0.4163	1	0.1295	0.313235293	low
TCGA-G4-6627	3.928767123	0	0.9774	0.0731	0.048	1	0.1914	1	0.594	1	0.1629	1.300082202	high
TCGA-AA-A00U	1.419178082	0	1	0.0932	0.0888	0.95868	0	1	0.0613	1	0.0606	0.286737154	low
TCGA-D5-6533	2.123287671	0	0.9907	0.0315	0.0831	1	0.098	1	0.1942	1	0.1364	0.401369578	low
TCGA-CK-5912	4.090410959	1	0.9898	0.0559	0	0.7264	0.1602	1	0.2476	1	0.2037	1.205892801	high
TCGA-AA-A03J	3.41369863	0	0.9724	0.1065	0.083	1	0.1048	1	0.3673	1	0.0528	0.787426075	low
TCGA-AD-A5EK	1.369863014	0	0.988	0.0457	0.0843	0.8647	0.2292	1	0.1281	1	0.1401	0.852214156	low
TCGA-CM-5344	0.832876712	0	0.9538	0.0331	0.0965	1	0.0704	1	0.6071	1	0.203	1.654613152	high
TCGA-CM-6678	0.334246575	0	1	0.0595	0.0762	0.7555	0.2944	1	0.2888	1	0.1672	1.594041445	high
TCGA-F4-6569	1.120547945	0	1	0.1158	0.0837	1	0.2049	1	0.6677	1	0.2119	1.817177616	high
TCGA-5M-AATE	3.287671233	0	0.9709	0.0454	0.1489	1	0.197	1	0.1953	1	0.1391	0.998936851	low
TCGA-A6-2684	1.060273973	0	0.9836	0.1094	0.1189	0.8439	0.2139	1	0.7181	1	0.1476	3.496919715	high
TCGA-CM-4751	1.663013699	0	0.9901	0.075	0.1364	1	0.0489	1	0.4551	1	0.1694	0.925317124	low
TCGA-AA-A00K	1.504109589	0	1	0.0574	0.0993	1	0.1355	1	0.4156	1	0.105	0.548300122	low
TCGA-A6-6648	0.942465753	0	0.9782	0.0473	0.1588	0.8277	0.0895	0.9934	0.4536	1	0.0571	1.49239666	high
TCGA-AZ-6607	0.265753425	1	0.9887	0.0897	0.0498	1	0.10076	1	0.6705	1	0.4039	2.766307066	high
TCGA-A6-6651	0.709589041	0	0.9913	0.0684	0.0593	1	0.0354	1	0.5513	1	0.3161	1.262185395	high
TCGA-AZ-6605	0.435616438	1	0.9864	0.0751	0.049	0.869	0.0997	1	0.3359	1	0.2025	1.120320623	low
TCGA-AD-6890	2.043835616	0	1	0.0679	0.19	1	0.1134	1	0.1712	1	0.1263	0.62581736	low
TCGA-G4-6299	6.21369863	0	1	0.1003	0.0676	1	0.2186	1	0.6551	1	0.2513	1.84170191	high
TCGA-NH-A8F8	1.4	1	1	0.1381	0.2317	1	0.0826	1	0.3935	1	0.2503	2.276333693	high
TCGA-A6-2682	1.161643836	1	1	0.1339	0.0675	0.5779	0.1419	0.9751	0.5872	1	0.1261	7.994404041	high
TCGA-AA-3688	1.583561644	0	1	0	0.0803	1	0.0846	1	0.3412	1	0.0765	0.259985374	low
TCGA-AA-3681	0.498630137	0	1	0.0411	0.1568	1	0.1022	1	0.3533	0.998025	0.096	0.520419864	low
TCGA-AA-A00W	1.249315068	0	1	0.07	0.0974	1	0.157	1	0.151	1	0.1135	0.453064081	low
TCGA-CM-5862	0.419178082	1	1	0.0115	0.0653	1	0.0705	0.9751	0.2859	1	0.1036	0.593300642	low
TCGA-AA-A01K	2.583561644	0	1	0	0.0137	1	0.081122222	1	0.3814	1	0.1279	0.25678917	low
TCGA-AA-3663	0.580821918	0	1	0.0925	0.0712	1	0.0554	1	0.3764	1	0.1153	0.501200589	low
TCGA-DM-A1D0	10.88767123	0	0.9862	0.0389	0.1259	1	0.0876	1	0.2342	1	0.183	0.660202259	low
TCGA-AA-A01C	1.252054795	0	0.9046	0.0386	0	1	0.1302	1	0.3866	1	0.1444	1.847053013	high
TCGA-AA-3869	2.252054795	1	0.9469	0.0711	0.1077	1	0.2921	1	0.6375	1	0.111	2.941600568	high
TCGA-D5-6931	1	0	1	0.0437	0.172	0.8497	0.1305	1	0.5613	1	0.231	2.014451194	high
TCGA-NH-A6GC	1.065753425	0	1	0.1998	0.164	0.7817	0	1	0.6354	1	0.1523	3.66295955	high
TCGA-G4-6293	8.97260274	0	1	0.0895	0.116	1	0.0933	1	0.1127	1	0.1828	0.591806705	low
TCGA-DM-A0X9	9.975342466	0	0.981	0.047	0.1306	1	0.2514	1	0.2187	1	0.1579	0.995967986	low
TCGA-A6-6138	0.767123288	0	0.9942	0.0679	0.0667	1	0.0637	1	0.2563	1	0.1459	0.460371561	low
TCGA-AA-3949	2.167123288	0	1	0.0199	0.1196	1	0	1	0.628	1	0.1433	0.53031283	low
TCGA-AA-3982	2.252054795	0	1	0.012	0.0636	1	0.1165	1	0.5757	1	0.0695	0.37148118	low
TCGA-A6-2685	1.271232877	0	0.9902	0.0882	0.0318	0.702	0.1214	1	0.7336	1	0.1553	2.507756216	high
TCGA-AA-3866	1.419178082	0	1	0.0273	0.1077	1	0.1927	1	0.6057	1	0.2431	1.183437347	high
TCGA-CA-6715	1.049315068	0	1	0.0577	0.0642	1	0.1978	1	0.4213	1	0.1141	0.577198646	low
TCGA-AA-3833	1.328767123	0	1	0.0936	0.172	0.96795	0.0627	1	0.6657	1	0.1361	1.311705279	high
TCGA-CA-6717	1.063013699	0	1	0.1143	0.0426	0.5212	0.1166	1	0.6478	1	0.1783	4.222216701	high
TCGA-A6-6142	1.008219178	0	0.9912	0.1296	0.1028	1	0.1992	1	0.455	1	0.254	2.182440939	high
TCGA-F4-6703	2.989041096	0	1	0.1249	0.1375	1	0.2714	0.9859	0.6202	1	0.2448	4.66549769	high
TCGA-CM-6172	0.580821918	0	0.9885	0.0427	0.0636	0.7811	0.1219	1	0.2402	1	0.1611	0.955632393	low
TCGA-G4-6320	2.202739726	0	1	0.0648	0.1759	1	0.0779	1	0.2854	1	0.1024	0.565810555	low
TCGA-AA-3956	2.835616438	0	1	0.0311	0.2036	1	0.079511111	1	0.5502	1	0.0455	0.580738145	low
TCGA-A6-5660	0.936986301	0	1	0.0541	0	1	0.1189	0.9892	0.6301	1	0.19	0.922254984	low
TCGA-D5-6539	1.04109589	0	0.9831	0.0657	0.2082	1	0.0995	1	0.3663	1	0.1065	1.016494887	low
TCGA-WS-AB45	5.835616438	0	0.9953	0.2	0.0337	1	0.0266	1	0.3519	1	0.1775	1.042068394	low
TCGA-NH-A50V	1.610958904	0	0.9801	0.1077	0.0744	0.884	0.0273	1	0.1972	1	0.2938	1.626396351	high
TCGA-AZ-4614	0.471232877	1	1	0.134	0.0812	0.879	0.6481	1	0.1457	1	0.0598	2.19426087	high
TCGA-AA-3673	4.169863014	0	1	0.077	0.079	1	0.0518	1	0.336	1	0.1006	0.417833636	low
TCGA-AA-3534	2.416438356	0	1	0.0181	0.1114	1	0.09271	1	0.4746	1	0.1619	0.554165829	low
TCGA-AA-3548	2.832876712	0	1	0	0.0778	0.96494	0	1	0.3223	1	0.0475	0.20426528	low
TCGA-D5-6536	1.487671233	0	1	0.1289	0.1583	1	0.1015	1	0.6789	1	0.0904	1.305674609	high
TCGA-CA-5255	0.254794521	0	1	0.1604	0.0828	0.7565	0.0696	1	0.4953	1	0.1124	1.892814386	high
TCGA-QG-A5YW	2.454794521	0	0.9842	0.0919	0.1287	0.8222	0.1084	1	0.2947	1	0.1315	1.467283379	high
TCGA-CM-6167	0.334246575	0	1	0.0887	0.0952	1	0.2345	0.9708	0.4675	1	0.2683	4.300917865	high
TCGA-CM-6165	0.580821918	0	1	0.0539	0.0779	1	0.1123	1	0.4243	1	0.2171	0.735850548	low
TCGA-D5-6927	0.78630137	0	1	0.0816	0.1681	1	0.1482	1	0.4161	1	0.1658	1.084390273	low
TCGA-DM-A1D8	1.049315068	1	0.9539	0.1112	0.2593	1	0.1355	1	0.1586	1	0.1323	2.453589483	high
TCGA-AA-3520	2.002739726	0	0.9753	0.0713	0	1	0.0524	1	0.3677	1	0.1205	0.508343597	low
TCGA-D5-6898	0.62739726	0	0.9955	0.0474	0.1378	1	0.0534	1	0.3599	1	0.181	0.671782647	low
TCGA-AA-3532	2.416438356	0	1	0.0527	0.0577	1	0.1259	1	0.4909	1	0.0954	0.470958898	low
TCGA-AA-3715	1.58630137	1	1	0.2723	0.0994	0.956222222	0.0549	1	0.6246	1	0.3219	5.84138384	high
TCGA-AA-3680	0.917808219	1	1	0.0694	0.1181	1	0.07666	1	0.7015	1	0.1388	0.916416056	low
TCGA-A6-6650	0.761643836	0	0.9919	0.0456	0.0765	1	0.1304	1	0.0436	1	0.1189	0.345523193	low
TCGA-AA-3662	0.504109589	0	0.9811	0.0875	0.1579	1	0.1672	1	0.4099	1	0.0974	1.176696446	high
TCGA-AZ-6606	0.978082192	1	1	0.0729	0.0811	0.718	0.1202	1	0.1311	1	0.1327	0.937769485	low
TCGA-AA-A00Q	3.501369863	0	1	0.0372	0.0615	1	0.0688	1	0.3424	1	0.1242	0.352793089	low
TCGA-CM-5863	0.832876712	0	1	0.1001	0.09	1	0.1152	1	0.7068	1	0.1358	1.075786295	low
TCGA-CK-4951	5.846575342	1	1	0.2009	0.0979	1	0.1811	1	0.2754	1	0.1524	1.451166554	high
TCGA-DM-A285	0.490410959	1	0.9777	0.0564	0.1574	0.8613	0.0913	1	0.3147	1	0.202	1.717379551	high
TCGA-AA-3862	2.504109589	0	1	0.0296	0.1534	1	0.0643	1	0.7041	1	0.1184	0.743329323	low
TCGA-A6-3808	0.764383562	0	1	0.0977	0	1	0.399	1	0.7381	1	0.1055	1.323624473	high
TCGA-T9-A92H	0.991780822	0	1	0.068	0.1457	1	0.1223	1	0.3569	1	0.1235	0.676886714	low
TCGA-AA-3986	1.589041096	0	1	0.0221	0.1452	1	0.1424	1	0.6755	1	0.1419	0.869466494	low
TCGA-G4-6295	0.695890411	0	1	0.0698	0.1153	1	0.1602	1	0.4205	1	0.3346	1.65004337	high
TCGA-G4-6297	6.865753425	0	0.9929	0.0901	0.1245	1	0.0337	1	0.2989	1	0.1728	0.73860055	low
TCGA-AA-3989	0.663013699	1	1	0.0584	0.1637	1	0	1	0.5813	1	0.0647	0.549336016	low
TCGA-A6-2683	1.293150685	0	1	0.1275	0.1669	0.913922222	0.115	1	0.1243	1	0.0228	0.660970708	low
TCGA-DM-A0XF	3.183561644	1	1	0.0723	0.0965	0.828	0.2207	1	0.4509	1	0.301	2.668392889	high
TCGA-AA-A02K	1.167123288	1	0.9928	0.0965	0.2651	1	0.1922	1	0.3717	1	0.3715	4.571945514	high
TCGA-AA-3511	0.580821918	0	0.9724	0.057	0.1106	1	0.1101	1	0.2872	1	0.1364	0.822728179	low
TCGA-DM-A1HA	7.123287671	0	0.9647	0.0711	0.0688	1	0.0635	1	0.3209	0.99983	0.3038	1.574246057	high
TCGA-NH-A50T	1.515068493	0	0.9749	0.0487	0.1281	1	0.2276	1	0.0804	1	0.1698	0.916445417	low
TCGA-AA-3864	4.416438356	0	1	0.0547	0.059	1	0.1272	1	0.4482	1	0.0689	0.409767237	low
TCGA-AA-A02W	3.416438356	0	1	0.0434	0.2726	1	0.1408	1	0.6237	1	0.09	1.232167302	high
TCGA-AA-3664	4.501369863	0	1	0.0709	0.1534	1	0	1	0.123	1	0.0848	0.340520758	low
TCGA-CK-4948	8.536986301	0	1	0.0291	0.0331	1	0.1854	0.9917	0.1895	1	0.1805	0.526916679	low
TCGA-F4-6463	1.136986301	0	1	0.116	0.2002	1	0.0631	1	0.4306	1	0.1978	1.438615047	high
TCGA-AD-5900	1.01369863	0	0.9863	0.0826	0.1105	1	0.1581	1	0.6086	1	0.1277	1.242072872	high
TCGA-G4-6311	3.284931507	0	0.975	0.0702	0.0164	0.7296	0.0572	1	0.378	1	0.0905	1.068577659	low
TCGA-CK-5913	4.276712329	0	1	0.0859	0	1	0.0363	1	0.0941	1	0.1234	0.250569111	low
TCGA-G4-6586	2.983561644	0	0.9782	0.0884	0.1053	1	0.1526	1	0.4478	1	0.1422	1.227081211	high
TCGA-D5-6532	1.520547945	0	1	0.0839	0.1044	1	0.0754	1	0.2723	1	0.1089	0.48278949	low
TCGA-DM-A1HB	11.30410959	0	1	0.1039	0.0589	1	0	1	0.2226	1	0.1732	0.464059345	low
TCGA-AA-3971	1.339726027	0	1	0.0296	0.0299	1	0.1412	1	0.6781	1	0.149	0.598655426	low
TCGA-AA-3675	3.920547945	0	0.9847	0.0976	0.0431	0.8259	0.1551	1	0.5485	1	0.1282	1.631083808	high
TCGA-AA-A01P	3.17260274	1	0.9929	0.1574	0.1116	1	0	1	0.4469	1	0.1823	1.229384807	high
TCGA-AA-3877	2.583561644	0	0.9487	0.0681	0.2346	1	0.1706	1	0.5263	1	0.1162	3.068178256	high
TCGA-AA-3875	1.504109589	0	1	0.0419	0.079	1	0.1639	1	0.6415	1	0.079	0.595455429	low
TCGA-D5-6923	1.035616438	0	0.9934	0.0577	0.1647	1	0.1431	1	0.1954	1	0.1064	0.608822353	low
TCGA-CM-6163	1.169863014	0	0.9907	0.0425	0.0303	0.8431	0.1095	1	0.4308	1	0.1215	0.720595181	low
TCGA-AD-6548	1.780821918	0	1	0.0522	0.0614	1	0.165	1	0.3549	1	0.101	0.446564999	low
TCGA-AZ-6599	0.564383562	1	1	0.092	0.2434	0.4395	0.0926	1	0.7903	1	0.1554	10.56410406	high
TCGA-A6-5656	1.265753425	0	1	0.0355	0.0535	0.8042	0.1347	1	0.2742	1	0.1566	0.717036166	low
TCGA-AA-3713	1.58630137	0	0.9921	0.0814	0.0494	0.5825	0.0814	1	0.5289	1	0.1229	2.166320512	high
TCGA-AY-A54L	1.438356164	0	1	0.0678	0.0924	1	0.2182	1	0.2024	1	0.1674	0.666158694	low
TCGA-A6-5659	0.783561644	0	0.9892	0.0721	0.044	1	0.1962	1	0.4258	1	0.1219	0.721981757	low
TCGA-D5-6534	3.605479452	0	0.9882	0.1289	0.1353	1	0.0539	1	0.5873	1	0.2727	2.374915773	high
TCGA-D5-6541	1.298630137	0	0.974	0.0564	0.1004	1	0.099	1	0.612	1	0.5583	5.968074762	high
TCGA-DM-A28G	5.065753425	1	0.9503	0.0838	0.1133	1	0.2286	1	0.4754	1	0.1669	2.677285796	high
TCGA-4T-AA8H	0.956164384	0	1	0.0971	0.1143	0.6702	0.0169	1	0.2185	1	0.0985	1.094681811	low
TCGA-AZ-4616	0.42739726	1	0.9139	0.1255	0.0793	0.8289	0.3073	1	0.5282	0.980977778	0.1488	12.66000066	high
TCGA-A6-A56B	4.687671233	1	0.9677	0.1348	0.1868	0.6588	0.2961	1	0.4543	1	0.15	10.21179014	high
TCGA-AA-3502	2.917808219	0	1	0.0739	0.1506	1	0.165	1	0.7716	1	0.1455	1.469873859	high
TCGA-AD-6963	2.284931507	0	1	0.0373	0.0681	1	0.0834	1	0.1764	1	0.1366	0.317160002	low
TCGA-AA-3870	2.498630137	0	1	0.0275	0	0.97153	0.1424	1	0.5034	0.999925	0.0564	0.317727181	low
TCGA-AA-3655	5.084931507	0	1	0.105	0.085	1	0.1279	1	0.1587	1	0.0729	0.4300859	low
TCGA-AA-3855	2.671232877	0	1	0.0843	0.1668	1	0.2137	1	0.4368	1	0.0783	0.928088137	low
TCGA-D5-5537	3.783561644	1	1	0.0828	0.0743	0.8022	0.2986	1	0.3816	1	0.1782	1.895032529	high
TCGA-F4-6459	0.717808219	1	0.9829	0.1149	0.0725	1	0.1489	1	0.5992	1	0.1478	1.445138827	high
TCGA-AA-3495	3.087671233	0	1	0.0621	0.0634	1	0.1004	1	0.271	1	0.1091	0.381753131	low
TCGA-CM-4743	0.504109589	0	0.9256	0.1069	0.0309	1	0.279	1	0.1154	1	0.2035	2.759240249	high
TCGA-CM-6680	0.249315068	0	0.9808	0.114	0.1377	0.7783	0.1202	1	0.4066	1	0.1714	2.897306081	high
TCGA-A6-6653	0.77260274	0	1	0.0961	0.0516	1	0.0294	1	0.0553	1	0.0799	0.25693851	low
TCGA-F4-6807	1.353424658	0	1	0.06	0.0686	1	0.0378	1	0.5982	0.9393	0.1562	0.993700914	low
TCGA-AA-3941	2	0	1	0.0287	0	1	0.1221	1	0.4216	0.999585714	0.2858	0.625303483	low
TCGA-F4-6805	1.35890411	0	1	0.0669	0.0632	1	0.0466	1	0.533	1	0.1244	0.51752646	low
TCGA-AA-3861	2.504109589	0	1	0.0681	0	1	0.399	1	0.7081	1	0.0678	0.917705546	low
TCGA-CK-4952	1.301369863	0	1	0.0821	0.1125	1	0.0751	1	0.0707	1	0.1409	0.430189126	low
TCGA-A6-6780	0.969863014	0	1	0.1706	0.2107	1	0.1035	1	0.6327	1	0.1308	2.284394766	high
TCGA-AZ-4313	4.197260274	0	1	0.0641	0.0184	1	0.1169	1	0.1943	1	0.0918	0.285132873	low
TCGA-RU-A8FL	3.224657534	0	1	0.0379	0.1304	1	0.0828	1	0.0842	1	0.2231	0.504557668	low
TCGA-DM-A1D6	1.561643836	1	0.9408	0.0199	0.1634	0.8439	0.3315	1	0.2877	1	0.1382	3.593001497	high
TCGA-AA-3556	1.917808219	0	1	0.0287	0.0569	1	0.1534	1	0.2525	1	0.3458	0.848997226	low
TCGA-G4-6314	2.994520548	0	0.9913	0.0767	0.1388	1	0.1062	1	0.5688	1	0.1677	1.213257634	high
TCGA-AA-A024	3.254794521	1	1	0.1236	0	0.6943	0.0503	1	0.3921	1	0.0871	0.995050922	low
TCGA-D5-5540	1.126027397	0	0.9727	0.0665	0.1001	0.7048	0.2533	1	0.8029	1	0.0881	4.337791477	high
TCGA-AD-6899	0.482191781	1	0.987	0.0818	0.094	0.6734	0.0894	1	0.4405	1	0.2248	2.939297294	high
TCGA-DM-A280	0.646575342	1	1	0.0758	0	1	0.07344	1	0.6044	1	0.2389	0.781612097	low
TCGA-5M-AAT6	0.794520548	1	1	0.2022	0.151	1	0.2232	1	0.6698	0.7558	0.2732	37.1491748	high
TCGA-AA-A01I	2.583561644	0	1	0.0226	0.0213	1	0.11235	1	0.1626	1	0.3674	0.628669479	low
TCGA-DM-A1D9	11.69863014	0	1	0.0473	0.0777	1	0.1081	1	0.2148	1	0.139	0.392629553	low
TCGA-AA-3549	1.750684932	0	1	0.0441	0.1948	0.95947	0.0893	1	0.1715	1	0.152	0.649167848	low
TCGA-AU-6004	2.257534247	0	0.9925	0.0946	0.0812	1	0.081	1	0.3377	1	0.1698	0.748074426	low
TCGA-DM-A28E	9.994520548	0	1	0.0427	0.1448	1	0.061	1	0.2824	1	0.204	0.626512156	low
TCGA-G4-6304	4.468493151	0	1	0.0766	0.1022	1	0.2496	1	0.7009	1	0.1734	1.530374316	high
TCGA-CA-5797	0.273972603	0	1	0.0703	0.0999	1	0.2204	1	0.2922	1	0.2137	0.942763613	low
TCGA-AA-3972	4.249315068	0	1	0	0.0838	1	0.1927	1	0.2555	1	0.1198	0.358065475	low
TCGA-G4-6323	1.147945205	0	1	0.0756	0.1102	1	0.058	1	0.6173	1	0.1716	0.901965848	low
TCGA-DM-A28C	6.780821918	1	0.9863	0.1046	0.1511	0.607	0.1295	1	0.4507	1	0.1238	3.849980485	high
TCGA-A6-2677	1.482191781	0	0.9532	0.0462	0.035	1	0.1775	1	0.6252	1	0.0695	1.103818942	low
TCGA-A6-2675	2.317808219	0	1	0.0732	0.1011	1	0.0844	1	0.5695	1	0.121	0.702459768	low
TCGA-D5-6538	1.42739726	0	0.9641	0.0836	0.1797	1	0.0966	1	0.0736	1	0.1046	0.943504111	low
TCGA-AA-A02F	3.331506849	0	1	0.0417	0.0925	1	0	1	0.3397	1	0.1944	0.458582389	low
TCGA-D5-6531	1.479452055	0	0.9844	0.0746	0.0904	1	0.2512	1	0.551	1	0.1908	1.663118115	high
TCGA-AD-6901	1.868493151	1	0.9577	0.0689	0.1848	1	0.2523	0.9666	0.6392	1	0.1897	12.06732796	high
TCGA-AA-3692	3	1	0.9556	0.069	0.1459	1	0.1436	1	0.5367	1	0.0713	1.555128682	high
TCGA-DM-A28M	7.931506849	0	0.9754	0.0453	0.0871	1	0.2385	1	0.1492	1	0.1148	0.68569289	low
TCGA-AY-A8YK	1.569863014	0	0.9911	0.0522	0.1381	1	0.0435	1	0.2262	1	0.145	0.532376668	low
TCGA-AA-3489	0.58630137	1	0.9838	0.0791	0.1203	1	0.2464	0.9903	0.582	1	0.1418	2.258365614	high
TCGA-AA-3509	5.246575342	0	0.9914	0.0768	0.0635	1	0.236	1	0.3368	1	0.1353	0.794373682	low
TCGA-AD-6965	2.205479452	0	1	0.0762	0.1646	1	0.257	1	0.3442	1	0.4576	3.80606676	high
TCGA-CM-6677	0.419178082	0	1	0.0748	0.1063	1	0.0544	1	0.2618	1	0.1429	0.494569332	low
TCGA-CM-6675	0.419178082	0	0.9753	0.164	0.0931	0.8586	0.061	1	0.3444	1	0.1352	2.010679447	high
TCGA-CM-6171	0.498630137	0	1	0.0791	0.2563	0.7809	0.0677	1	0.0494	1	0.1136	1.187405107	high
TCGA-AA-3560	1.665753425	0	1	0.0088	0.072	0.89775	0.156475	1	0.274	1	0.0622	0.363570741	low
TCGA-AA-A01G	1	0	1	0.0245	0.1193	1	0	1	0.1889	1	0.1168	0.278098191	low
TCGA-A6-6141	0.698630137	0	0.9766	0.0774	0.1152	0.6381	0.0852	1	0.7372	1	0.1298	4.101559397	high
TCGA-AA-3939	1.082191781	0	1	0.054	0	1	0	1	0.6432	1	0.0578	0.298924566	low
TCGA-DM-A1DA	0.624657534	1	1	0.0699	0.1418	0.7221	0.2718	1	0.2091	1	0.1817	2.184684894	high
TCGA-SS-A7HO	5.010958904	0	0.9784	0.0575	0.2081	1	0.1043	1	0.1442	1	0.3057	1.735735356	high
TCGA-AA-3506	4.835616438	0	0.9923	0.0976	0.1245	0.7674	0.1271	1	0.4202	1	0.149	2.005601946	high
TCGA-AA-A00Z	1.832876712	0	1	0.0347	0.0343	1	0	1	0.1934	1	0.0617	0.172359764	low
TCGA-AA-A02J	0.419178082	1	1	0.0126	0.1019	1	0.1554	1	0.303	1	0.0385	0.294152298	low
TCGA-AA-3685	3.087671233	0	1	0.0633	0.0582	1	0.142	1	0.4155	1	0.1155	0.512431414	low
TCGA-NH-A8F7	1.487671233	0	1	0.0862	0.133	1	0.0758	1	0.174	1	0.1585	0.585782966	low
TCGA-AA-3519	0.756164384	0	1	0.0651	0.0891	1	0	1	0.4405	1	0.0944	0.40120294	low
TCGA-CM-4747	0.668493151	0	1	0.116	0.0958	0.8731	0.0882	1	0.6094	1	0.0916	1.214053381	high
TCGA-A6-A566	2.076712329	1	0.9755	0.0968	0.1819	1	0.447	1	0.574	1	0.2563	6.574203387	high
TCGA-AZ-6601	8.334246575	1	0.9921	0.0732	0.147	1	0.1573	1	0.455	1	0.1893	1.27752272	high
TCGA-AA-3516	1.084931507	1	1	0.1766	0.0899	1	0.0502	0.928	0.5801	1	0.1665	14.71789352	high
TCGA-D5-6920	1.032876712	0	1	0.0762	0.1038	0.7972	0.0278	1	0.262	1	0.1312	0.793735063	low
TCGA-AA-A01Z	3.084931507	0	0.9939	0.1432	0.0798	1	0.1529	1	0.1321	1	0.0671	0.588853234	low
TCGA-D5-6932	0.947945205	0	1	0.0481	0.0557	1	0.1049	1	0.3705	1	0.1702	0.497231968	low
TCGA-AA-3710	2.249315068	0	1	0.0654	0.0938	1	0	1	0.4877	1	0.0865	0.421811417	low
TCGA-A6-3809	0.860273973	0	1	0.0783	0.1472	1	0	1	0.7516	1	0.1173	0.890901739	low
TCGA-AZ-4315	4.865753425	0	1	0.0836	0.0343	1	0.1591	1	0.3208	1	0.0894	0.438606277	low
TCGA-G4-6306	3.723287671	0	1	0.0431	0.092	1	0	1	0.1682	1	0.113	0.268571009	low
TCGA-4N-A93T	0.4	0	1	0.0552	0.1648	0.7179	0.0834	1	0.1709	1	0.1515	1.214689489	high
TCGA-A6-2680	1.430136986	0	1	0.0751	0.1055	1	0.0846	1	0.1558	1	0.0513	0.322024548	low
TCGA-QG-A5YX	2.747945205	0	1	0.0531	0.1125	0.7555	0.051	1	0.0654	1	0.131	0.657113198	low
TCGA-G4-6309	4.312328767	0	1	0.0369	0.0479	1	0.1063	1	0.0569	1	0.1314	0.258787196	low
TCGA-AA-3552	1.084931507	1	1	0.1371	0	0.4209	0.06579	1	0.416	1	0.0967	2.62203401	high
TCGA-AA-3538	2.167123288	0	1	0.0634	0.0239	1	0.095322222	1	0.3667	1	0.0713	0.318373025	low
TCGA-AA-3544	1.167123288	0	1	0.0868	0.0648	0.96912	0.2721	1	0.4856	1	0.1508	1.121747883	low
TCGA-CM-5860	0.832876712	0	1	0.0453	0.037	1	0.1085	1	0.4032	1	0.2164	0.57338062	low
TCGA-AA-3531	2.835616438	0	0.965	0.0988	0.0983	1	0.0664	1	0.3628	1	0.115	1.050254701	low
TCGA-AZ-6598	4.117808219	1	1	0.1058	0.4412	1	0.2124	1	0.6306	1	0.1401	5.004289725	high
TCGA-AA-3979	2	0	1	0.0437	0	1	0	1	0.2188	1	0.1607	0.242926994	low
TCGA-G4-6588	2.180821918	0	1	0.1063	0.0548	1	0.1442	1	0.1278	1	0.1502	0.52093854	low
TCGA-DM-A1DB	3.693150685	1	0.9918	0.0685	0.2565	0.9646	0.1033	1	0.1457	1	0.1408	1.033876225	low
TCGA-DM-A1D4	7.728767123	1	1	0.0371	0.1094	1	0.1392	1	0.0802	1	0.1372	0.373877626	low
TCGA-AA-A017	1.252054795	0	1	0.0342	0.0411	1	0.083	1	0.364	1	0.1084	0.319570611	low
TCGA-AA-3554	1.495890411	0	1	0.1369	0.0925	1	0.0636	1	0.6067	1	0.1319	1.043791238	low
TCGA-A6-5665	1.106849315	0	0.9889	0.047	0.0639	1	0.0835	1	0.3241	1	0.1664	0.543165445	low
TCGA-F4-6460	1.115068493	0	1	0.0798	0.0484	1	0.181	1	0.4926	1	0.1795	0.846822248	low
TCGA-AA-3815	2.753424658	0	1	0.1287	0	0.9571	0.2817	1	0.5406	1	0.1068	1.074943961	low
TCGA-A6-5667	0.876712329	0	1	0.0384	0	0.5716	0.0205	1	0.5211	1	0.0913	0.946808952	low
TCGA-F4-6855	2.950684932	0	0.9825	0.073	0.1341	1	0.0623	1	0.6292	1	0.1723	1.345535379	high
TCGA-AA-A02R	1.835616438	1	1	0.0802	0.1745	1	0.1181	1	0.6062	1	0.1771	1.375502945	high
TCGA-G4-6628	4.4	0	1	0.1658	0.0875	1	0.187	1	0.5688	1	0.1946	1.970267648	high
TCGA-AA-A00D	1.583561644	0	1	0.0476	0	1	0.1049	1	0.3604	1	0.1148	0.317152344	low
TCGA-AA-A029	4.331506849	0	1	0.09	0.0712	0.97672	0.0879	1	0.1027	1	0.0533	0.312711733	low
