# Supplementary material for: Identification and Validation of Novel Immune-Related Alternative Splicing Signatures as a Prognostic Model for Colon Cancer
Source: Front Oncol. 2022 May 26;12:866289. doi: 10.3389/fonc.2022.866289 (PMC9178000; doi:10.3389/fonc.2022.866289)
Supplement: Supplementary file 4 [file DataSheet_1.zip › Additional file 1-7/additional file 5. CNV genes/CNV genes in high risk group.txt]

Gene	normalRatio	tumorRatio	Stat	Pvalue	adjPvalue
KIAA0556	0	0.0559440559440559	22.2777611768547	2.35923117719168e-06	0.0430087843602043
LRMP	0	0.0559440559440559	22.2777611768547	2.35923117719168e-06	0.0430087843602043
ALAD	0	0.0559440559440559	22.2777611768547	2.35923117719168e-06	0.0430087843602043
BSPRY	0	0.0559440559440559	22.2777611768547	2.35923117719168e-06	0.0430087843602043
C9orf43	0	0.0559440559440559	22.2777611768547	2.35923117719168e-06	0.0430087843602043
CEP192	0	0.0559440559440559	22.2777611768547	2.35923117719168e-06	0.0430087843602043
ELP2	0	0.0559440559440559	22.2777611768547	2.35923117719168e-06	0.0430087843602043
GTF3C1	0	0.0559440559440559	22.2777611768547	2.35923117719168e-06	0.0430087843602043
HDHD3	0	0.0559440559440559	22.2777611768547	2.35923117719168e-06	0.0430087843602043
IL21R	0	0.0559440559440559	22.2777611768547	2.35923117719168e-06	0.0430087843602043
IL4R	0	0.0559440559440559	22.2777611768547	2.35923117719168e-06	0.0430087843602043
INO80C	0	0.0559440559440559	22.2777611768547	2.35923117719168e-06	0.0430087843602043
ITGAX	0	0.0559440559440559	22.2777611768547	2.35923117719168e-06	0.0430087843602043
KDM8	0	0.0559440559440559	22.2777611768547	2.35923117719168e-06	0.0430087843602043
MOCOS	0	0.0559440559440559	22.2777611768547	2.35923117719168e-06	0.0430087843602043
MYT1L	0	0.0559440559440559	22.2777611768547	2.35923117719168e-06	0.0430087843602043
NSMCE1	0	0.0559440559440559	22.2777611768547	2.35923117719168e-06	0.0430087843602043
POLE3	0	0.0559440559440559	22.2777611768547	2.35923117719168e-06	0.0430087843602043
PTPN2	0	0.0559440559440559	22.2777611768547	2.35923117719168e-06	0.0430087843602043
PXDN	0	0.0559440559440559	22.2777611768547	2.35923117719168e-06	0.0430087843602043
SEH1L	0	0.0559440559440559	22.2777611768547	2.35923117719168e-06	0.0430087843602043
SNTG2	0	0.0559440559440559	22.2777611768547	2.35923117719168e-06	0.0430087843602043
TMEM18	0	0.0559440559440559	22.2777611768547	2.35923117719168e-06	0.0430087843602043
TOM1L1	0	0.0559440559440559	22.2777611768547	2.35923117719168e-06	0.0430087843602043
TPO	0	0.0559440559440559	22.2777611768547	2.35923117719168e-06	0.0430087843602043
TTLL11	0	0.0559440559440559	22.2777611768547	2.35923117719168e-06	0.0430087843602043
WDR31	0	0.0559440559440559	22.2777611768547	2.35923117719168e-06	0.0430087843602043
ZNF24	0	0.0559440559440559	22.2777611768547	2.35923117719168e-06	0.0430087843602043
ABCD4	0	0.0559440559440559	22.2777611768547	2.35923117719168e-06	0.0430087843602043
ACOT1	0	0.0559440559440559	22.2777611768547	2.35923117719168e-06	0.0430087843602043
ACOT2	0	0.0559440559440559	22.2777611768547	2.35923117719168e-06	0.0430087843602043
ACOT4	0	0.0559440559440559	22.2777611768547	2.35923117719168e-06	0.0430087843602043
ACYP1	0	0.0559440559440559	22.2777611768547	2.35923117719168e-06	0.0430087843602043
ALDH6A1	0	0.0559440559440559	22.2777611768547	2.35923117719168e-06	0.0430087843602043
AREL1	0	0.0559440559440559	22.2777611768547	2.35923117719168e-06	0.0430087843602043
BBOF1	0	0.0559440559440559	22.2777611768547	2.35923117719168e-06	0.0430087843602043
C12orf40	0	0.0559440559440559	22.2777611768547	2.35923117719168e-06	0.0430087843602043
C19orf71	0	0.0559440559440559	22.2777611768547	2.35923117719168e-06	0.0430087843602043
CELF5	0	0.0559440559440559	22.2777611768547	2.35923117719168e-06	0.0430087843602043
COQ6	0	0.0559440559440559	22.2777611768547	2.35923117719168e-06	0.0430087843602043
DCAF4	0	0.0559440559440559	22.2777611768547	2.35923117719168e-06	0.0430087843602043
DLST	0	0.0559440559440559	22.2777611768547	2.35923117719168e-06	0.0430087843602043
DNAL1	0	0.0559440559440559	22.2777611768547	2.35923117719168e-06	0.0430087843602043
DOHH	0	0.0559440559440559	22.2777611768547	2.35923117719168e-06	0.0430087843602043
DPF3	0	0.0559440559440559	22.2777611768547	2.35923117719168e-06	0.0430087843602043
EIF2B2	0	0.0559440559440559	22.2777611768547	2.35923117719168e-06	0.0430087843602043
ELMSAN1	0	0.0559440559440559	22.2777611768547	2.35923117719168e-06	0.0430087843602043
ENTPD5	0	0.0559440559440559	22.2777611768547	2.35923117719168e-06	0.0430087843602043
FAM161B	0	0.0559440559440559	22.2777611768547	2.35923117719168e-06	0.0430087843602043
FCF1	0	0.0559440559440559	22.2777611768547	2.35923117719168e-06	0.0430087843602043
FZR1	0	0.0559440559440559	22.2777611768547	2.35923117719168e-06	0.0430087843602043
GIPC3	0	0.0559440559440559	22.2777611768547	2.35923117719168e-06	0.0430087843602043
GNA11	0	0.0559440559440559	22.2777611768547	2.35923117719168e-06	0.0430087843602043
GNA15	0	0.0559440559440559	22.2777611768547	2.35923117719168e-06	0.0430087843602043
HEATR4	0	0.0559440559440559	22.2777611768547	2.35923117719168e-06	0.0430087843602043
HMG20B	0	0.0559440559440559	22.2777611768547	2.35923117719168e-06	0.0430087843602043
ISCA2	0	0.0559440559440559	22.2777611768547	2.35923117719168e-06	0.0430087843602043
LIN52	0	0.0559440559440559	22.2777611768547	2.35923117719168e-06	0.0430087843602043
LTBP2	0	0.0559440559440559	22.2777611768547	2.35923117719168e-06	0.0430087843602043
MFSD12	0	0.0559440559440559	22.2777611768547	2.35923117719168e-06	0.0430087843602043
MLH3	0	0.0559440559440559	22.2777611768547	2.35923117719168e-06	0.0430087843602043
NCLN	0	0.0559440559440559	22.2777611768547	2.35923117719168e-06	0.0430087843602043
NEK10	0	0.0559440559440559	22.2777611768547	2.35923117719168e-06	0.0430087843602043
NEK9	0	0.0559440559440559	22.2777611768547	2.35923117719168e-06	0.0430087843602043
NFIC	0	0.0559440559440559	22.2777611768547	2.35923117719168e-06	0.0430087843602043
NPC2	0	0.0559440559440559	22.2777611768547	2.35923117719168e-06	0.0430087843602043
PGF	0	0.0559440559440559	22.2777611768547	2.35923117719168e-06	0.0430087843602043
PNMA1	0	0.0559440559440559	22.2777611768547	2.35923117719168e-06	0.0430087843602043
PROX2	0	0.0559440559440559	22.2777611768547	2.35923117719168e-06	0.0430087843602043
PTGR2	0	0.0559440559440559	22.2777611768547	2.35923117719168e-06	0.0430087843602043
RAB31	0	0.0559440559440559	22.2777611768547	2.35923117719168e-06	0.0430087843602043
RBM25	0	0.0559440559440559	22.2777611768547	2.35923117719168e-06	0.0430087843602043
RERGL	0	0.0559440559440559	22.2777611768547	2.35923117719168e-06	0.0430087843602043
RIOX1	0	0.0559440559440559	22.2777611768547	2.35923117719168e-06	0.0430087843602043
RPS6KL1	0	0.0559440559440559	22.2777611768547	2.35923117719168e-06	0.0430087843602043
S1PR4	0	0.0559440559440559	22.2777611768547	2.35923117719168e-06	0.0430087843602043
SLC4A7	0	0.0559440559440559	22.2777611768547	2.35923117719168e-06	0.0430087843602043
SMIM24	0	0.0559440559440559	22.2777611768547	2.35923117719168e-06	0.0430087843602043
SYNDIG1L	0	0.0559440559440559	22.2777611768547	2.35923117719168e-06	0.0430087843602043
TMED10	0	0.0559440559440559	22.2777611768547	2.35923117719168e-06	0.0430087843602043
TPGS2	0	0.0559440559440559	22.2777611768547	2.35923117719168e-06	0.0430087843602043
VRTN	0	0.0559440559440559	22.2777611768547	2.35923117719168e-06	0.0430087843602043
VSX2	0	0.0559440559440559	22.2777611768547	2.35923117719168e-06	0.0430087843602043
YLPM1	0	0.0559440559440559	22.2777611768547	2.35923117719168e-06	0.0430087843602043
ZC2HC1C	0	0.0559440559440559	22.2777611768547	2.35923117719168e-06	0.0430087843602043
ZNF410	0	0.0559440559440559	22.2777611768547	2.35923117719168e-06	0.0430087843602043
ABHD3	0	0.0559440559440559	22.2777611768547	2.35923117719168e-06	0.0430087843602043
ACOT6	0	0.0559440559440559	22.2777611768547	2.35923117719168e-06	0.0430087843602043
ACSBG2	0	0.0559440559440559	22.2777611768547	2.35923117719168e-06	0.0430087843602043
AHSP	0	0.0559440559440559	22.2777611768547	2.35923117719168e-06	0.0430087843602043
AK8	0	0.0559440559440559	22.2777611768547	2.35923117719168e-06	0.0430087843602043
ALKBH7	0	0.0559440559440559	22.2777611768547	2.35923117719168e-06	0.0430087843602043
ARIH2	0	0.0559440559440559	22.2777611768547	2.35923117719168e-06	0.0430087843602043
ARMC5	0	0.0559440559440559	22.2777611768547	2.35923117719168e-06	0.0430087843602043
AZI2	0	0.0559440559440559	22.2777611768547	2.35923117719168e-06	0.0430087843602043
C16orf58	0	0.0559440559440559	22.2777611768547	2.35923117719168e-06	0.0430087843602043
C3orf84	0	0.0559440559440559	22.2777611768547	2.35923117719168e-06	0.0430087843602043
CAPS	0	0.0559440559440559	22.2777611768547	2.35923117719168e-06	0.0430087843602043
CCDC36	0	0.0559440559440559	22.2777611768547	2.35923117719168e-06	0.0430087843602043
CCDC71	0	0.0559440559440559	22.2777611768547	2.35923117719168e-06	0.0430087843602043
CEP128	0	0.0559440559440559	22.2777611768547	2.35923117719168e-06	0.0430087843602043
CLPP	0	0.0559440559440559	22.2777611768547	2.35923117719168e-06	0.0430087843602043
CMC1	0	0.0559440559440559	22.2777611768547	2.35923117719168e-06	0.0430087843602043
COX6A2	0	0.0559440559440559	22.2777611768547	2.35923117719168e-06	0.0430087843602043
DALRD3	0	0.0559440559440559	22.2777611768547	2.35923117719168e-06	0.0430087843602043
DERA	0	0.0559440559440559	22.2777611768547	2.35923117719168e-06	0.0430087843602043
EOMES	0	0.0559440559440559	22.2777611768547	2.35923117719168e-06	0.0430087843602043
ESCO1	0	0.0559440559440559	22.2777611768547	2.35923117719168e-06	0.0430087843602043
FUT3	0	0.0559440559440559	22.2777611768547	2.35923117719168e-06	0.0430087843602043
FUT5	0	0.0559440559440559	22.2777611768547	2.35923117719168e-06	0.0430087843602043
FUT6	0	0.0559440559440559	22.2777611768547	2.35923117719168e-06	0.0430087843602043
GPR31	0	0.0559440559440559	22.2777611768547	2.35923117719168e-06	0.0430087843602043
GTF2F1	0	0.0559440559440559	22.2777611768547	2.35923117719168e-06	0.0430087843602043
GTF3C4	0	0.0559440559440559	22.2777611768547	2.35923117719168e-06	0.0430087843602043
IMPDH2	0	0.0559440559440559	22.2777611768547	2.35923117719168e-06	0.0430087843602043
ITGAD	0	0.0559440559440559	22.2777611768547	2.35923117719168e-06	0.0430087843602043
KHSRP	0	0.0559440559440559	22.2777611768547	2.35923117719168e-06	0.0430087843602043
KLHDC8B	0	0.0559440559440559	22.2777611768547	2.35923117719168e-06	0.0430087843602043
LAMB2	0	0.0559440559440559	22.2777611768547	2.35923117719168e-06	0.0430087843602043
LRRC3B	0	0.0559440559440559	22.2777611768547	2.35923117719168e-06	0.0430087843602043
MATK	0	0.0559440559440559	22.2777611768547	2.35923117719168e-06	0.0430087843602043
MED13	0	0.0559440559440559	22.2777611768547	2.35923117719168e-06	0.0430087843602043
MED27	0	0.0559440559440559	22.2777611768547	2.35923117719168e-06	0.0430087843602043
MGST1	0	0.0559440559440559	22.2777611768547	2.35923117719168e-06	0.0430087843602043
MLLT1	0	0.0559440559440559	22.2777611768547	2.35923117719168e-06	0.0430087843602043
NDUFA11	0	0.0559440559440559	22.2777611768547	2.35923117719168e-06	0.0430087843602043
NDUFAF3	0	0.0559440559440559	22.2777611768547	2.35923117719168e-06	0.0430087843602043
NRTN	0	0.0559440559440559	22.2777611768547	2.35923117719168e-06	0.0430087843602043
P4HTM	0	0.0559440559440559	22.2777611768547	2.35923117719168e-06	0.0430087843602043
PDE3A	0	0.0559440559440559	22.2777611768547	2.35923117719168e-06	0.0430087843602043
PIK3C2G	0	0.0559440559440559	22.2777611768547	2.35923117719168e-06	0.0430087843602043
PSMA8	0	0.0559440559440559	22.2777611768547	2.35923117719168e-06	0.0430087843602043
PSPN	0	0.0559440559440559	22.2777611768547	2.35923117719168e-06	0.0430087843602043
QARS	0	0.0559440559440559	22.2777611768547	2.35923117719168e-06	0.0430087843602043
QRICH1	0	0.0559440559440559	22.2777611768547	2.35923117719168e-06	0.0430087843602043
RANBP3	0	0.0559440559440559	22.2777611768547	2.35923117719168e-06	0.0430087843602043
RFX2	0	0.0559440559440559	22.2777611768547	2.35923117719168e-06	0.0430087843602043
SLC15A5	0	0.0559440559440559	22.2777611768547	2.35923117719168e-06	0.0430087843602043
SLC25A41	0	0.0559440559440559	22.2777611768547	2.35923117719168e-06	0.0430087843602043
SLC5A2	0	0.0559440559440559	22.2777611768547	2.35923117719168e-06	0.0430087843602043
STRAP	0	0.0559440559440559	22.2777611768547	2.35923117719168e-06	0.0430087843602043
TAF4B	0	0.0559440559440559	22.2777611768547	2.35923117719168e-06	0.0430087843602043
TCP10	0	0.0559440559440559	22.2777611768547	2.35923117719168e-06	0.0430087843602043
TCP10L2	0	0.0559440559440559	22.2777611768547	2.35923117719168e-06	0.0430087843602043
TGFB1I1	0	0.0559440559440559	22.2777611768547	2.35923117719168e-06	0.0430087843602043
TMEM63C	0	0.0559440559440559	22.2777611768547	2.35923117719168e-06	0.0430087843602043
TTLL2	0	0.0559440559440559	22.2777611768547	2.35923117719168e-06	0.0430087843602043
UNC93A	0	0.0559440559440559	22.2777611768547	2.35923117719168e-06	0.0430087843602043
USP19	0	0.0559440559440559	22.2777611768547	2.35923117719168e-06	0.0430087843602043
VMAC	0	0.0559440559440559	22.2777611768547	2.35923117719168e-06	0.0430087843602043
WDR6	0	0.0559440559440559	22.2777611768547	2.35923117719168e-06	0.0430087843602043
ZCWPW2	0	0.0559440559440559	22.2777611768547	2.35923117719168e-06	0.0430087843602043
ZFR2	0	0.0559440559440559	22.2777611768547	2.35923117719168e-06	0.0430087843602043
ZFYVE1	0	0.0559440559440559	22.2777611768547	2.35923117719168e-06	0.0430087843602043
ZNF720	0	0.0559440559440559	22.2777611768547	2.35923117719168e-06	0.0430087843602043
ZNF843	0	0.0559440559440559	22.2777611768547	2.35923117719168e-06	0.0430087843602043
AIF1L	0	0.0559440559440559	22.2777611768547	2.35923117719168e-06	0.0430087843602043
ALPK1	0	0.0559440559440559	22.2777611768547	2.35923117719168e-06	0.0430087843602043
AP1AR	0	0.0559440559440559	22.2777611768547	2.35923117719168e-06	0.0430087843602043
APP	0	0.0559440559440559	22.2777611768547	2.35923117719168e-06	0.0430087843602043
ASS1	0	0.0559440559440559	22.2777611768547	2.35923117719168e-06	0.0430087843602043
ATP5F1A	0	0.0559440559440559	22.2777611768547	2.35923117719168e-06	0.0430087843602043
ATP5PF	0	0.0559440559440559	22.2777611768547	2.35923117719168e-06	0.0430087843602043
C3orf18	0	0.0559440559440559	22.2777611768547	2.35923117719168e-06	0.0430087843602043
C3orf62	0	0.0559440559440559	22.2777611768547	2.35923117719168e-06	0.0430087843602043
C6orf120	0	0.0559440559440559	22.2777611768547	2.35923117719168e-06	0.0430087843602043
CACNA2D2	0	0.0559440559440559	22.2777611768547	2.35923117719168e-06	0.0430087843602043
CD2BP2	0	0.0559440559440559	22.2777611768547	2.35923117719168e-06	0.0430087843602043
CISH	0	0.0559440559440559	22.2777611768547	2.35923117719168e-06	0.0430087843602043
CLIC6	0	0.0559440559440559	22.2777611768547	2.35923117719168e-06	0.0430087843602043
CYB561D2	0	0.0559440559440559	22.2777611768547	2.35923117719168e-06	0.0430087843602043
DCAF1	0	0.0559440559440559	22.2777611768547	2.35923117719168e-06	0.0430087843602043
DOCK3	0	0.0559440559440559	22.2777611768547	2.35923117719168e-06	0.0430087843602043
EXOSC2	0	0.0559440559440559	22.2777611768547	2.35923117719168e-06	0.0430087843602043
FAM78A	0	0.0559440559440559	22.2777611768547	2.35923117719168e-06	0.0430087843602043
FIBCD1	0	0.0559440559440559	22.2777611768547	2.35923117719168e-06	0.0430087843602043
FUBP3	0	0.0559440559440559	22.2777611768547	2.35923117719168e-06	0.0430087843602043
GABPA	0	0.0559440559440559	22.2777611768547	2.35923117719168e-06	0.0430087843602043
GPX1	0	0.0559440559440559	22.2777611768547	2.35923117719168e-06	0.0430087843602043
HAUS1	0	0.0559440559440559	22.2777611768547	2.35923117719168e-06	0.0430087843602043
HEMK1	0	0.0559440559440559	22.2777611768547	2.35923117719168e-06	0.0430087843602043
HYAL1	0	0.0559440559440559	22.2777611768547	2.35923117719168e-06	0.0430087843602043
HYAL2	0	0.0559440559440559	22.2777611768547	2.35923117719168e-06	0.0430087843602043
HYAL3	0	0.0559440559440559	22.2777611768547	2.35923117719168e-06	0.0430087843602043
IFRD2	0	0.0559440559440559	22.2777611768547	2.35923117719168e-06	0.0430087843602043
LAMC3	0	0.0559440559440559	22.2777611768547	2.35923117719168e-06	0.0430087843602043
LSMEM2	0	0.0559440559440559	22.2777611768547	2.35923117719168e-06	0.0430087843602043
MANF	0	0.0559440559440559	22.2777611768547	2.35923117719168e-06	0.0430087843602043
MAPKAPK3	0	0.0559440559440559	22.2777611768547	2.35923117719168e-06	0.0430087843602043
NAA80	0	0.0559440559440559	22.2777611768547	2.35923117719168e-06	0.0430087843602043
NPRL2	0	0.0559440559440559	22.2777611768547	2.35923117719168e-06	0.0430087843602043
PHF10	0	0.0559440559440559	22.2777611768547	2.35923117719168e-06	0.0430087843602043
PLPP7	0	0.0559440559440559	22.2777611768547	2.35923117719168e-06	0.0430087843602043
PPP4R1	0	0.0559440559440559	22.2777611768547	2.35923117719168e-06	0.0430087843602043
PRDM12	0	0.0559440559440559	22.2777611768547	2.35923117719168e-06	0.0430087843602043
PRRC2B	0	0.0559440559440559	22.2777611768547	2.35923117719168e-06	0.0430087843602043
QRFP	0	0.0559440559440559	22.2777611768547	2.35923117719168e-06	0.0430087843602043
RALBP1	0	0.0559440559440559	22.2777611768547	2.35923117719168e-06	0.0430087843602043
RASSF1	0	0.0559440559440559	22.2777611768547	2.35923117719168e-06	0.0430087843602043
RBM15B	0	0.0559440559440559	22.2777611768547	2.35923117719168e-06	0.0430087843602043
SIGLEC15	0	0.0559440559440559	22.2777611768547	2.35923117719168e-06	0.0430087843602043
SLC14A1	0	0.0559440559440559	22.2777611768547	2.35923117719168e-06	0.0430087843602043
SLC14A2	0	0.0559440559440559	22.2777611768547	2.35923117719168e-06	0.0430087843602043
SLC25A23	0	0.0559440559440559	22.2777611768547	2.35923117719168e-06	0.0430087843602043
TCTE3	0	0.0559440559440559	22.2777611768547	2.35923117719168e-06	0.0430087843602043
TIFA	0	0.0559440559440559	22.2777611768547	2.35923117719168e-06	0.0430087843602043
TMEM115	0	0.0559440559440559	22.2777611768547	2.35923117719168e-06	0.0430087843602043
TUSC2	0	0.0559440559440559	22.2777611768547	2.35923117719168e-06	0.0430087843602043
TWSG1	0	0.0559440559440559	22.2777611768547	2.35923117719168e-06	0.0430087843602043
USP4	0	0.0559440559440559	22.2777611768547	2.35923117719168e-06	0.0430087843602043
ZMYND10	0	0.0559440559440559	22.2777611768547	2.35923117719168e-06	0.0430087843602043
ACTB	0	0.0559440559440559	22.2777611768547	2.35923117719168e-06	0.0430087843602043
AFDN	0	0.0559440559440559	22.2777611768547	2.35923117719168e-06	0.0430087843602043
AIMP2	0	0.0559440559440559	22.2777611768547	2.35923117719168e-06	0.0430087843602043
ANKRD12	0	0.0559440559440559	22.2777611768547	2.35923117719168e-06	0.0430087843602043
ANKRD30B	0	0.0559440559440559	22.2777611768547	2.35923117719168e-06	0.0430087843602043
ANKRD61	0	0.0559440559440559	22.2777611768547	2.35923117719168e-06	0.0430087843602043
BANP	0	0.0559440559440559	22.2777611768547	2.35923117719168e-06	0.0430087843602043
BICRAL	0	0.0559440559440559	22.2777611768547	2.35923117719168e-06	0.0430087843602043
C18orf25	0	0.0559440559440559	22.2777611768547	2.35923117719168e-06	0.0430087843602043
CA5A	0	0.0559440559440559	22.2777611768547	2.35923117719168e-06	0.0430087843602043
CCZ1	0	0.0559440559440559	22.2777611768547	2.35923117719168e-06	0.0430087843602043
CDKAL1	0	0.0559440559440559	22.2777611768547	2.35923117719168e-06	0.0430087843602043
CDKN2A	0	0.0559440559440559	22.2777611768547	2.35923117719168e-06	0.0430087843602043
CDKN2B	0	0.0559440559440559	22.2777611768547	2.35923117719168e-06	0.0430087843602043
CLEC4A	0	0.0559440559440559	22.2777611768547	2.35923117719168e-06	0.0430087843602043
CLEC6A	0	0.0559440559440559	22.2777611768547	2.35923117719168e-06	0.0430087843602043
CYTH3	0	0.0559440559440559	22.2777611768547	2.35923117719168e-06	0.0430087843602043
DACT2	0	0.0559440559440559	22.2777611768547	2.35923117719168e-06	0.0430087843602043
DLL1	0	0.0559440559440559	22.2777611768547	2.35923117719168e-06	0.0430087843602043
EIF2AK1	0	0.0559440559440559	22.2777611768547	2.35923117719168e-06	0.0430087843602043
ENGASE	0	0.0559440559440559	22.2777611768547	2.35923117719168e-06	0.0430087843602043
EPG5	0	0.0559440559440559	22.2777611768547	2.35923117719168e-06	0.0430087843602043
EPS8	0	0.0559440559440559	22.2777611768547	2.35923117719168e-06	0.0430087843602043
ERMARD	0	0.0559440559440559	22.2777611768547	2.35923117719168e-06	0.0430087843602043
FAM220A	0	0.0559440559440559	22.2777611768547	2.35923117719168e-06	0.0430087843602043
FAM243A	0	0.0559440559440559	22.2777611768547	2.35923117719168e-06	0.0430087843602043
FAM90A1	0	0.0559440559440559	22.2777611768547	2.35923117719168e-06	0.0430087843602043
FOXC2	0	0.0559440559440559	22.2777611768547	2.35923117719168e-06	0.0430087843602043
FOXF1	0	0.0559440559440559	22.2777611768547	2.35923117719168e-06	0.0430087843602043
FOXK1	0	0.0559440559440559	22.2777611768547	2.35923117719168e-06	0.0430087843602043
FOXL1	0	0.0559440559440559	22.2777611768547	2.35923117719168e-06	0.0430087843602043
FRMD1	0	0.0559440559440559	22.2777611768547	2.35923117719168e-06	0.0430087843602043
GRIK1-AS2	0	0.0559440559440559	22.2777611768547	2.35923117719168e-06	0.0430087843602043
ITGAL	0	0.0559440559440559	22.2777611768547	2.35923117719168e-06	0.0430087843602043
JAM2	0	0.0559440559440559	22.2777611768547	2.35923117719168e-06	0.0430087843602043
JPH3	0	0.0559440559440559	22.2777611768547	2.35923117719168e-06	0.0430087843602043
KCNE1	0	0.0559440559440559	22.2777611768547	2.35923117719168e-06	0.0430087843602043
KCNE2	0	0.0559440559440559	22.2777611768547	2.35923117719168e-06	0.0430087843602043
KIF25	0	0.0559440559440559	22.2777611768547	2.35923117719168e-06	0.0430087843602043
LOXHD1	0	0.0559440559440559	22.2777611768547	2.35923117719168e-06	0.0430087843602043
LRRC37A3	0	0.0559440559440559	22.2777611768547	2.35923117719168e-06	0.0430087843602043
MMD2	0	0.0559440559440559	22.2777611768547	2.35923117719168e-06	0.0430087843602043
MRPL39	0	0.0559440559440559	22.2777611768547	2.35923117719168e-06	0.0430087843602043
MTHFSD	0	0.0559440559440559	22.2777611768547	2.35923117719168e-06	0.0430087843602043
MYOM1	0	0.0559440559440559	22.2777611768547	2.35923117719168e-06	0.0430087843602043
NECAP1	0	0.0559440559440559	22.2777611768547	2.35923117719168e-06	0.0430087843602043
NUP214	0	0.0559440559440559	22.2777611768547	2.35923117719168e-06	0.0430087843602043
OCM	0	0.0559440559440559	22.2777611768547	2.35923117719168e-06	0.0430087843602043
PAPOLB	0	0.0559440559440559	22.2777611768547	2.35923117719168e-06	0.0430087843602043
PDCD2	0	0.0559440559440559	22.2777611768547	2.35923117719168e-06	0.0430087843602043
PMS2	0	0.0559440559440559	22.2777611768547	2.35923117719168e-06	0.0430087843602043
PSMB1	0	0.0559440559440559	22.2777611768547	2.35923117719168e-06	0.0430087843602043
PSTPIP2	0	0.0559440559440559	22.2777611768547	2.35923117719168e-06	0.0430087843602043
RADIL	0	0.0559440559440559	22.2777611768547	2.35923117719168e-06	0.0430087843602043
RBAK	0	0.0559440559440559	22.2777611768547	2.35923117719168e-06	0.0430087843602043
RBAK-RBAKDN	0	0.0559440559440559	22.2777611768547	2.35923117719168e-06	0.0430087843602043
RCAN1	0	0.0559440559440559	22.2777611768547	2.35923117719168e-06	0.0430087843602043
RNF165	0	0.0559440559440559	22.2777611768547	2.35923117719168e-06	0.0430087843602043
RNF216	0	0.0559440559440559	22.2777611768547	2.35923117719168e-06	0.0430087843602043
ROCK1	0	0.0559440559440559	22.2777611768547	2.35923117719168e-06	0.0430087843602043
RPS6KA2	0	0.0559440559440559	22.2777611768547	2.35923117719168e-06	0.0430087843602043
RSPH10B	0	0.0559440559440559	22.2777611768547	2.35923117719168e-06	0.0430087843602043
SLC29A4	0	0.0559440559440559	22.2777611768547	2.35923117719168e-06	0.0430087843602043
SLC7A5	0	0.0559440559440559	22.2777611768547	2.35923117719168e-06	0.0430087843602043
SMIM11A	0	0.0559440559440559	22.2777611768547	2.35923117719168e-06	0.0430087843602043
SMIM34A	0	0.0559440559440559	22.2777611768547	2.35923117719168e-06	0.0430087843602043
SYT4	0	0.0559440559440559	22.2777611768547	2.35923117719168e-06	0.0430087843602043
TBC1D10B	0	0.0559440559440559	22.2777611768547	2.35923117719168e-06	0.0430087843602043
TBP	0	0.0559440559440559	22.2777611768547	2.35923117719168e-06	0.0430087843602043
TMC6	0	0.0559440559440559	22.2777611768547	2.35923117719168e-06	0.0430087843602043
TNRC18	0	0.0559440559440559	22.2777611768547	2.35923117719168e-06	0.0430087843602043
USP42	0	0.0559440559440559	22.2777611768547	2.35923117719168e-06	0.0430087843602043
WDR27	0	0.0559440559440559	22.2777611768547	2.35923117719168e-06	0.0430087843602043
WIPI2	0	0.0559440559440559	22.2777611768547	2.35923117719168e-06	0.0430087843602043
ZCCHC14	0	0.0559440559440559	22.2777611768547	2.35923117719168e-06	0.0430087843602043
ZNF521	0	0.0559440559440559	22.2777611768547	2.35923117719168e-06	0.0430087843602043
ZNF688	0	0.0559440559440559	22.2777611768547	2.35923117719168e-06	0.0430087843602043
ZNF705A	0	0.0559440559440559	22.2777611768547	2.35923117719168e-06	0.0430087843602043
ZNF747	0	0.0559440559440559	22.2777611768547	2.35923117719168e-06	0.0430087843602043
ZNF764	0	0.0559440559440559	22.2777611768547	2.35923117719168e-06	0.0430087843602043
ZNF768	0	0.0559440559440559	22.2777611768547	2.35923117719168e-06	0.0430087843602043
ZNF785	0	0.0559440559440559	22.2777611768547	2.35923117719168e-06	0.0430087843602043
ACTR3B	0	0.0559440559440559	22.2777611768547	2.35923117719168e-06	0.0430087843602043
AP5Z1	0	0.0559440559440559	22.2777611768547	2.35923117719168e-06	0.0430087843602043
APOH	0	0.0559440559440559	22.2777611768547	2.35923117719168e-06	0.0430087843602043
C15orf39	0	0.0559440559440559	22.2777611768547	2.35923117719168e-06	0.0430087843602043
C1QTNF1	0	0.0559440559440559	22.2777611768547	2.35923117719168e-06	0.0430087843602043
C3AR1	0	0.0559440559440559	22.2777611768547	2.35923117719168e-06	0.0430087843602043
CAMK2D	0	0.0559440559440559	22.2777611768547	2.35923117719168e-06	0.0430087843602043
CEACAM3	0	0.0559440559440559	22.2777611768547	2.35923117719168e-06	0.0430087843602043
CEACAM6	0	0.0559440559440559	22.2777611768547	2.35923117719168e-06	0.0430087843602043
COL10A1	0	0.0559440559440559	22.2777611768547	2.35923117719168e-06	0.0430087843602043
CRYZL1	0	0.0559440559440559	22.2777611768547	2.35923117719168e-06	0.0430087843602043
CTAGE15	0	0.0559440559440559	22.2777611768547	2.35923117719168e-06	0.0430087843602043
CTAGE6	0	0.0559440559440559	22.2777611768547	2.35923117719168e-06	0.0430087843602043
DAGLB	0	0.0559440559440559	22.2777611768547	2.35923117719168e-06	0.0430087843602043
DMRTC2	0	0.0559440559440559	22.2777611768547	2.35923117719168e-06	0.0430087843602043
DNAH17	0	0.0559440559440559	22.2777611768547	2.35923117719168e-06	0.0430087843602043
DONSON	0	0.0559440559440559	22.2777611768547	2.35923117719168e-06	0.0430087843602043
ENPP7	0	0.0559440559440559	22.2777611768547	2.35923117719168e-06	0.0430087843602043
ERG	0	0.0559440559440559	22.2777611768547	2.35923117719168e-06	0.0430087843602043
FBXL18	0	0.0559440559440559	22.2777611768547	2.35923117719168e-06	0.0430087843602043
FERD3L	0	0.0559440559440559	22.2777611768547	2.35923117719168e-06	0.0430087843602043
FOXJ2	0	0.0559440559440559	22.2777611768547	2.35923117719168e-06	0.0430087843602043
GALNT11	0	0.0559440559440559	22.2777611768547	2.35923117719168e-06	0.0430087843602043
GALNTL5	0	0.0559440559440559	22.2777611768547	2.35923117719168e-06	0.0430087843602043
GART	0	0.0559440559440559	22.2777611768547	2.35923117719168e-06	0.0430087843602043
GRID2IP	0	0.0559440559440559	22.2777611768547	2.35923117719168e-06	0.0430087843602043
GYPA	0	0.0559440559440559	22.2777611768547	2.35923117719168e-06	0.0430087843602043
GYPB	0	0.0559440559440559	22.2777611768547	2.35923117719168e-06	0.0430087843602043
GYPE	0	0.0559440559440559	22.2777611768547	2.35923117719168e-06	0.0430087843602043
HDAC9	0	0.0559440559440559	22.2777611768547	2.35923117719168e-06	0.0430087843602043
KDELR2	0	0.0559440559440559	22.2777611768547	2.35923117719168e-06	0.0430087843602043
LPP	0	0.0559440559440559	22.2777611768547	2.35923117719168e-06	0.0430087843602043
LYPD4	0	0.0559440559440559	22.2777611768547	2.35923117719168e-06	0.0430087843602043
MAD2L1	0	0.0559440559440559	22.2777611768547	2.35923117719168e-06	0.0430087843602043
MAML3	0	0.0559440559440559	22.2777611768547	2.35923117719168e-06	0.0430087843602043
MMAA	0	0.0559440559440559	22.2777611768547	2.35923117719168e-06	0.0430087843602043
PDE5A	0	0.0559440559440559	22.2777611768547	2.35923117719168e-06	0.0430087843602043
PPP3CA	0	0.0559440559440559	22.2777611768547	2.35923117719168e-06	0.0430087843602043
RAC1	0	0.0559440559440559	22.2777611768547	2.35923117719168e-06	0.0430087843602043
SEMA7A	0	0.0559440559440559	22.2777611768547	2.35923117719168e-06	0.0430087843602043
SETBP1	0	0.0559440559440559	22.2777611768547	2.35923117719168e-06	0.0430087843602043
SLC17A4	0	0.0559440559440559	22.2777611768547	2.35923117719168e-06	0.0430087843602043
SON	0	0.0559440559440559	22.2777611768547	2.35923117719168e-06	0.0430087843602043
TAS2R10	0	0.0559440559440559	22.2777611768547	2.35923117719168e-06	0.0430087843602043
TAS2R7	0	0.0559440559440559	22.2777611768547	2.35923117719168e-06	0.0430087843602043
TAS2R8	0	0.0559440559440559	22.2777611768547	2.35923117719168e-06	0.0430087843602043
TAS2R9	0	0.0559440559440559	22.2777611768547	2.35923117719168e-06	0.0430087843602043
TCAF1	0	0.0559440559440559	22.2777611768547	2.35923117719168e-06	0.0430087843602043
TCAF2	0	0.0559440559440559	22.2777611768547	2.35923117719168e-06	0.0430087843602043
THSD7A	0	0.0559440559440559	22.2777611768547	2.35923117719168e-06	0.0430087843602043
TMC8	0	0.0559440559440559	22.2777611768547	2.35923117719168e-06	0.0430087843602043
TMEM196	0	0.0559440559440559	22.2777611768547	2.35923117719168e-06	0.0430087843602043
TMEM67	0	0.0559440559440559	22.2777611768547	2.35923117719168e-06	0.0430087843602043
TNRC6C	0	0.0559440559440559	22.2777611768547	2.35923117719168e-06	0.0430087843602043
TRMT11	0	0.0559440559440559	22.2777611768547	2.35923117719168e-06	0.0430087843602043
TWIST1	0	0.0559440559440559	22.2777611768547	2.35923117719168e-06	0.0430087843602043
TWISTNB	0	0.0559440559440559	22.2777611768547	2.35923117719168e-06	0.0430087843602043
UBL7	0	0.0559440559440559	22.2777611768547	2.35923117719168e-06	0.0430087843602043
USP36	0	0.0559440559440559	22.2777611768547	2.35923117719168e-06	0.0430087843602043
USP38	0	0.0559440559440559	22.2777611768547	2.35923117719168e-06	0.0430087843602043
ZFPM1	0	0.0559440559440559	22.2777611768547	2.35923117719168e-06	0.0430087843602043
ZNF330	0	0.0559440559440559	22.2777611768547	2.35923117719168e-06	0.0430087843602043
ZNF469	0	0.0559440559440559	22.2777611768547	2.35923117719168e-06	0.0430087843602043
AMZ1	0	0.0559440559440559	22.2777611768547	2.35923117719168e-06	0.0430087843602043
APOBEC1	0	0.0559440559440559	22.2777611768547	2.35923117719168e-06	0.0430087843602043
BLCAP	0	0.0559440559440559	22.2777611768547	2.35923117719168e-06	0.0430087843602043
BRAT1	0	0.0559440559440559	22.2777611768547	2.35923117719168e-06	0.0430087843602043
BTBD17	0	0.0559440559440559	22.2777611768547	2.35923117719168e-06	0.0430087843602043
C17orf80	0	0.0559440559440559	22.2777611768547	2.35923117719168e-06	0.0430087843602043
C4orf3	0	0.0559440559440559	22.2777611768547	2.35923117719168e-06	0.0430087843602043
C4orf51	0	0.0559440559440559	22.2777611768547	2.35923117719168e-06	0.0430087843602043
CACNG5	0	0.0559440559440559	22.2777611768547	2.35923117719168e-06	0.0430087843602043
CANT1	0	0.0559440559440559	22.2777611768547	2.35923117719168e-06	0.0430087843602043
CARD11	0	0.0559440559440559	22.2777611768547	2.35923117719168e-06	0.0430087843602043
CBX2	0	0.0559440559440559	22.2777611768547	2.35923117719168e-06	0.0430087843602043
CD300A	0	0.0559440559440559	22.2777611768547	2.35923117719168e-06	0.0430087843602043
CD300C	0	0.0559440559440559	22.2777611768547	2.35923117719168e-06	0.0430087843602043
CD300E	0	0.0559440559440559	22.2777611768547	2.35923117719168e-06	0.0430087843602043
CD300LB	0	0.0559440559440559	22.2777611768547	2.35923117719168e-06	0.0430087843602043
CD300LD	0	0.0559440559440559	22.2777611768547	2.35923117719168e-06	0.0430087843602043
CD300LF	0	0.0559440559440559	22.2777611768547	2.35923117719168e-06	0.0430087843602043
CDC42EP4	0	0.0559440559440559	22.2777611768547	2.35923117719168e-06	0.0430087843602043
CEACAM5	0	0.0559440559440559	22.2777611768547	2.35923117719168e-06	0.0430087843602043
CENPW	0	0.0559440559440559	22.2777611768547	2.35923117719168e-06	0.0430087843602043
CEP295NL	0	0.0559440559440559	22.2777611768547	2.35923117719168e-06	0.0430087843602043
CHST12	0	0.0559440559440559	22.2777611768547	2.35923117719168e-06	0.0430087843602043
CLEC2D	0	0.0559440559440559	22.2777611768547	2.35923117719168e-06	0.0430087843602043
CLEC4C	0	0.0559440559440559	22.2777611768547	2.35923117719168e-06	0.0430087843602043
CNBD1	0	0.0559440559440559	22.2777611768547	2.35923117719168e-06	0.0430087843602043
CPSF4L	0	0.0559440559440559	22.2777611768547	2.35923117719168e-06	0.0430087843602043
CYTH1	0	0.0559440559440559	22.2777611768547	2.35923117719168e-06	0.0430087843602043
DGKB	0	0.0559440559440559	22.2777611768547	2.35923117719168e-06	0.0430087843602043
DNAAF5	0	0.0559440559440559	22.2777611768547	2.35923117719168e-06	0.0430087843602043
DNAI2	0	0.0559440559440559	22.2777611768547	2.35923117719168e-06	0.0430087843602043
DPPA3	0	0.0559440559440559	22.2777611768547	2.35923117719168e-06	0.0430087843602043
ECHDC1	0	0.0559440559440559	22.2777611768547	2.35923117719168e-06	0.0430087843602043
EIF3B	0	0.0559440559440559	22.2777611768547	2.35923117719168e-06	0.0430087843602043
ELFN1	0	0.0559440559440559	22.2777611768547	2.35923117719168e-06	0.0430087843602043
EXOC7	0	0.0559440559440559	22.2777611768547	2.35923117719168e-06	0.0430087843602043
FABP2	0	0.0559440559440559	22.2777611768547	2.35923117719168e-06	0.0430087843602043
GAB1	0	0.0559440559440559	22.2777611768547	2.35923117719168e-06	0.0430087843602043
GDF3	0	0.0559440559440559	22.2777611768547	2.35923117719168e-06	0.0430087843602043
GET4	0	0.0559440559440559	22.2777611768547	2.35923117719168e-06	0.0430087843602043
GHRH	0	0.0559440559440559	22.2777611768547	2.35923117719168e-06	0.0430087843602043
GNA12	0	0.0559440559440559	22.2777611768547	2.35923117719168e-06	0.0430087843602043
GPR142	0	0.0559440559440559	22.2777611768547	2.35923117719168e-06	0.0430087843602043
GPRC5C	0	0.0559440559440559	22.2777611768547	2.35923117719168e-06	0.0430087843602043
GRIFIN	0	0.0559440559440559	22.2777611768547	2.35923117719168e-06	0.0430087843602043
IQCE	0	0.0559440559440559	22.2777611768547	2.35923117719168e-06	0.0430087843602043
KIF19	0	0.0559440559440559	22.2777611768547	2.35923117719168e-06	0.0430087843602043
KLRB1	0	0.0559440559440559	22.2777611768547	2.35923117719168e-06	0.0430087843602043
LFNG	0	0.0559440559440559	22.2777611768547	2.35923117719168e-06	0.0430087843602043
LGALS3BP	0	0.0559440559440559	22.2777611768547	2.35923117719168e-06	0.0430087843602043
MAD1L1	0	0.0559440559440559	22.2777611768547	2.35923117719168e-06	0.0430087843602043
MRM2	0	0.0559440559440559	22.2777611768547	2.35923117719168e-06	0.0430087843602043
MYOZ2	0	0.0559440559440559	22.2777611768547	2.35923117719168e-06	0.0430087843602043
NANOG	0	0.0559440559440559	22.2777611768547	2.35923117719168e-06	0.0430087843602043
NANOGNB	0	0.0559440559440559	22.2777611768547	2.35923117719168e-06	0.0430087843602043
NNAT	0	0.0559440559440559	22.2777611768547	2.35923117719168e-06	0.0430087843602043
NRXN3	0	0.0559440559440559	22.2777611768547	2.35923117719168e-06	0.0430087843602043
NT5DC1	0	0.0559440559440559	22.2777611768547	2.35923117719168e-06	0.0430087843602043
NUDT1	0	0.0559440559440559	22.2777611768547	2.35923117719168e-06	0.0430087843602043
PRH2	0	0.0559440559440559	22.2777611768547	2.35923117719168e-06	0.0430087843602043
RAB37	0	0.0559440559440559	22.2777611768547	2.35923117719168e-06	0.0430087843602043
RBM12B	0	0.0559440559440559	22.2777611768547	2.35923117719168e-06	0.0430087843602043
RIT2	0	0.0559440559440559	22.2777611768547	2.35923117719168e-06	0.0430087843602043
RPL38	0	0.0559440559440559	22.2777611768547	2.35923117719168e-06	0.0430087843602043
SBSPON	0	0.0559440559440559	22.2777611768547	2.35923117719168e-06	0.0430087843602043
SLC2A14	0	0.0559440559440559	22.2777611768547	2.35923117719168e-06	0.0430087843602043
SLC2A3	0	0.0559440559440559	22.2777611768547	2.35923117719168e-06	0.0430087843602043
SMARCA5	0	0.0559440559440559	22.2777611768547	2.35923117719168e-06	0.0430087843602043
SNX8	0	0.0559440559440559	22.2777611768547	2.35923117719168e-06	0.0430087843602043
SUN1	0	0.0559440559440559	22.2777611768547	2.35923117719168e-06	0.0430087843602043
TAS2R13	0	0.0559440559440559	22.2777611768547	2.35923117719168e-06	0.0430087843602043
TAS2R20	0	0.0559440559440559	22.2777611768547	2.35923117719168e-06	0.0430087843602043
TAS2R50	0	0.0559440559440559	22.2777611768547	2.35923117719168e-06	0.0430087843602043
THSD1	0	0.0559440559440559	22.2777611768547	2.35923117719168e-06	0.0430087843602043
TIMP2	0	0.0559440559440559	22.2777611768547	2.35923117719168e-06	0.0430087843602043
TTYH2	0	0.0559440559440559	22.2777611768547	2.35923117719168e-06	0.0430087843602043
TTYH3	0	0.0559440559440559	22.2777611768547	2.35923117719168e-06	0.0430087843602043
USP53	0	0.0559440559440559	22.2777611768547	2.35923117719168e-06	0.0430087843602043
XRCC2	0	0.0559440559440559	22.2777611768547	2.35923117719168e-06	0.0430087843602043
ZNF322	0	0.0559440559440559	22.2777611768547	2.35923117719168e-06	0.0430087843602043
ZNF827	0	0.0559440559440559	22.2777611768547	2.35923117719168e-06	0.0430087843602043
ACOX1	0	0.0559440559440559	22.2777611768547	2.35923117719168e-06	0.0430087843602043
ALPG	0	0.0559440559440559	22.2777611768547	2.35923117719168e-06	0.0430087843602043
ALPI	0	0.0559440559440559	22.2777611768547	2.35923117719168e-06	0.0430087843602043
ALPP	0	0.0559440559440559	22.2777611768547	2.35923117719168e-06	0.0430087843602043
ATP6AP1L	0	0.0559440559440559	22.2777611768547	2.35923117719168e-06	0.0430087843602043
C16orf89	0	0.0559440559440559	22.2777611768547	2.35923117719168e-06	0.0430087843602043
CACNG4	0	0.0559440559440559	22.2777611768547	2.35923117719168e-06	0.0430087843602043
CHRND	0	0.0559440559440559	22.2777611768547	2.35923117719168e-06	0.0430087843602043
CHRNG	0	0.0559440559440559	22.2777611768547	2.35923117719168e-06	0.0430087843602043
CRISPLD1	0	0.0559440559440559	22.2777611768547	2.35923117719168e-06	0.0430087843602043
DPP6	0	0.0559440559440559	22.2777611768547	2.35923117719168e-06	0.0430087843602043
ECEL1	0	0.0559440559440559	22.2777611768547	2.35923117719168e-06	0.0430087843602043
EFHD1	0	0.0559440559440559	22.2777611768547	2.35923117719168e-06	0.0430087843602043
EIF4E2	0	0.0559440559440559	22.2777611768547	2.35923117719168e-06	0.0430087843602043
FAM92A	0	0.0559440559440559	22.2777611768547	2.35923117719168e-06	0.0430087843602043
FBF1	0	0.0559440559440559	22.2777611768547	2.35923117719168e-06	0.0430087843602043
GIGYF2	0	0.0559440559440559	22.2777611768547	2.35923117719168e-06	0.0430087843602043
H3F3B	0	0.0559440559440559	22.2777611768547	2.35923117719168e-06	0.0430087843602043
KCNJ13	0	0.0559440559440559	22.2777611768547	2.35923117719168e-06	0.0430087843602043
KLF12	0	0.0559440559440559	22.2777611768547	2.35923117719168e-06	0.0430087843602043
KMT2C	0	0.0559440559440559	22.2777611768547	2.35923117719168e-06	0.0430087843602043
MGARP	0	0.0559440559440559	22.2777611768547	2.35923117719168e-06	0.0430087843602043
MRPL38	0	0.0559440559440559	22.2777611768547	2.35923117719168e-06	0.0430087843602043
NDUFC1	0	0.0559440559440559	22.2777611768547	2.35923117719168e-06	0.0430087843602043
NKAIN2	0	0.0559440559440559	22.2777611768547	2.35923117719168e-06	0.0430087843602043
PDP1	0	0.0559440559440559	22.2777611768547	2.35923117719168e-06	0.0430087843602043
PI15	0	0.0559440559440559	22.2777611768547	2.35923117719168e-06	0.0430087843602043
PRKCA	0	0.0559440559440559	22.2777611768547	2.35923117719168e-06	0.0430087843602043
PRSS56	0	0.0559440559440559	22.2777611768547	2.35923117719168e-06	0.0430087843602043
SCAMP1	0	0.0559440559440559	22.2777611768547	2.35923117719168e-06	0.0430087843602043
SNORC	0	0.0559440559440559	22.2777611768547	2.35923117719168e-06	0.0430087843602043
TERF1	0	0.0559440559440559	22.2777611768547	2.35923117719168e-06	0.0430087843602043
TIGD1	0	0.0559440559440559	22.2777611768547	2.35923117719168e-06	0.0430087843602043
TRIM47	0	0.0559440559440559	22.2777611768547	2.35923117719168e-06	0.0430087843602043
TRIM65	0	0.0559440559440559	22.2777611768547	2.35923117719168e-06	0.0430087843602043
TRIQK	0	0.0559440559440559	22.2777611768547	2.35923117719168e-06	0.0430087843602043
UBN1	0	0.0559440559440559	22.2777611768547	2.35923117719168e-06	0.0430087843602043
UNC13D	0	0.0559440559440559	22.2777611768547	2.35923117719168e-06	0.0430087843602043
UNK	0	0.0559440559440559	22.2777611768547	2.35923117719168e-06	0.0430087843602043
WBP2	0	0.0559440559440559	22.2777611768547	2.35923117719168e-06	0.0430087843602043
ZFHX4	0	0.0559440559440559	22.2777611768547	2.35923117719168e-06	0.0430087843602043
ACSM4	0	0.0559440559440559	22.2777611768547	2.35923117719168e-06	0.0430087843602043
ADCY9	0	0.0559440559440559	22.2777611768547	2.35923117719168e-06	0.0430087843602043
AK6	0	0.0559440559440559	22.2777611768547	2.35923117719168e-06	0.0430087843602043
C17orf50	0	0.0559440559440559	22.2777611768547	2.35923117719168e-06	0.0430087843602043
CATSPER2	0	0.0559440559440559	22.2777611768547	2.35923117719168e-06	0.0430087843602043
CCL14	0	0.0559440559440559	22.2777611768547	2.35923117719168e-06	0.0430087843602043
CCL15	0	0.0559440559440559	22.2777611768547	2.35923117719168e-06	0.0430087843602043
CCL15-CCL14	0	0.0559440559440559	22.2777611768547	2.35923117719168e-06	0.0430087843602043
CCL16	0	0.0559440559440559	22.2777611768547	2.35923117719168e-06	0.0430087843602043
CCL18	0	0.0559440559440559	22.2777611768547	2.35923117719168e-06	0.0430087843602043
CCL23	0	0.0559440559440559	22.2777611768547	2.35923117719168e-06	0.0430087843602043
CCL3	0	0.0559440559440559	22.2777611768547	2.35923117719168e-06	0.0430087843602043
CCL3L1	0	0.0559440559440559	22.2777611768547	2.35923117719168e-06	0.0430087843602043
CCL4	0	0.0559440559440559	22.2777611768547	2.35923117719168e-06	0.0430087843602043
CCL4L2	0	0.0559440559440559	22.2777611768547	2.35923117719168e-06	0.0430087843602043
CD163	0	0.0559440559440559	22.2777611768547	2.35923117719168e-06	0.0430087843602043
CD163L1	0	0.0559440559440559	22.2777611768547	2.35923117719168e-06	0.0430087843602043
CD27	0	0.0559440559440559	22.2777611768547	2.35923117719168e-06	0.0430087843602043
CDH17	0	0.0559440559440559	22.2777611768547	2.35923117719168e-06	0.0430087843602043
CERS3	0	0.0559440559440559	22.2777611768547	2.35923117719168e-06	0.0430087843602043
CHD4	0	0.0559440559440559	22.2777611768547	2.35923117719168e-06	0.0430087843602043
CKMT1A	0	0.0559440559440559	22.2777611768547	2.35923117719168e-06	0.0430087843602043
CKMT1B	0	0.0559440559440559	22.2777611768547	2.35923117719168e-06	0.0430087843602043
CREBBP	0	0.0559440559440559	22.2777611768547	2.35923117719168e-06	0.0430087843602043
CTNNBL1	0	0.0559440559440559	22.2777611768547	2.35923117719168e-06	0.0430087843602043
CWC27	0	0.0559440559440559	22.2777611768547	2.35923117719168e-06	0.0430087843602043
DEPDC1B	0	0.0559440559440559	22.2777611768547	2.35923117719168e-06	0.0430087843602043
DHRS11	0	0.0559440559440559	22.2777611768547	2.35923117719168e-06	0.0430087843602043
DIS3L2	0	0.0559440559440559	22.2777611768547	2.35923117719168e-06	0.0430087843602043
ELF2	0	0.0559440559440559	22.2777611768547	2.35923117719168e-06	0.0430087843602043
ELL3	0	0.0559440559440559	22.2777611768547	2.35923117719168e-06	0.0430087843602043
GALNT8	0	0.0559440559440559	22.2777611768547	2.35923117719168e-06	0.0430087843602043
GAPDH	0	0.0559440559440559	22.2777611768547	2.35923117719168e-06	0.0430087843602043
GAS2L2	0	0.0559440559440559	22.2777611768547	2.35923117719168e-06	0.0430087843602043
GDAP1	0	0.0559440559440559	22.2777611768547	2.35923117719168e-06	0.0430087843602043
GGNBP2	0	0.0559440559440559	22.2777611768547	2.35923117719168e-06	0.0430087843602043
GTF2H2	0	0.0559440559440559	22.2777611768547	2.35923117719168e-06	0.0430087843602043
GTF2H2C	0	0.0559440559440559	22.2777611768547	2.35923117719168e-06	0.0430087843602043
HTR1A	0	0.0559440559440559	22.2777611768547	2.35923117719168e-06	0.0430087843602043
HYPK	0	0.0559440559440559	22.2777611768547	2.35923117719168e-06	0.0430087843602043
IFFO1	0	0.0559440559440559	22.2777611768547	2.35923117719168e-06	0.0430087843602043
KCNA1	0	0.0559440559440559	22.2777611768547	2.35923117719168e-06	0.0430087843602043
KCNA5	0	0.0559440559440559	22.2777611768547	2.35923117719168e-06	0.0430087843602043
KCNA6	0	0.0559440559440559	22.2777611768547	2.35923117719168e-06	0.0430087843602043
KCNB2	0	0.0559440559440559	22.2777611768547	2.35923117719168e-06	0.0430087843602043
LHX1	0	0.0559440559440559	22.2777611768547	2.35923117719168e-06	0.0430087843602043
LPAR5	0	0.0559440559440559	22.2777611768547	2.35923117719168e-06	0.0430087843602043
LRRC28	0	0.0559440559440559	22.2777611768547	2.35923117719168e-06	0.0430087843602043
MAB21L2	0	0.0559440559440559	22.2777611768547	2.35923117719168e-06	0.0430087843602043
MAP1A	0	0.0559440559440559	22.2777611768547	2.35923117719168e-06	0.0430087843602043
MARVELD2	0	0.0559440559440559	22.2777611768547	2.35923117719168e-06	0.0430087843602043
METTL14	0	0.0559440559440559	22.2777611768547	2.35923117719168e-06	0.0430087843602043
MFAP1	0	0.0559440559440559	22.2777611768547	2.35923117719168e-06	0.0430087843602043
MMP28	0	0.0559440559440559	22.2777611768547	2.35923117719168e-06	0.0430087843602043
MRM1	0	0.0559440559440559	22.2777611768547	2.35923117719168e-06	0.0430087843602043
MRPL51	0	0.0559440559440559	22.2777611768547	2.35923117719168e-06	0.0430087843602043
MYO19	0	0.0559440559440559	22.2777611768547	2.35923117719168e-06	0.0430087843602043
NAIP	0	0.0559440559440559	22.2777611768547	2.35923117719168e-06	0.0430087843602043
NCAPD2	0	0.0559440559440559	22.2777611768547	2.35923117719168e-06	0.0430087843602043
NOCT	0	0.0559440559440559	22.2777611768547	2.35923117719168e-06	0.0430087843602043
NOP2	0	0.0559440559440559	22.2777611768547	2.35923117719168e-06	0.0430087843602043
NTF3	0	0.0559440559440559	22.2777611768547	2.35923117719168e-06	0.0430087843602043
OCLN	0	0.0559440559440559	22.2777611768547	2.35923117719168e-06	0.0430087843602043
PDIA3	0	0.0559440559440559	22.2777611768547	2.35923117719168e-06	0.0430087843602043
PEX12	0	0.0559440559440559	22.2777611768547	2.35923117719168e-06	0.0430087843602043
PIGW	0	0.0559440559440559	22.2777611768547	2.35923117719168e-06	0.0430087843602043
PPIP5K1	0	0.0559440559440559	22.2777611768547	2.35923117719168e-06	0.0430087843602043
RAD17	0	0.0559440559440559	22.2777611768547	2.35923117719168e-06	0.0430087843602043
RASL10B	0	0.0559440559440559	22.2777611768547	2.35923117719168e-06	0.0430087843602043
RGS7BP	0	0.0559440559440559	22.2777611768547	2.35923117719168e-06	0.0430087843602043
SERF1A	0	0.0559440559440559	22.2777611768547	2.35923117719168e-06	0.0430087843602043
SERF1B	0	0.0559440559440559	22.2777611768547	2.35923117719168e-06	0.0430087843602043
SERF2	0	0.0559440559440559	22.2777611768547	2.35923117719168e-06	0.0430087843602043
SERINC4	0	0.0559440559440559	22.2777611768547	2.35923117719168e-06	0.0430087843602043
SHISAL2B	0	0.0559440559440559	22.2777611768547	2.35923117719168e-06	0.0430087843602043
SMN1	0	0.0559440559440559	22.2777611768547	2.35923117719168e-06	0.0430087843602043
SMN2	0	0.0559440559440559	22.2777611768547	2.35923117719168e-06	0.0430087843602043
SREK1IP1	0	0.0559440559440559	22.2777611768547	2.35923117719168e-06	0.0430087843602043
STRC	0	0.0559440559440559	22.2777611768547	2.35923117719168e-06	0.0430087843602043
TAF9	0	0.0559440559440559	22.2777611768547	2.35923117719168e-06	0.0430087843602043
TAPBPL	0	0.0559440559440559	22.2777611768547	2.35923117719168e-06	0.0430087843602043
TBC1D3B	0	0.0559440559440559	22.2777611768547	2.35923117719168e-06	0.0430087843602043
TBC1D3F	0	0.0559440559440559	22.2777611768547	2.35923117719168e-06	0.0430087843602043
TBC1D3G	0	0.0559440559440559	22.2777611768547	2.35923117719168e-06	0.0430087843602043
TBC1D3H	0	0.0559440559440559	22.2777611768547	2.35923117719168e-06	0.0430087843602043
TBC1D3I	0	0.0559440559440559	22.2777611768547	2.35923117719168e-06	0.0430087843602043
TMEM62	0	0.0559440559440559	22.2777611768547	2.35923117719168e-06	0.0430087843602043
TP53BP1	0	0.0559440559440559	22.2777611768547	2.35923117719168e-06	0.0430087843602043
TTC23	0	0.0559440559440559	22.2777611768547	2.35923117719168e-06	0.0430087843602043
TUBGCP4	0	0.0559440559440559	22.2777611768547	2.35923117719168e-06	0.0430087843602043
VAMP1	0	0.0559440559440559	22.2777611768547	2.35923117719168e-06	0.0430087843602043
WDR76	0	0.0559440559440559	22.2777611768547	2.35923117719168e-06	0.0430087843602043
ZNHIT3	0	0.0559440559440559	22.2777611768547	2.35923117719168e-06	0.0430087843602043
AATF	0	0.0559440559440559	22.2777611768547	2.35923117719168e-06	0.0430087843602043
ACACA	0	0.0559440559440559	22.2777611768547	2.35923117719168e-06	0.0430087843602043
ACSL5	0	0.0559440559440559	22.2777611768547	2.35923117719168e-06	0.0430087843602043
ADNP2	0	0.0559440559440559	22.2777611768547	2.35923117719168e-06	0.0430087843602043
AKAP3	0	0.0559440559440559	22.2777611768547	2.35923117719168e-06	0.0430087843602043
AMDHD2	0	0.0559440559440559	22.2777611768547	2.35923117719168e-06	0.0430087843602043
ANO2	0	0.0559440559440559	22.2777611768547	2.35923117719168e-06	0.0430087843602043
AP2B1	0	0.0559440559440559	22.2777611768547	2.35923117719168e-06	0.0430087843602043
ATP6V0C	0	0.0559440559440559	22.2777611768547	2.35923117719168e-06	0.0430087843602043
ATP9B	0	0.0559440559440559	22.2777611768547	2.35923117719168e-06	0.0430087843602043
CCNF	0	0.0559440559440559	22.2777611768547	2.35923117719168e-06	0.0430087843602043
CD9	0	0.0559440559440559	22.2777611768547	2.35923117719168e-06	0.0430087843602043
CEMP1	0	0.0559440559440559	22.2777611768547	2.35923117719168e-06	0.0430087843602043
CTDP1	0	0.0559440559440559	22.2777611768547	2.35923117719168e-06	0.0430087843602043
CUL1	0	0.0559440559440559	22.2777611768547	2.35923117719168e-06	0.0430087843602043
DYRK4	0	0.0559440559440559	22.2777611768547	2.35923117719168e-06	0.0430087843602043
EME2	0	0.0559440559440559	22.2777611768547	2.35923117719168e-06	0.0430087843602043
EPB42	0	0.0559440559440559	22.2777611768547	2.35923117719168e-06	0.0430087843602043
FAHD1	0	0.0559440559440559	22.2777611768547	2.35923117719168e-06	0.0430087843602043
HAGH	0	0.0559440559440559	22.2777611768547	2.35923117719168e-06	0.0430087843602043
HSBP1L1	0	0.0559440559440559	22.2777611768547	2.35923117719168e-06	0.0430087843602043
IGFALS	0	0.0559440559440559	22.2777611768547	2.35923117719168e-06	0.0430087843602043
KCNG2	0	0.0559440559440559	22.2777611768547	2.35923117719168e-06	0.0430087843602043
LTBR	0	0.0559440559440559	22.2777611768547	2.35923117719168e-06	0.0430087843602043
MRPS34	0	0.0559440559440559	22.2777611768547	2.35923117719168e-06	0.0430087843602043
NDUFA9	0	0.0559440559440559	22.2777611768547	2.35923117719168e-06	0.0430087843602043
NDUFAF2	0	0.0559440559440559	22.2777611768547	2.35923117719168e-06	0.0430087843602043
NFATC1	0	0.0559440559440559	22.2777611768547	2.35923117719168e-06	0.0430087843602043
NME3	0	0.0559440559440559	22.2777611768547	2.35923117719168e-06	0.0430087843602043
NTN3	0	0.0559440559440559	22.2777611768547	2.35923117719168e-06	0.0430087843602043
NUBP2	0	0.0559440559440559	22.2777611768547	2.35923117719168e-06	0.0430087843602043
NUFIP1	0	0.0559440559440559	22.2777611768547	2.35923117719168e-06	0.0430087843602043
PARD6G	0	0.0559440559440559	22.2777611768547	2.35923117719168e-06	0.0430087843602043
PARP11	0	0.0559440559440559	22.2777611768547	2.35923117719168e-06	0.0430087843602043
PEX2	0	0.0559440559440559	22.2777611768547	2.35923117719168e-06	0.0430087843602043
PLEKHG6	0	0.0559440559440559	22.2777611768547	2.35923117719168e-06	0.0430087843602043
POSTN	0	0.0559440559440559	22.2777611768547	2.35923117719168e-06	0.0430087843602043
PRMT8	0	0.0559440559440559	22.2777611768547	2.35923117719168e-06	0.0430087843602043
PTPRN2	0	0.0559440559440559	22.2777611768547	2.35923117719168e-06	0.0430087843602043
RAD51AP1	0	0.0559440559440559	22.2777611768547	2.35923117719168e-06	0.0430087843602043
RBFA	0	0.0559440559440559	22.2777611768547	2.35923117719168e-06	0.0430087843602043
RPS3A	0	0.0559440559440559	22.2777611768547	2.35923117719168e-06	0.0430087843602043
SALL3	0	0.0559440559440559	22.2777611768547	2.35923117719168e-06	0.0430087843602043
SCNN1A	0	0.0559440559440559	22.2777611768547	2.35923117719168e-06	0.0430087843602043
SLC66A2	0	0.0559440559440559	22.2777611768547	2.35923117719168e-06	0.0430087843602043
SLFN11	0	0.0559440559440559	22.2777611768547	2.35923117719168e-06	0.0430087843602043
SLFN12	0	0.0559440559440559	22.2777611768547	2.35923117719168e-06	0.0430087843602043
SLFN12L	0	0.0559440559440559	22.2777611768547	2.35923117719168e-06	0.0430087843602043
SLFN13	0	0.0559440559440559	22.2777611768547	2.35923117719168e-06	0.0430087843602043
SLFN14	0	0.0559440559440559	22.2777611768547	2.35923117719168e-06	0.0430087843602043
SPSB3	0	0.0559440559440559	22.2777611768547	2.35923117719168e-06	0.0430087843602043
TBC1D24	0	0.0559440559440559	22.2777611768547	2.35923117719168e-06	0.0430087843602043
TECTB	0	0.0559440559440559	22.2777611768547	2.35923117719168e-06	0.0430087843602043
TEDC2	0	0.0559440559440559	22.2777611768547	2.35923117719168e-06	0.0430087843602043
TNFSF11	0	0.0559440559440559	22.2777611768547	2.35923117719168e-06	0.0430087843602043
TXNL4A	0	0.0559440559440559	22.2777611768547	2.35923117719168e-06	0.0430087843602043
UFM1	0	0.0559440559440559	22.2777611768547	2.35923117719168e-06	0.0430087843602043
XPNPEP1	0	0.0559440559440559	22.2777611768547	2.35923117719168e-06	0.0430087843602043
ZDHHC6	0	0.0559440559440559	22.2777611768547	2.35923117719168e-06	0.0430087843602043
ABCA3	0	0.0559440559440559	22.2777611768547	2.35923117719168e-06	0.0430087843602043
ADIPOR2	0	0.0559440559440559	22.2777611768547	2.35923117719168e-06	0.0430087843602043
AKAP11	0	0.0559440559440559	22.2777611768547	2.35923117719168e-06	0.0430087843602043
ALG5	0	0.0559440559440559	22.2777611768547	2.35923117719168e-06	0.0430087843602043
BICDL2	0	0.0559440559440559	22.2777611768547	2.35923117719168e-06	0.0430087843602043
BRICD5	0	0.0559440559440559	22.2777611768547	2.35923117719168e-06	0.0430087843602043
C12orf4	0	0.0559440559440559	22.2777611768547	2.35923117719168e-06	0.0430087843602043
C15orf62	0	0.0559440559440559	22.2777611768547	2.35923117719168e-06	0.0430087843602043
C16orf91	0	0.0559440559440559	22.2777611768547	2.35923117719168e-06	0.0430087843602043
C17orf98	0	0.0559440559440559	22.2777611768547	2.35923117719168e-06	0.0430087843602043
CACNA2D4	0	0.0559440559440559	22.2777611768547	2.35923117719168e-06	0.0430087843602043
CASKIN1	0	0.0559440559440559	22.2777611768547	2.35923117719168e-06	0.0430087843602043
CASP16P	0	0.0559440559440559	22.2777611768547	2.35923117719168e-06	0.0430087843602043
CCDC154	0	0.0559440559440559	22.2777611768547	2.35923117719168e-06	0.0430087843602043
CCDC169	0	0.0559440559440559	22.2777611768547	2.35923117719168e-06	0.0430087843602043
CCDC169-SOHLH2	0	0.0559440559440559	22.2777611768547	2.35923117719168e-06	0.0430087843602043
CCNA1	0	0.0559440559440559	22.2777611768547	2.35923117719168e-06	0.0430087843602043
CDAN1	0	0.0559440559440559	22.2777611768547	2.35923117719168e-06	0.0430087843602043
CLCN7	0	0.0559440559440559	22.2777611768547	2.35923117719168e-06	0.0430087843602043
CLDN6	0	0.0559440559440559	22.2777611768547	2.35923117719168e-06	0.0430087843602043
CLDN9	0	0.0559440559440559	22.2777611768547	2.35923117719168e-06	0.0430087843602043
CRACR2A	0	0.0559440559440559	22.2777611768547	2.35923117719168e-06	0.0430087843602043
CSNK1A1L	0	0.0559440559440559	22.2777611768547	2.35923117719168e-06	0.0430087843602043
CWC25	0	0.0559440559440559	22.2777611768547	2.35923117719168e-06	0.0430087843602043
DCP1B	0	0.0559440559440559	22.2777611768547	2.35923117719168e-06	0.0430087843602043
DDX27	0	0.0559440559440559	22.2777611768547	2.35923117719168e-06	0.0430087843602043
DLGAP4	0	0.0559440559440559	22.2777611768547	2.35923117719168e-06	0.0430087843602043
DNAJC15	0	0.0559440559440559	22.2777611768547	2.35923117719168e-06	0.0430087843602043
DNAJC17	0	0.0559440559440559	22.2777611768547	2.35923117719168e-06	0.0430087843602043
DNASE1L2	0	0.0559440559440559	22.2777611768547	2.35923117719168e-06	0.0430087843602043
E4F1	0	0.0559440559440559	22.2777611768547	2.35923117719168e-06	0.0430087843602043
ECI1	0	0.0559440559440559	22.2777611768547	2.35923117719168e-06	0.0430087843602043
ELAVL4	0	0.0559440559440559	22.2777611768547	2.35923117719168e-06	0.0430087843602043
EPB41L1	0	0.0559440559440559	22.2777611768547	2.35923117719168e-06	0.0430087843602043
EPSTI1	0	0.0559440559440559	22.2777611768547	2.35923117719168e-06	0.0430087843602043
EXOSC8	0	0.0559440559440559	22.2777611768547	2.35923117719168e-06	0.0430087843602043
FAM20C	0	0.0559440559440559	22.2777611768547	2.35923117719168e-06	0.0430087843602043
FAM216B	0	0.0559440559440559	22.2777611768547	2.35923117719168e-06	0.0430087843602043
FBXL14	0	0.0559440559440559	22.2777611768547	2.35923117719168e-06	0.0430087843602043
FGF6	0	0.0559440559440559	22.2777611768547	2.35923117719168e-06	0.0430087843602043
GCHFR	0	0.0559440559440559	22.2777611768547	2.35923117719168e-06	0.0430087843602043
GPALPP1	0	0.0559440559440559	22.2777611768547	2.35923117719168e-06	0.0430087843602043
HCFC1R1	0	0.0559440559440559	22.2777611768547	2.35923117719168e-06	0.0430087843602043
IFT140	0	0.0559440559440559	22.2777611768547	2.35923117719168e-06	0.0430087843602043
IL32	0	0.0559440559440559	22.2777611768547	2.35923117719168e-06	0.0430087843602043
KCNB1	0	0.0559440559440559	22.2777611768547	2.35923117719168e-06	0.0430087843602043
KL	0	0.0559440559440559	22.2777611768547	2.35923117719168e-06	0.0430087843602043
LASP1	0	0.0559440559440559	22.2777611768547	2.35923117719168e-06	0.0430087843602043
LCP1	0	0.0559440559440559	22.2777611768547	2.35923117719168e-06	0.0430087843602043
LRBA	0	0.0559440559440559	22.2777611768547	2.35923117719168e-06	0.0430087843602043
LRRC63	0	0.0559440559440559	22.2777611768547	2.35923117719168e-06	0.0430087843602043
LRTM2	0	0.0559440559440559	22.2777611768547	2.35923117719168e-06	0.0430087843602043
MEFV	0	0.0559440559440559	22.2777611768547	2.35923117719168e-06	0.0430087843602043
MLST8	0	0.0559440559440559	22.2777611768547	2.35923117719168e-06	0.0430087843602043
MMP25	0	0.0559440559440559	22.2777611768547	2.35923117719168e-06	0.0430087843602043
MYL9	0	0.0559440559440559	22.2777611768547	2.35923117719168e-06	0.0430087843602043
PDGFA	0	0.0559440559440559	22.2777611768547	2.35923117719168e-06	0.0430087843602043
PGP	0	0.0559440559440559	22.2777611768547	2.35923117719168e-06	0.0430087843602043
PIP4K2B	0	0.0559440559440559	22.2777611768547	2.35923117719168e-06	0.0430087843602043
PKD1	0	0.0559440559440559	22.2777611768547	2.35923117719168e-06	0.0430087843602043
PPP1R14D	0	0.0559440559440559	22.2777611768547	2.35923117719168e-06	0.0430087843602043
PRKAR1B	0	0.0559440559440559	22.2777611768547	2.35923117719168e-06	0.0430087843602043
PTX4	0	0.0559440559440559	22.2777611768547	2.35923117719168e-06	0.0430087843602043
RAB26	0	0.0559440559440559	22.2777611768547	2.35923117719168e-06	0.0430087843602043
RAD51	0	0.0559440559440559	22.2777611768547	2.35923117719168e-06	0.0430087843602043
RFXAP	0	0.0559440559440559	22.2777611768547	2.35923117719168e-06	0.0430087843602043
RHOV	0	0.0559440559440559	22.2777611768547	2.35923117719168e-06	0.0430087843602043
RMDN3	0	0.0559440559440559	22.2777611768547	2.35923117719168e-06	0.0430087843602043
RNPS1	0	0.0559440559440559	22.2777611768547	2.35923117719168e-06	0.0430087843602043
RPL23	0	0.0559440559440559	22.2777611768547	2.35923117719168e-06	0.0430087843602043
RXFP2	0	0.0559440559440559	22.2777611768547	2.35923117719168e-06	0.0430087843602043
SERTM1	0	0.0559440559440559	22.2777611768547	2.35923117719168e-06	0.0430087843602043
SMAD9	0	0.0559440559440559	22.2777611768547	2.35923117719168e-06	0.0430087843602043
SOHLH2	0	0.0559440559440559	22.2777611768547	2.35923117719168e-06	0.0430087843602043
SPART	0	0.0559440559440559	22.2777611768547	2.35923117719168e-06	0.0430087843602043
SPINT1	0	0.0559440559440559	22.2777611768547	2.35923117719168e-06	0.0430087843602043
SUPT20H	0	0.0559440559440559	22.2777611768547	2.35923117719168e-06	0.0430087843602043
TELO2	0	0.0559440559440559	22.2777611768547	2.35923117719168e-06	0.0430087843602043
THOC6	0	0.0559440559440559	22.2777611768547	2.35923117719168e-06	0.0430087843602043
TIGD7	0	0.0559440559440559	22.2777611768547	2.35923117719168e-06	0.0430087843602043
TMEM204	0	0.0559440559440559	22.2777611768547	2.35923117719168e-06	0.0430087843602043
TNFRSF12A	0	0.0559440559440559	22.2777611768547	2.35923117719168e-06	0.0430087843602043
TRAF7	0	0.0559440559440559	22.2777611768547	2.35923117719168e-06	0.0430087843602043
TTBK2	0	0.0559440559440559	22.2777611768547	2.35923117719168e-06	0.0430087843602043
UBR1	0	0.0559440559440559	22.2777611768547	2.35923117719168e-06	0.0430087843602043
WNT5B	0	0.0559440559440559	22.2777611768547	2.35923117719168e-06	0.0430087843602043
ZFYVE19	0	0.0559440559440559	22.2777611768547	2.35923117719168e-06	0.0430087843602043
ZNF200	0	0.0559440559440559	22.2777611768547	2.35923117719168e-06	0.0430087843602043
ZNF205	0	0.0559440559440559	22.2777611768547	2.35923117719168e-06	0.0430087843602043
ZNF213	0	0.0559440559440559	22.2777611768547	2.35923117719168e-06	0.0430087843602043
ZNF263	0	0.0559440559440559	22.2777611768547	2.35923117719168e-06	0.0430087843602043
ZNF75A	0	0.0559440559440559	22.2777611768547	2.35923117719168e-06	0.0430087843602043
ZNFX1	0	0.0559440559440559	22.2777611768547	2.35923117719168e-06	0.0430087843602043
ZSCAN10	0	0.0559440559440559	22.2777611768547	2.35923117719168e-06	0.0430087843602043
A1BG	0	0.0559440559440559	22.2777611768547	2.35923117719168e-06	0.0430087843602043
BAIAP3	0	0.0559440559440559	22.2777611768547	2.35923117719168e-06	0.0430087843602043
C19orf18	0	0.0559440559440559	22.2777611768547	2.35923117719168e-06	0.0430087843602043
C1QTNF8	0	0.0559440559440559	22.2777611768547	2.35923117719168e-06	0.0430087843602043
CA8	0	0.0559440559440559	22.2777611768547	2.35923117719168e-06	0.0430087843602043
CACNA1C	0	0.0559440559440559	22.2777611768547	2.35923117719168e-06	0.0430087843602043
CACNA1H	0	0.0559440559440559	22.2777611768547	2.35923117719168e-06	0.0430087843602043
CCDC122	0	0.0559440559440559	22.2777611768547	2.35923117719168e-06	0.0430087843602043
CHAC1	0	0.0559440559440559	22.2777611768547	2.35923117719168e-06	0.0430087843602043
CHTF18	0	0.0559440559440559	22.2777611768547	2.35923117719168e-06	0.0430087843602043
COG3	0	0.0559440559440559	22.2777611768547	2.35923117719168e-06	0.0430087843602043
DGKH	0	0.0559440559440559	22.2777611768547	2.35923117719168e-06	0.0430087843602043
DLL4	0	0.0559440559440559	22.2777611768547	2.35923117719168e-06	0.0430087843602043
ENOX1	0	0.0559440559440559	22.2777611768547	2.35923117719168e-06	0.0430087843602043
EXD1	0	0.0559440559440559	22.2777611768547	2.35923117719168e-06	0.0430087843602043
FBXO47	0	0.0559440559440559	22.2777611768547	2.35923117719168e-06	0.0430087843602043
FRY	0	0.0559440559440559	22.2777611768547	2.35923117719168e-06	0.0430087843602043
GNG13	0	0.0559440559440559	22.2777611768547	2.35923117719168e-06	0.0430087843602043
GNPTG	0	0.0559440559440559	22.2777611768547	2.35923117719168e-06	0.0430087843602043
GRIK2	0	0.0559440559440559	22.2777611768547	2.35923117719168e-06	0.0430087843602043
INO80	0	0.0559440559440559	22.2777611768547	2.35923117719168e-06	0.0430087843602043
LACC1	0	0.0559440559440559	22.2777611768547	2.35923117719168e-06	0.0430087843602043
LMF1	0	0.0559440559440559	22.2777611768547	2.35923117719168e-06	0.0430087843602043
MCRIP2	0	0.0559440559440559	22.2777611768547	2.35923117719168e-06	0.0430087843602043
METTL26	0	0.0559440559440559	22.2777611768547	2.35923117719168e-06	0.0430087843602043
MSLNL	0	0.0559440559440559	22.2777611768547	2.35923117719168e-06	0.0430087843602043
NCOA6	0	0.0559440559440559	22.2777611768547	2.35923117719168e-06	0.0430087843602043
PIBF1	0	0.0559440559440559	22.2777611768547	2.35923117719168e-06	0.0430087843602043
PSMB3	0	0.0559440559440559	22.2777611768547	2.35923117719168e-06	0.0430087843602043
RPUSD1	0	0.0559440559440559	22.2777611768547	2.35923117719168e-06	0.0430087843602043
SORCS1	0	0.0559440559440559	22.2777611768547	2.35923117719168e-06	0.0430087843602043
SOX8	0	0.0559440559440559	22.2777611768547	2.35923117719168e-06	0.0430087843602043
SSTR5	0	0.0559440559440559	22.2777611768547	2.35923117719168e-06	0.0430087843602043
STARD13	0	0.0559440559440559	22.2777611768547	2.35923117719168e-06	0.0430087843602043
TP53INP2	0	0.0559440559440559	22.2777611768547	2.35923117719168e-06	0.0430087843602043
TPSAB1	0	0.0559440559440559	22.2777611768547	2.35923117719168e-06	0.0430087843602043
TPSB2	0	0.0559440559440559	22.2777611768547	2.35923117719168e-06	0.0430087843602043
TPSD1	0	0.0559440559440559	22.2777611768547	2.35923117719168e-06	0.0430087843602043
TPSG1	0	0.0559440559440559	22.2777611768547	2.35923117719168e-06	0.0430087843602043
TPT1	0	0.0559440559440559	22.2777611768547	2.35923117719168e-06	0.0430087843602043
TSC22D1	0	0.0559440559440559	22.2777611768547	2.35923117719168e-06	0.0430087843602043
TSR3	0	0.0559440559440559	22.2777611768547	2.35923117719168e-06	0.0430087843602043
UBE2I	0	0.0559440559440559	22.2777611768547	2.35923117719168e-06	0.0430087843602043
UNKL	0	0.0559440559440559	22.2777611768547	2.35923117719168e-06	0.0430087843602043
VPS18	0	0.0559440559440559	22.2777611768547	2.35923117719168e-06	0.0430087843602043
WFIKKN1	0	0.0559440559440559	22.2777611768547	2.35923117719168e-06	0.0430087843602043
ZAR1L	0	0.0559440559440559	22.2777611768547	2.35923117719168e-06	0.0430087843602043
ZMYND8	0	0.0559440559440559	22.2777611768547	2.35923117719168e-06	0.0430087843602043
ZNF135	0	0.0559440559440559	22.2777611768547	2.35923117719168e-06	0.0430087843602043
ZNF154	0	0.0559440559440559	22.2777611768547	2.35923117719168e-06	0.0430087843602043
ZNF256	0	0.0559440559440559	22.2777611768547	2.35923117719168e-06	0.0430087843602043
ZNF274	0	0.0559440559440559	22.2777611768547	2.35923117719168e-06	0.0430087843602043
ZNF329	0	0.0559440559440559	22.2777611768547	2.35923117719168e-06	0.0430087843602043
ZNF417	0	0.0559440559440559	22.2777611768547	2.35923117719168e-06	0.0430087843602043
ZNF418	0	0.0559440559440559	22.2777611768547	2.35923117719168e-06	0.0430087843602043
ZNF544	0	0.0559440559440559	22.2777611768547	2.35923117719168e-06	0.0430087843602043
ZNF551	0	0.0559440559440559	22.2777611768547	2.35923117719168e-06	0.0430087843602043
ZNF552	0	0.0559440559440559	22.2777611768547	2.35923117719168e-06	0.0430087843602043
ZNF586	0	0.0559440559440559	22.2777611768547	2.35923117719168e-06	0.0430087843602043
ZNF587	0	0.0559440559440559	22.2777611768547	2.35923117719168e-06	0.0430087843602043
ZNF587B	0	0.0559440559440559	22.2777611768547	2.35923117719168e-06	0.0430087843602043
ZNF606	0	0.0559440559440559	22.2777611768547	2.35923117719168e-06	0.0430087843602043
ZNF671	0	0.0559440559440559	22.2777611768547	2.35923117719168e-06	0.0430087843602043
ZNF776	0	0.0559440559440559	22.2777611768547	2.35923117719168e-06	0.0430087843602043
ZNF8	0	0.0559440559440559	22.2777611768547	2.35923117719168e-06	0.0430087843602043
ZNF814	0	0.0559440559440559	22.2777611768547	2.35923117719168e-06	0.0430087843602043
ZSCAN1	0	0.0559440559440559	22.2777611768547	2.35923117719168e-06	0.0430087843602043
ZSCAN18	0	0.0559440559440559	22.2777611768547	2.35923117719168e-06	0.0430087843602043
ZSCAN22	0	0.0559440559440559	22.2777611768547	2.35923117719168e-06	0.0430087843602043
ZSCAN4	0	0.0559440559440559	22.2777611768547	2.35923117719168e-06	0.0430087843602043
BLNK	0	0.0559440559440559	22.2777611768547	2.35923117719168e-06	0.0430087843602043
CC2D2B	0	0.0559440559440559	22.2777611768547	2.35923117719168e-06	0.0430087843602043
CCNJ	0	0.0559440559440559	22.2777611768547	2.35923117719168e-06	0.0430087843602043
CDH26	0	0.0559440559440559	22.2777611768547	2.35923117719168e-06	0.0430087843602043
CHMP2A	0	0.0559440559440559	22.2777611768547	2.35923117719168e-06	0.0430087843602043
CPNE1	0	0.0559440559440559	22.2777611768547	2.35923117719168e-06	0.0430087843602043
CRTAC1	0	0.0559440559440559	22.2777611768547	2.35923117719168e-06	0.0430087843602043
CYP2C8	0	0.0559440559440559	22.2777611768547	2.35923117719168e-06	0.0430087843602043
DNTT	0	0.0559440559440559	22.2777611768547	2.35923117719168e-06	0.0430087843602043
ENTPD1	0	0.0559440559440559	22.2777611768547	2.35923117719168e-06	0.0430087843602043
ERICH6B	0	0.0559440559440559	22.2777611768547	2.35923117719168e-06	0.0430087843602043
FAM217B	0	0.0559440559440559	22.2777611768547	2.35923117719168e-06	0.0430087843602043
GOLGA7B	0	0.0559440559440559	22.2777611768547	2.35923117719168e-06	0.0430087843602043
GPC5	0	0.0559440559440559	22.2777611768547	2.35923117719168e-06	0.0430087843602043
GTF2F2	0	0.0559440559440559	22.2777611768547	2.35923117719168e-06	0.0430087843602043
HECTD2	0	0.0559440559440559	22.2777611768547	2.35923117719168e-06	0.0430087843602043
HHEX	0	0.0559440559440559	22.2777611768547	2.35923117719168e-06	0.0430087843602043
IDE	0	0.0559440559440559	22.2777611768547	2.35923117719168e-06	0.0430087843602043
KCTD4	0	0.0559440559440559	22.2777611768547	2.35923117719168e-06	0.0430087843602043
KIF11	0	0.0559440559440559	22.2777611768547	2.35923117719168e-06	0.0430087843602043
LCOR	0	0.0559440559440559	22.2777611768547	2.35923117719168e-06	0.0430087843602043
LIPF	0	0.0559440559440559	22.2777611768547	2.35923117719168e-06	0.0430087843602043
MZF1	0	0.0559440559440559	22.2777611768547	2.35923117719168e-06	0.0430087843602043
NCOA3	0	0.0559440559440559	22.2777611768547	2.35923117719168e-06	0.0430087843602043
NFS1	0	0.0559440559440559	22.2777611768547	2.35923117719168e-06	0.0430087843602043
OPALIN	0	0.0559440559440559	22.2777611768547	2.35923117719168e-06	0.0430087843602043
PIK3AP1	0	0.0559440559440559	22.2777611768547	2.35923117719168e-06	0.0430087843602043
PLXDC1	0	0.0559440559440559	22.2777611768547	2.35923117719168e-06	0.0430087843602043
PPP1R3C	0	0.0559440559440559	22.2777611768547	2.35923117719168e-06	0.0430087843602043
PPP1R3D	0	0.0559440559440559	22.2777611768547	2.35923117719168e-06	0.0430087843602043
RBM12	0	0.0559440559440559	22.2777611768547	2.35923117719168e-06	0.0430087843602043
RBM39	0	0.0559440559440559	22.2777611768547	2.35923117719168e-06	0.0430087843602043
RNF225	0	0.0559440559440559	22.2777611768547	2.35923117719168e-06	0.0430087843602043
ROMO1	0	0.0559440559440559	22.2777611768547	2.35923117719168e-06	0.0430087843602043
RPS5	0	0.0559440559440559	22.2777611768547	2.35923117719168e-06	0.0430087843602043
SERP2	0	0.0559440559440559	22.2777611768547	2.35923117719168e-06	0.0430087843602043
SFRP5	0	0.0559440559440559	22.2777611768547	2.35923117719168e-06	0.0430087843602043
SLC25A30	0	0.0559440559440559	22.2777611768547	2.35923117719168e-06	0.0430087843602043
SLC27A5	0	0.0559440559440559	22.2777611768547	2.35923117719168e-06	0.0430087843602043
SORBS1	0	0.0559440559440559	22.2777611768547	2.35923117719168e-06	0.0430087843602043
SPAG4	0	0.0559440559440559	22.2777611768547	2.35923117719168e-06	0.0430087843602043
SYCP2	0	0.0559440559440559	22.2777611768547	2.35923117719168e-06	0.0430087843602043
TLL2	0	0.0559440559440559	22.2777611768547	2.35923117719168e-06	0.0430087843602043
TM9SF3	0	0.0559440559440559	22.2777611768547	2.35923117719168e-06	0.0430087843602043
TRIM28	0	0.0559440559440559	22.2777611768547	2.35923117719168e-06	0.0430087843602043
UBE2M	0	0.0559440559440559	22.2777611768547	2.35923117719168e-06	0.0430087843602043
ZBTB45	0	0.0559440559440559	22.2777611768547	2.35923117719168e-06	0.0430087843602043
ZFYVE27	0	0.0559440559440559	22.2777611768547	2.35923117719168e-06	0.0430087843602043
ZNF132	0	0.0559440559440559	22.2777611768547	2.35923117719168e-06	0.0430087843602043
ZNF324	0	0.0559440559440559	22.2777611768547	2.35923117719168e-06	0.0430087843602043
ZNF324B	0	0.0559440559440559	22.2777611768547	2.35923117719168e-06	0.0430087843602043
ZNF446	0	0.0559440559440559	22.2777611768547	2.35923117719168e-06	0.0430087843602043
ZNF497	0	0.0559440559440559	22.2777611768547	2.35923117719168e-06	0.0430087843602043
ZNF584	0	0.0559440559440559	22.2777611768547	2.35923117719168e-06	0.0430087843602043
ZNF837	0	0.0559440559440559	22.2777611768547	2.35923117719168e-06	0.0430087843602043
ALDH18A1	0	0.0559440559440559	22.2777611768547	2.35923117719168e-06	0.0430087843602043
AVPI1	0	0.0559440559440559	22.2777611768547	2.35923117719168e-06	0.0430087843602043
CCL1	0	0.0559440559440559	22.2777611768547	2.35923117719168e-06	0.0430087843602043
CCL11	0	0.0559440559440559	22.2777611768547	2.35923117719168e-06	0.0430087843602043
CCL13	0	0.0559440559440559	22.2777611768547	2.35923117719168e-06	0.0430087843602043
CCL2	0	0.0559440559440559	22.2777611768547	2.35923117719168e-06	0.0430087843602043
CCL7	0	0.0559440559440559	22.2777611768547	2.35923117719168e-06	0.0430087843602043
CCL8	0	0.0559440559440559	22.2777611768547	2.35923117719168e-06	0.0430087843602043
CEP55	0	0.0559440559440559	22.2777611768547	2.35923117719168e-06	0.0430087843602043
CHMP4B	0	0.0559440559440559	22.2777611768547	2.35923117719168e-06	0.0430087843602043
CPEB3	0	0.0559440559440559	22.2777611768547	2.35923117719168e-06	0.0430087843602043
CYP26A1	0	0.0559440559440559	22.2777611768547	2.35923117719168e-06	0.0430087843602043
CYP26C1	0	0.0559440559440559	22.2777611768547	2.35923117719168e-06	0.0430087843602043
CYP2C18	0	0.0559440559440559	22.2777611768547	2.35923117719168e-06	0.0430087843602043
CYP2C19	0	0.0559440559440559	22.2777611768547	2.35923117719168e-06	0.0430087843602043
CYP2C9	0	0.0559440559440559	22.2777611768547	2.35923117719168e-06	0.0430087843602043
EXOC6	0	0.0559440559440559	22.2777611768547	2.35923117719168e-06	0.0430087843602043
FAM209A	0	0.0559440559440559	22.2777611768547	2.35923117719168e-06	0.0430087843602043
FAM209B	0	0.0559440559440559	22.2777611768547	2.35923117719168e-06	0.0430087843602043
FFAR4	0	0.0559440559440559	22.2777611768547	2.35923117719168e-06	0.0430087843602043
FRA10AC1	0	0.0559440559440559	22.2777611768547	2.35923117719168e-06	0.0430087843602043
GCNT7	0	0.0559440559440559	22.2777611768547	2.35923117719168e-06	0.0430087843602043
HELLS	0	0.0559440559440559	22.2777611768547	2.35923117719168e-06	0.0430087843602043
MARVELD1	0	0.0559440559440559	22.2777611768547	2.35923117719168e-06	0.0430087843602043
MORN4	0	0.0559440559440559	22.2777611768547	2.35923117719168e-06	0.0430087843602043
MYOF	0	0.0559440559440559	22.2777611768547	2.35923117719168e-06	0.0430087843602043
NOC3L	0	0.0559440559440559	22.2777611768547	2.35923117719168e-06	0.0430087843602043
PDE6C	0	0.0559440559440559	22.2777611768547	2.35923117719168e-06	0.0430087843602043
PHACTR3	0	0.0559440559440559	22.2777611768547	2.35923117719168e-06	0.0430087843602043
PI4K2A	0	0.0559440559440559	22.2777611768547	2.35923117719168e-06	0.0430087843602043
PLCE1	0	0.0559440559440559	22.2777611768547	2.35923117719168e-06	0.0430087843602043
RBP4	0	0.0559440559440559	22.2777611768547	2.35923117719168e-06	0.0430087843602043
RPL19	0	0.0559440559440559	22.2777611768547	2.35923117719168e-06	0.0430087843602043
SMIM2	0	0.0559440559440559	22.2777611768547	2.35923117719168e-06	0.0430087843602043
TBC1D12	0	0.0559440559440559	22.2777611768547	2.35923117719168e-06	0.0430087843602043
TCTN3	0	0.0559440559440559	22.2777611768547	2.35923117719168e-06	0.0430087843602043
TFAP2C	0	0.0559440559440559	22.2777611768547	2.35923117719168e-06	0.0430087843602043
ZNF518A	0	0.0559440559440559	22.2777611768547	2.35923117719168e-06	0.0430087843602043
ANKRD2	0	0.0559440559440559	22.2777611768547	2.35923117719168e-06	0.0430087843602043
C10orf62	0	0.0559440559440559	22.2777611768547	2.35923117719168e-06	0.0430087843602043
EXOSC1	0	0.0559440559440559	22.2777611768547	2.35923117719168e-06	0.0430087843602043
FBXL20	0	0.0559440559440559	22.2777611768547	2.35923117719168e-06	0.0430087843602043
GRID1	0	0.0559440559440559	22.2777611768547	2.35923117719168e-06	0.0430087843602043
HOGA1	0	0.0559440559440559	22.2777611768547	2.35923117719168e-06	0.0430087843602043
LGI1	0	0.0559440559440559	22.2777611768547	2.35923117719168e-06	0.0430087843602043
MMS19	0	0.0559440559440559	22.2777611768547	2.35923117719168e-06	0.0430087843602043
PGAM1	0	0.0559440559440559	22.2777611768547	2.35923117719168e-06	0.0430087843602043
PPDPF	0	0.0559440559440559	22.2777611768547	2.35923117719168e-06	0.0430087843602043
PRDM6	0	0.0559440559440559	22.2777611768547	2.35923117719168e-06	0.0430087843602043
SLC35G1	0	0.0559440559440559	22.2777611768547	2.35923117719168e-06	0.0430087843602043
SLIT1	0	0.0559440559440559	22.2777611768547	2.35923117719168e-06	0.0430087843602043
STAC2	0	0.0559440559440559	22.2777611768547	2.35923117719168e-06	0.0430087843602043
TMEM132E	0	0.0559440559440559	22.2777611768547	2.35923117719168e-06	0.0430087843602043
ZDHHC16	0	0.0559440559440559	22.2777611768547	2.35923117719168e-06	0.0430087843602043
ABHD16B	0	0.0559440559440559	22.2777611768547	2.35923117719168e-06	0.0430087843602043
ARFRP1	0	0.0559440559440559	22.2777611768547	2.35923117719168e-06	0.0430087843602043
DNAJC5	0	0.0559440559440559	22.2777611768547	2.35923117719168e-06	0.0430087843602043
DTWD2	0	0.0559440559440559	22.2777611768547	2.35923117719168e-06	0.0430087843602043
FNDC11	0	0.0559440559440559	22.2777611768547	2.35923117719168e-06	0.0430087843602043
GMEB2	0	0.0559440559440559	22.2777611768547	2.35923117719168e-06	0.0430087843602043
HELZ2	0	0.0559440559440559	22.2777611768547	2.35923117719168e-06	0.0430087843602043
LIME1	0	0.0559440559440559	22.2777611768547	2.35923117719168e-06	0.0430087843602043
LKAAEAR1	0	0.0559440559440559	22.2777611768547	2.35923117719168e-06	0.0430087843602043
MYT1	0	0.0559440559440559	22.2777611768547	2.35923117719168e-06	0.0430087843602043
NAA20	0	0.0559440559440559	22.2777611768547	2.35923117719168e-06	0.0430087843602043
NPBWR2	0	0.0559440559440559	22.2777611768547	2.35923117719168e-06	0.0430087843602043
OPRL1	0	0.0559440559440559	22.2777611768547	2.35923117719168e-06	0.0430087843602043
PCMTD2	0	0.0559440559440559	22.2777611768547	2.35923117719168e-06	0.0430087843602043
PPIC	0	0.0559440559440559	22.2777611768547	2.35923117719168e-06	0.0430087843602043
PRPF6	0	0.0559440559440559	22.2777611768547	2.35923117719168e-06	0.0430087843602043
PTK6	0	0.0559440559440559	22.2777611768547	2.35923117719168e-06	0.0430087843602043
RGS19	0	0.0559440559440559	22.2777611768547	2.35923117719168e-06	0.0430087843602043
RTEL1	0	0.0559440559440559	22.2777611768547	2.35923117719168e-06	0.0430087843602043
RTEL1-TNFRSF6B	0	0.0559440559440559	22.2777611768547	2.35923117719168e-06	0.0430087843602043
SAMD10	0	0.0559440559440559	22.2777611768547	2.35923117719168e-06	0.0430087843602043
SLC2A4RG	0	0.0559440559440559	22.2777611768547	2.35923117719168e-06	0.0430087843602043
SNX2	0	0.0559440559440559	22.2777611768547	2.35923117719168e-06	0.0430087843602043
SNX24	0	0.0559440559440559	22.2777611768547	2.35923117719168e-06	0.0430087843602043
SOX18	0	0.0559440559440559	22.2777611768547	2.35923117719168e-06	0.0430087843602043
SRMS	0	0.0559440559440559	22.2777611768547	2.35923117719168e-06	0.0430087843602043
STMN3	0	0.0559440559440559	22.2777611768547	2.35923117719168e-06	0.0430087843602043
TCEA2	0	0.0559440559440559	22.2777611768547	2.35923117719168e-06	0.0430087843602043
TNFRSF6B	0	0.0559440559440559	22.2777611768547	2.35923117719168e-06	0.0430087843602043
TPD52L2	0	0.0559440559440559	22.2777611768547	2.35923117719168e-06	0.0430087843602043
UBTD1	0	0.0559440559440559	22.2777611768547	2.35923117719168e-06	0.0430087843602043
UCKL1	0	0.0559440559440559	22.2777611768547	2.35923117719168e-06	0.0430087843602043
ZBTB46	0	0.0559440559440559	22.2777611768547	2.35923117719168e-06	0.0430087843602043
ZGPAT	0	0.0559440559440559	22.2777611768547	2.35923117719168e-06	0.0430087843602043
ZNF512B	0	0.0559440559440559	22.2777611768547	2.35923117719168e-06	0.0430087843602043
BIN3	0	0.0559440559440559	22.2777611768547	2.35923117719168e-06	0.0430087843602043
BMP1	0	0.0559440559440559	22.2777611768547	2.35923117719168e-06	0.0430087843602043
C8orf58	0	0.0559440559440559	22.2777611768547	2.35923117719168e-06	0.0430087843602043
CCAR2	0	0.0559440559440559	22.2777611768547	2.35923117719168e-06	0.0430087843602043
CHMP7	0	0.0559440559440559	22.2777611768547	2.35923117719168e-06	0.0430087843602043
COLEC10	0	0.0559440559440559	22.2777611768547	2.35923117719168e-06	0.0430087843602043
DMTN	0	0.0559440559440559	22.2777611768547	2.35923117719168e-06	0.0430087843602043
DOK2	0	0.0559440559440559	22.2777611768547	2.35923117719168e-06	0.0430087843602043
DOK5	0	0.0559440559440559	22.2777611768547	2.35923117719168e-06	0.0430087843602043
DTD1	0	0.0559440559440559	22.2777611768547	2.35923117719168e-06	0.0430087843602043
EGR3	0	0.0559440559440559	22.2777611768547	2.35923117719168e-06	0.0430087843602043
FAM160B2	0	0.0559440559440559	22.2777611768547	2.35923117719168e-06	0.0430087843602043
FGF17	0	0.0559440559440559	22.2777611768547	2.35923117719168e-06	0.0430087843602043
HR	0	0.0559440559440559	22.2777611768547	2.35923117719168e-06	0.0430087843602043
LGI3	0	0.0559440559440559	22.2777611768547	2.35923117719168e-06	0.0430087843602043
NPM2	0	0.0559440559440559	22.2777611768547	2.35923117719168e-06	0.0430087843602043
NUDT18	0	0.0559440559440559	22.2777611768547	2.35923117719168e-06	0.0430087843602043
PDLIM2	0	0.0559440559440559	22.2777611768547	2.35923117719168e-06	0.0430087843602043
PEBP4	0	0.0559440559440559	22.2777611768547	2.35923117719168e-06	0.0430087843602043
PHYHIP	0	0.0559440559440559	22.2777611768547	2.35923117719168e-06	0.0430087843602043
PIWIL2	0	0.0559440559440559	22.2777611768547	2.35923117719168e-06	0.0430087843602043
POLR3D	0	0.0559440559440559	22.2777611768547	2.35923117719168e-06	0.0430087843602043
PPP3CC	0	0.0559440559440559	22.2777611768547	2.35923117719168e-06	0.0430087843602043
R3HCC1	0	0.0559440559440559	22.2777611768547	2.35923117719168e-06	0.0430087843602043
REEP4	0	0.0559440559440559	22.2777611768547	2.35923117719168e-06	0.0430087843602043
RHOBTB2	0	0.0559440559440559	22.2777611768547	2.35923117719168e-06	0.0430087843602043
SCP2D1	0	0.0559440559440559	22.2777611768547	2.35923117719168e-06	0.0430087843602043
SFTPC	0	0.0559440559440559	22.2777611768547	2.35923117719168e-06	0.0430087843602043
SLC39A14	0	0.0559440559440559	22.2777611768547	2.35923117719168e-06	0.0430087843602043
SORBS3	0	0.0559440559440559	22.2777611768547	2.35923117719168e-06	0.0430087843602043
TNFRSF10A	0	0.0559440559440559	22.2777611768547	2.35923117719168e-06	0.0430087843602043
TNFRSF10B	0	0.0559440559440559	22.2777611768547	2.35923117719168e-06	0.0430087843602043
TNFRSF10C	0	0.0559440559440559	22.2777611768547	2.35923117719168e-06	0.0430087843602043
TNFRSF10D	0	0.0559440559440559	22.2777611768547	2.35923117719168e-06	0.0430087843602043
XKR4	0	0.0559440559440559	22.2777611768547	2.35923117719168e-06	0.0430087843602043
XPO7	0	0.0559440559440559	22.2777611768547	2.35923117719168e-06	0.0430087843602043
AARD	0	0.0559440559440559	22.2777611768547	2.35923117719168e-06	0.0430087843602043
ASXL1	0	0.0559440559440559	22.2777611768547	2.35923117719168e-06	0.0430087843602043
COL22A1	0	0.0559440559440559	22.2777611768547	2.35923117719168e-06	0.0430087843602043
DMXL1	0	0.0559440559440559	22.2777611768547	2.35923117719168e-06	0.0430087843602043
LOXL2	0	0.0559440559440559	22.2777611768547	2.35923117719168e-06	0.0430087843602043
NOL4L	0	0.0559440559440559	22.2777611768547	2.35923117719168e-06	0.0430087843602043
RALGAPA2	0	0.0559440559440559	22.2777611768547	2.35923117719168e-06	0.0430087843602043
TNFAIP8	0	0.0559440559440559	22.2777611768547	2.35923117719168e-06	0.0430087843602043
FAM170A	0	0.0559440559440559	22.2777611768547	2.35923117719168e-06	0.0430087843602043
FTMT	0	0.0559440559440559	22.2777611768547	2.35923117719168e-06	0.0430087843602043
HHLA1	0	0.0559440559440559	22.2777611768547	2.35923117719168e-06	0.0430087843602043
KCNQ3	0	0.0559440559440559	22.2777611768547	2.35923117719168e-06	0.0430087843602043
KIF16B	0	0.0559440559440559	22.2777611768547	2.35923117719168e-06	0.0430087843602043
KIF3B	0	0.0559440559440559	22.2777611768547	2.35923117719168e-06	0.0430087843602043
LOX	0	0.0559440559440559	22.2777611768547	2.35923117719168e-06	0.0430087843602043
LRMDA	0	0.0559440559440559	22.2777611768547	2.35923117719168e-06	0.0430087843602043
OC90	0	0.0559440559440559	22.2777611768547	2.35923117719168e-06	0.0430087843602043
PLAGL2	0	0.0559440559440559	22.2777611768547	2.35923117719168e-06	0.0430087843602043
POFUT1	0	0.0559440559440559	22.2777611768547	2.35923117719168e-06	0.0430087843602043
SNCAIP	0	0.0559440559440559	22.2777611768547	2.35923117719168e-06	0.0430087843602043
SRFBP1	0	0.0559440559440559	22.2777611768547	2.35923117719168e-06	0.0430087843602043
TM9SF4	0	0.0559440559440559	22.2777611768547	2.35923117719168e-06	0.0430087843602043
TSHZ2	0	0.0559440559440559	22.2777611768547	2.35923117719168e-06	0.0430087843602043
ZNF474	0	0.0559440559440559	22.2777611768547	2.35923117719168e-06	0.0430087843602043
CEBPD	0	0.0559440559440559	22.2777611768547	2.35923117719168e-06	0.0430087843602043
EFR3A	0	0.0559440559440559	22.2777611768547	2.35923117719168e-06	0.0430087843602043
FAM135B	0	0.0559440559440559	22.2777611768547	2.35923117719168e-06	0.0430087843602043
HCK	0	0.0559440559440559	22.2777611768547	2.35923117719168e-06	0.0430087843602043
HSD17B4	0	0.0559440559440559	22.2777611768547	2.35923117719168e-06	0.0430087843602043
NDRG1	0	0.0559440559440559	22.2777611768547	2.35923117719168e-06	0.0430087843602043
S100PBP	0	0.0559440559440559	22.2777611768547	2.35923117719168e-06	0.0430087843602043
ST3GAL1	0	0.0559440559440559	22.2777611768547	2.35923117719168e-06	0.0430087843602043
BSDC1	0	0.0559440559440559	22.2777611768547	2.35923117719168e-06	0.0430087843602043
CCN4	0	0.0559440559440559	22.2777611768547	2.35923117719168e-06	0.0430087843602043
CYP24A1	0	0.0559440559440559	22.2777611768547	2.35923117719168e-06	0.0430087843602043
FAM167B	0	0.0559440559440559	22.2777611768547	2.35923117719168e-06	0.0430087843602043
FAM229A	0	0.0559440559440559	22.2777611768547	2.35923117719168e-06	0.0430087843602043
FNDC5	0	0.0559440559440559	22.2777611768547	2.35923117719168e-06	0.0430087843602043
HDAC1	0	0.0559440559440559	22.2777611768547	2.35923117719168e-06	0.0430087843602043
HPCA	0	0.0559440559440559	22.2777611768547	2.35923117719168e-06	0.0430087843602043
KIAA1522	0	0.0559440559440559	22.2777611768547	2.35923117719168e-06	0.0430087843602043
LCK	0	0.0559440559440559	22.2777611768547	2.35923117719168e-06	0.0430087843602043
LRRC6	0	0.0559440559440559	22.2777611768547	2.35923117719168e-06	0.0430087843602043
MARCKSL1	0	0.0559440559440559	22.2777611768547	2.35923117719168e-06	0.0430087843602043
MYLK2	0	0.0559440559440559	22.2777611768547	2.35923117719168e-06	0.0430087843602043
PFDN4	0	0.0559440559440559	22.2777611768547	2.35923117719168e-06	0.0430087843602043
PHF20L1	0	0.0559440559440559	22.2777611768547	2.35923117719168e-06	0.0430087843602043
PRR16	0	0.0559440559440559	22.2777611768547	2.35923117719168e-06	0.0430087843602043
RBBP4	0	0.0559440559440559	22.2777611768547	2.35923117719168e-06	0.0430087843602043
RNF19B	0	0.0559440559440559	22.2777611768547	2.35923117719168e-06	0.0430087843602043
SLA	0	0.0559440559440559	22.2777611768547	2.35923117719168e-06	0.0430087843602043
SYNC	0	0.0559440559440559	22.2777611768547	2.35923117719168e-06	0.0430087843602043
TMEM54	0	0.0559440559440559	22.2777611768547	2.35923117719168e-06	0.0430087843602043
TMEM71	0	0.0559440559440559	22.2777611768547	2.35923117719168e-06	0.0430087843602043
TSSK3	0	0.0559440559440559	22.2777611768547	2.35923117719168e-06	0.0430087843602043
XKR7	0	0.0559440559440559	22.2777611768547	2.35923117719168e-06	0.0430087843602043
YARS	0	0.0559440559440559	22.2777611768547	2.35923117719168e-06	0.0430087843602043
ZBTB8B	0	0.0559440559440559	22.2777611768547	2.35923117719168e-06	0.0430087843602043
ZHX1	0	0.0559440559440559	22.2777611768547	2.35923117719168e-06	0.0430087843602043
ZHX1-C8orf76	0	0.0559440559440559	22.2777611768547	2.35923117719168e-06	0.0430087843602043
ZHX2	0	0.0559440559440559	22.2777611768547	2.35923117719168e-06	0.0430087843602043
DEFB118	0	0.0559440559440559	22.2777611768547	2.35923117719168e-06	0.0430087843602043
DEFB119	0	0.0559440559440559	22.2777611768547	2.35923117719168e-06	0.0430087843602043
EIF3I	0	0.0559440559440559	22.2777611768547	2.35923117719168e-06	0.0430087843602043
ID1	0	0.0559440559440559	22.2777611768547	2.35923117719168e-06	0.0430087843602043
KCNK9	0	0.0559440559440559	22.2777611768547	2.35923117719168e-06	0.0430087843602043
LYRM9	0	0.0559440559440559	22.2777611768547	2.35923117719168e-06	0.0430087843602043
PRKDC	0	0.0559440559440559	22.2777611768547	2.35923117719168e-06	0.0430087843602043
TMEM234	0	0.0559440559440559	22.2777611768547	2.35923117719168e-06	0.0430087843602043
BCL2L1	0	0.0559440559440559	22.2777611768547	2.35923117719168e-06	0.0430087843602043
COX4I2	0	0.0559440559440559	22.2777611768547	2.35923117719168e-06	0.0430087843602043
DEFB121	0	0.0559440559440559	22.2777611768547	2.35923117719168e-06	0.0430087843602043
MCM4	0	0.0559440559440559	22.2777611768547	2.35923117719168e-06	0.0430087843602043
TPX2	0	0.0559440559440559	22.2777611768547	2.35923117719168e-06	0.0430087843602043
UBE2V2	0	0.0559440559440559	22.2777611768547	2.35923117719168e-06	0.0430087843602043
ARHGEF16	0	0.0559440559440559	22.2777611768547	2.35923117719168e-06	0.0430087843602043
FAM182B	0	0.0559440559440559	22.2777611768547	2.35923117719168e-06	0.0430087843602043
MEGF6	0	0.0559440559440559	22.2777611768547	2.35923117719168e-06	0.0430087843602043
FRG1BP	0	0.0559440559440559	22.2777611768547	2.35923117719168e-06	0.0430087843602043
SFRP1	0	0.0559440559440559	22.2777611768547	2.35923117719168e-06	0.0430087843602043
AOPEP	0	0.0629370629370629	25.6028982524986	4.19408977563179e-07	0.00764582566097675
ZNF396	0	0.0629370629370629	25.6028982524986	4.19408977563179e-07	0.00764582566097675
ZNF397	0	0.0629370629370629	25.6028982524986	4.19408977563179e-07	0.00764582566097675
ZSCAN30	0	0.0629370629370629	25.6028982524986	4.19408977563179e-07	0.00764582566097675
ABCA10	0	0.0629370629370629	25.6028982524986	4.19408977563179e-07	0.00764582566097675
ABHD6	0	0.0629370629370629	25.6028982524986	4.19408977563179e-07	0.00764582566097675
ACOX2	0	0.0629370629370629	25.6028982524986	4.19408977563179e-07	0.00764582566097675
AMH	0	0.0629370629370629	25.6028982524986	4.19408977563179e-07	0.00764582566097675
BTBD2	0	0.0629370629370629	25.6028982524986	4.19408977563179e-07	0.00764582566097675
DIRAS1	0	0.0629370629370629	25.6028982524986	4.19408977563179e-07	0.00764582566097675
DNASE1L3	0	0.0629370629370629	25.6028982524986	4.19408977563179e-07	0.00764582566097675
GADD45B	0	0.0629370629370629	25.6028982524986	4.19408977563179e-07	0.00764582566097675
GNG7	0	0.0629370629370629	25.6028982524986	4.19408977563179e-07	0.00764582566097675
HTD2	0	0.0629370629370629	25.6028982524986	4.19408977563179e-07	0.00764582566097675
ITGAM	0	0.0629370629370629	25.6028982524986	4.19408977563179e-07	0.00764582566097675
JSRP1	0	0.0629370629370629	25.6028982524986	4.19408977563179e-07	0.00764582566097675
KCTD6	0	0.0629370629370629	25.6028982524986	4.19408977563179e-07	0.00764582566097675
LDLRAD4	0	0.0629370629370629	25.6028982524986	4.19408977563179e-07	0.00764582566097675
LINGO3	0	0.0629370629370629	25.6028982524986	4.19408977563179e-07	0.00764582566097675
LMNB2	0	0.0629370629370629	25.6028982524986	4.19408977563179e-07	0.00764582566097675
LRTM1	0	0.0629370629370629	25.6028982524986	4.19408977563179e-07	0.00764582566097675
LSM7	0	0.0629370629370629	25.6028982524986	4.19408977563179e-07	0.00764582566097675
NUMB	0	0.0629370629370629	25.6028982524986	4.19408977563179e-07	0.00764582566097675
OAZ1	0	0.0629370629370629	25.6028982524986	4.19408977563179e-07	0.00764582566097675
PAPLN	0	0.0629370629370629	25.6028982524986	4.19408977563179e-07	0.00764582566097675
PDHB	0	0.0629370629370629	25.6028982524986	4.19408977563179e-07	0.00764582566097675
PEAK3	0	0.0629370629370629	25.6028982524986	4.19408977563179e-07	0.00764582566097675
PSEN1	0	0.0629370629370629	25.6028982524986	4.19408977563179e-07	0.00764582566097675
PXK	0	0.0629370629370629	25.6028982524986	4.19408977563179e-07	0.00764582566097675
RPP14	0	0.0629370629370629	25.6028982524986	4.19408977563179e-07	0.00764582566097675
SGTA	0	0.0629370629370629	25.6028982524986	4.19408977563179e-07	0.00764582566097675
SLC39A3	0	0.0629370629370629	25.6028982524986	4.19408977563179e-07	0.00764582566097675
SLCO1B3	0	0.0629370629370629	25.6028982524986	4.19408977563179e-07	0.00764582566097675
SLCO1C1	0	0.0629370629370629	25.6028982524986	4.19408977563179e-07	0.00764582566097675
SPPL2B	0	0.0629370629370629	25.6028982524986	4.19408977563179e-07	0.00764582566097675
THOP1	0	0.0629370629370629	25.6028982524986	4.19408977563179e-07	0.00764582566097675
TIMM13	0	0.0629370629370629	25.6028982524986	4.19408977563179e-07	0.00764582566097675
TLE2	0	0.0629370629370629	25.6028982524986	4.19408977563179e-07	0.00764582566097675
TLE5	0	0.0629370629370629	25.6028982524986	4.19408977563179e-07	0.00764582566097675
TLE6	0	0.0629370629370629	25.6028982524986	4.19408977563179e-07	0.00764582566097675
TMPRSS9	0	0.0629370629370629	25.6028982524986	4.19408977563179e-07	0.00764582566097675
ZNF554	0	0.0629370629370629	25.6028982524986	4.19408977563179e-07	0.00764582566097675
ZNF555	0	0.0629370629370629	25.6028982524986	4.19408977563179e-07	0.00764582566097675
ZNF556	0	0.0629370629370629	25.6028982524986	4.19408977563179e-07	0.00764582566097675
ZNF57	0	0.0629370629370629	25.6028982524986	4.19408977563179e-07	0.00764582566097675
ZNF77	0	0.0629370629370629	25.6028982524986	4.19408977563179e-07	0.00764582566097675
ABCA5	0	0.0629370629370629	25.6028982524986	4.19408977563179e-07	0.00764582566097675
ABCA6	0	0.0629370629370629	25.6028982524986	4.19408977563179e-07	0.00764582566097675
ABCA8	0	0.0629370629370629	25.6028982524986	4.19408977563179e-07	0.00764582566097675
ABCA9	0	0.0629370629370629	25.6028982524986	4.19408977563179e-07	0.00764582566097675
ACTR8	0	0.0629370629370629	25.6028982524986	4.19408977563179e-07	0.00764582566097675
ADAT3	0	0.0629370629370629	25.6028982524986	4.19408977563179e-07	0.00764582566097675
AMZ2	0	0.0629370629370629	25.6028982524986	4.19408977563179e-07	0.00764582566097675
AP3D1	0	0.0629370629370629	25.6028982524986	4.19408977563179e-07	0.00764582566097675
ARSG	0	0.0629370629370629	25.6028982524986	4.19408977563179e-07	0.00764582566097675
BAP1	0	0.0629370629370629	25.6028982524986	4.19408977563179e-07	0.00764582566097675
BCKDK	0	0.0629370629370629	25.6028982524986	4.19408977563179e-07	0.00764582566097675
BTBD9	0	0.0629370629370629	25.6028982524986	4.19408977563179e-07	0.00764582566097675
CACNA1D	0	0.0629370629370629	25.6028982524986	4.19408977563179e-07	0.00764582566097675
CCDC189	0	0.0629370629370629	25.6028982524986	4.19408977563179e-07	0.00764582566097675
CHDH	0	0.0629370629370629	25.6028982524986	4.19408977563179e-07	0.00764582566097675
CSNK1G2	0	0.0629370629370629	25.6028982524986	4.19408977563179e-07	0.00764582566097675
CTF1	0	0.0629370629370629	25.6028982524986	4.19408977563179e-07	0.00764582566097675
DCP1A	0	0.0629370629370629	25.6028982524986	4.19408977563179e-07	0.00764582566097675
DNAH1	0	0.0629370629370629	25.6028982524986	4.19408977563179e-07	0.00764582566097675
DOT1L	0	0.0629370629370629	25.6028982524986	4.19408977563179e-07	0.00764582566097675
FAM107A	0	0.0629370629370629	25.6028982524986	4.19408977563179e-07	0.00764582566097675
FAM20A	0	0.0629370629370629	25.6028982524986	4.19408977563179e-07	0.00764582566097675
FAM3D	0	0.0629370629370629	25.6028982524986	4.19408977563179e-07	0.00764582566097675
FBRS	0	0.0629370629370629	25.6028982524986	4.19408977563179e-07	0.00764582566097675
FBXL19	0	0.0629370629370629	25.6028982524986	4.19408977563179e-07	0.00764582566097675
FUS	0	0.0629370629370629	25.6028982524986	4.19408977563179e-07	0.00764582566097675
GLT8D1	0	0.0629370629370629	25.6028982524986	4.19408977563179e-07	0.00764582566097675
GLYCTK	0	0.0629370629370629	25.6028982524986	4.19408977563179e-07	0.00764582566097675
GNA13	0	0.0629370629370629	25.6028982524986	4.19408977563179e-07	0.00764582566097675
GNL3	0	0.0629370629370629	25.6028982524986	4.19408977563179e-07	0.00764582566097675
GREB1L	0	0.0629370629370629	25.6028982524986	4.19408977563179e-07	0.00764582566097675
HSD3B7	0	0.0629370629370629	25.6028982524986	4.19408977563179e-07	0.00764582566097675
ITIH1	0	0.0629370629370629	25.6028982524986	4.19408977563179e-07	0.00764582566097675
ITIH3	0	0.0629370629370629	25.6028982524986	4.19408977563179e-07	0.00764582566097675
ITIH4	0	0.0629370629370629	25.6028982524986	4.19408977563179e-07	0.00764582566097675
IZUMO4	0	0.0629370629370629	25.6028982524986	4.19408977563179e-07	0.00764582566097675
KAT8	0	0.0629370629370629	25.6028982524986	4.19408977563179e-07	0.00764582566097675
KCNJ16	0	0.0629370629370629	25.6028982524986	4.19408977563179e-07	0.00764582566097675
KPNA2	0	0.0629370629370629	25.6028982524986	4.19408977563179e-07	0.00764582566097675
MKNK2	0	0.0629370629370629	25.6028982524986	4.19408977563179e-07	0.00764582566097675
MOB3A	0	0.0629370629370629	25.6028982524986	4.19408977563179e-07	0.00764582566097675
MUSTN1	0	0.0629370629370629	25.6028982524986	4.19408977563179e-07	0.00764582566097675
NEK4	0	0.0629370629370629	25.6028982524986	4.19408977563179e-07	0.00764582566097675
NISCH	0	0.0629370629370629	25.6028982524986	4.19408977563179e-07	0.00764582566097675
NT5DC2	0	0.0629370629370629	25.6028982524986	4.19408977563179e-07	0.00764582566097675
ORAI3	0	0.0629370629370629	25.6028982524986	4.19408977563179e-07	0.00764582566097675
PBRM1	0	0.0629370629370629	25.6028982524986	4.19408977563179e-07	0.00764582566097675
PHF7	0	0.0629370629370629	25.6028982524986	4.19408977563179e-07	0.00764582566097675
PHKG2	0	0.0629370629370629	25.6028982524986	4.19408977563179e-07	0.00764582566097675
PLEKHJ1	0	0.0629370629370629	25.6028982524986	4.19408977563179e-07	0.00764582566097675
PPM1M	0	0.0629370629370629	25.6028982524986	4.19408977563179e-07	0.00764582566097675
PRKAR1A	0	0.0629370629370629	25.6028982524986	4.19408977563179e-07	0.00764582566097675
PRKCD	0	0.0629370629370629	25.6028982524986	4.19408977563179e-07	0.00764582566097675
PRR14	0	0.0629370629370629	25.6028982524986	4.19408977563179e-07	0.00764582566097675
PRSS36	0	0.0629370629370629	25.6028982524986	4.19408977563179e-07	0.00764582566097675
PRSS53	0	0.0629370629370629	25.6028982524986	4.19408977563179e-07	0.00764582566097675
PRSS8	0	0.0629370629370629	25.6028982524986	4.19408977563179e-07	0.00764582566097675
PYCARD	0	0.0629370629370629	25.6028982524986	4.19408977563179e-07	0.00764582566097675
PYDC1	0	0.0629370629370629	25.6028982524986	4.19408977563179e-07	0.00764582566097675
RBM5	0	0.0629370629370629	25.6028982524986	4.19408977563179e-07	0.00764582566097675
RFT1	0	0.0629370629370629	25.6028982524986	4.19408977563179e-07	0.00764582566097675
SCAMP4	0	0.0629370629370629	25.6028982524986	4.19408977563179e-07	0.00764582566097675
SELENOK	0	0.0629370629370629	25.6028982524986	4.19408977563179e-07	0.00764582566097675
SEMA3G	0	0.0629370629370629	25.6028982524986	4.19408977563179e-07	0.00764582566097675
SETD1A	0	0.0629370629370629	25.6028982524986	4.19408977563179e-07	0.00764582566097675
SF3A2	0	0.0629370629370629	25.6028982524986	4.19408977563179e-07	0.00764582566097675
SFMBT1	0	0.0629370629370629	25.6028982524986	4.19408977563179e-07	0.00764582566097675
SLC16A6	0	0.0629370629370629	25.6028982524986	4.19408977563179e-07	0.00764582566097675
SLCO1A2	0	0.0629370629370629	25.6028982524986	4.19408977563179e-07	0.00764582566097675
SMIM4	0	0.0629370629370629	25.6028982524986	4.19408977563179e-07	0.00764582566097675
SPCS1	0	0.0629370629370629	25.6028982524986	4.19408977563179e-07	0.00764582566097675
SRCAP	0	0.0629370629370629	25.6028982524986	4.19408977563179e-07	0.00764582566097675
STAB1	0	0.0629370629370629	25.6028982524986	4.19408977563179e-07	0.00764582566097675
STIMATE	0	0.0629370629370629	25.6028982524986	4.19408977563179e-07	0.00764582566097675
STIMATE-MUSTN1	0	0.0629370629370629	25.6028982524986	4.19408977563179e-07	0.00764582566097675
STX1B	0	0.0629370629370629	25.6028982524986	4.19408977563179e-07	0.00764582566097675
STX4	0	0.0629370629370629	25.6028982524986	4.19408977563179e-07	0.00764582566097675
TKT	0	0.0629370629370629	25.6028982524986	4.19408977563179e-07	0.00764582566097675
TNNC1	0	0.0629370629370629	25.6028982524986	4.19408977563179e-07	0.00764582566097675
TRIM72	0	0.0629370629370629	25.6028982524986	4.19408977563179e-07	0.00764582566097675
VKORC1	0	0.0629370629370629	25.6028982524986	4.19408977563179e-07	0.00764582566097675
WDR82	0	0.0629370629370629	25.6028982524986	4.19408977563179e-07	0.00764582566097675
WIPI1	0	0.0629370629370629	25.6028982524986	4.19408977563179e-07	0.00764582566097675
WNT5A	0	0.0629370629370629	25.6028982524986	4.19408977563179e-07	0.00764582566097675
ZNF646	0	0.0629370629370629	25.6028982524986	4.19408977563179e-07	0.00764582566097675
ZNF668	0	0.0629370629370629	25.6028982524986	4.19408977563179e-07	0.00764582566097675
AMIGO3	0	0.0629370629370629	25.6028982524986	4.19408977563179e-07	0.00764582566097675
AMT	0	0.0629370629370629	25.6028982524986	4.19408977563179e-07	0.00764582566097675
APEH	0	0.0629370629370629	25.6028982524986	4.19408977563179e-07	0.00764582566097675
ATP5PO	0	0.0629370629370629	25.6028982524986	4.19408977563179e-07	0.00764582566097675
BSN	0	0.0629370629370629	25.6028982524986	4.19408977563179e-07	0.00764582566097675
C17orf58	0	0.0629370629370629	25.6028982524986	4.19408977563179e-07	0.00764582566097675
C6orf118	0	0.0629370629370629	25.6028982524986	4.19408977563179e-07	0.00764582566097675
CACNA2D3	0	0.0629370629370629	25.6028982524986	4.19408977563179e-07	0.00764582566097675
CAMKV	0	0.0629370629370629	25.6028982524986	4.19408977563179e-07	0.00764582566097675
CDHR4	0	0.0629370629370629	25.6028982524986	4.19408977563179e-07	0.00764582566097675
DAG1	0	0.0629370629370629	25.6028982524986	4.19408977563179e-07	0.00764582566097675
GMPPB	0	0.0629370629370629	25.6028982524986	4.19408977563179e-07	0.00764582566097675
GNAI2	0	0.0629370629370629	25.6028982524986	4.19408977563179e-07	0.00764582566097675
GNAT1	0	0.0629370629370629	25.6028982524986	4.19408977563179e-07	0.00764582566097675
IL17RB	0	0.0629370629370629	25.6028982524986	4.19408977563179e-07	0.00764582566097675
INKA1	0	0.0629370629370629	25.6028982524986	4.19408977563179e-07	0.00764582566097675
IP6K1	0	0.0629370629370629	25.6028982524986	4.19408977563179e-07	0.00764582566097675
KCNJ2	0	0.0629370629370629	25.6028982524986	4.19408977563179e-07	0.00764582566097675
MAP2K6	0	0.0629370629370629	25.6028982524986	4.19408977563179e-07	0.00764582566097675
MIB1	0	0.0629370629370629	25.6028982524986	4.19408977563179e-07	0.00764582566097675
MON1A	0	0.0629370629370629	25.6028982524986	4.19408977563179e-07	0.00764582566097675
MST1	0	0.0629370629370629	25.6028982524986	4.19408977563179e-07	0.00764582566097675
MST1R	0	0.0629370629370629	25.6028982524986	4.19408977563179e-07	0.00764582566097675
NICN1	0	0.0629370629370629	25.6028982524986	4.19408977563179e-07	0.00764582566097675
PDE10A	0	0.0629370629370629	25.6028982524986	4.19408977563179e-07	0.00764582566097675
RBM6	0	0.0629370629370629	25.6028982524986	4.19408977563179e-07	0.00764582566097675
RHOA	0	0.0629370629370629	25.6028982524986	4.19408977563179e-07	0.00764582566097675
RNF123	0	0.0629370629370629	25.6028982524986	4.19408977563179e-07	0.00764582566097675
SEMA3B	0	0.0629370629370629	25.6028982524986	4.19408977563179e-07	0.00764582566097675
SEMA3F	0	0.0629370629370629	25.6028982524986	4.19408977563179e-07	0.00764582566097675
SLC38A3	0	0.0629370629370629	25.6028982524986	4.19408977563179e-07	0.00764582566097675
TCTA	0	0.0629370629370629	25.6028982524986	4.19408977563179e-07	0.00764582566097675
TRAIP	0	0.0629370629370629	25.6028982524986	4.19408977563179e-07	0.00764582566097675
UBA7	0	0.0629370629370629	25.6028982524986	4.19408977563179e-07	0.00764582566097675
ZNF689	0	0.0629370629370629	25.6028982524986	4.19408977563179e-07	0.00764582566097675
ABL1	0	0.0629370629370629	25.6028982524986	4.19408977563179e-07	0.00764582566097675
ALYREF	0	0.0629370629370629	25.6028982524986	4.19408977563179e-07	0.00764582566097675
ANAPC11	0	0.0629370629370629	25.6028982524986	4.19408977563179e-07	0.00764582566097675
ARHGDIA	0	0.0629370629370629	25.6028982524986	4.19408977563179e-07	0.00764582566097675
ARHGDIB	0	0.0629370629370629	25.6028982524986	4.19408977563179e-07	0.00764582566097675
ARL16	0	0.0629370629370629	25.6028982524986	4.19408977563179e-07	0.00764582566097675
ASPSCR1	0	0.0629370629370629	25.6028982524986	4.19408977563179e-07	0.00764582566097675
BPTF	0	0.0629370629370629	25.6028982524986	4.19408977563179e-07	0.00764582566097675
CCDC137	0	0.0629370629370629	25.6028982524986	4.19408977563179e-07	0.00764582566097675
CENPX	0	0.0629370629370629	25.6028982524986	4.19408977563179e-07	0.00764582566097675
DCXR	0	0.0629370629370629	25.6028982524986	4.19408977563179e-07	0.00764582566097675
DUS1L	0	0.0629370629370629	25.6028982524986	4.19408977563179e-07	0.00764582566097675
ERC2	0	0.0629370629370629	25.6028982524986	4.19408977563179e-07	0.00764582566097675
ERP27	0	0.0629370629370629	25.6028982524986	4.19408977563179e-07	0.00764582566097675
FAM120B	0	0.0629370629370629	25.6028982524986	4.19408977563179e-07	0.00764582566097675
FASN	0	0.0629370629370629	25.6028982524986	4.19408977563179e-07	0.00764582566097675
FSCN1	0	0.0629370629370629	25.6028982524986	4.19408977563179e-07	0.00764582566097675
GCGR	0	0.0629370629370629	25.6028982524986	4.19408977563179e-07	0.00764582566097675
GPS1	0	0.0629370629370629	25.6028982524986	4.19408977563179e-07	0.00764582566097675
HDHD2	0	0.0629370629370629	25.6028982524986	4.19408977563179e-07	0.00764582566097675
HGS	0	0.0629370629370629	25.6028982524986	4.19408977563179e-07	0.00764582566097675
IER3IP1	0	0.0629370629370629	25.6028982524986	4.19408977563179e-07	0.00764582566097675
KLHDC4	0	0.0629370629370629	25.6028982524986	4.19408977563179e-07	0.00764582566097675
LRRC45	0	0.0629370629370629	25.6028982524986	4.19408977563179e-07	0.00764582566097675
MAFG	0	0.0629370629370629	25.6028982524986	4.19408977563179e-07	0.00764582566097675
MAGOHB	0	0.0629370629370629	25.6028982524986	4.19408977563179e-07	0.00764582566097675
MCRIP1	0	0.0629370629370629	25.6028982524986	4.19408977563179e-07	0.00764582566097675
MGP	0	0.0629370629370629	25.6028982524986	4.19408977563179e-07	0.00764582566097675
MRPL12	0	0.0629370629370629	25.6028982524986	4.19408977563179e-07	0.00764582566097675
MYADML2	0	0.0629370629370629	25.6028982524986	4.19408977563179e-07	0.00764582566097675
NOTUM	0	0.0629370629370629	25.6028982524986	4.19408977563179e-07	0.00764582566097675
NPB	0	0.0629370629370629	25.6028982524986	4.19408977563179e-07	0.00764582566097675
OXLD1	0	0.0629370629370629	25.6028982524986	4.19408977563179e-07	0.00764582566097675
P4HB	0	0.0629370629370629	25.6028982524986	4.19408977563179e-07	0.00764582566097675
PCYT2	0	0.0629370629370629	25.6028982524986	4.19408977563179e-07	0.00764582566097675
PDE6G	0	0.0629370629370629	25.6028982524986	4.19408977563179e-07	0.00764582566097675
PDE6H	0	0.0629370629370629	25.6028982524986	4.19408977563179e-07	0.00764582566097675
PIAS2	0	0.0629370629370629	25.6028982524986	4.19408977563179e-07	0.00764582566097675
PPP1R27	0	0.0629370629370629	25.6028982524986	4.19408977563179e-07	0.00764582566097675
PSMD12	0	0.0629370629370629	25.6028982524986	4.19408977563179e-07	0.00764582566097675
PTPRO	0	0.0629370629370629	25.6028982524986	4.19408977563179e-07	0.00764582566097675
PYCR1	0	0.0629370629370629	25.6028982524986	4.19408977563179e-07	0.00764582566097675
QKI	0	0.0629370629370629	25.6028982524986	4.19408977563179e-07	0.00764582566097675
RAC3	0	0.0629370629370629	25.6028982524986	4.19408977563179e-07	0.00764582566097675
RFNG	0	0.0629370629370629	25.6028982524986	4.19408977563179e-07	0.00764582566097675
RGS9	0	0.0629370629370629	25.6028982524986	4.19408977563179e-07	0.00764582566097675
SIRT7	0	0.0629370629370629	25.6028982524986	4.19408977563179e-07	0.00764582566097675
SKOR2	0	0.0629370629370629	25.6028982524986	4.19408977563179e-07	0.00764582566097675
SLC25A10	0	0.0629370629370629	25.6028982524986	4.19408977563179e-07	0.00764582566097675
SMOC2	0	0.0629370629370629	25.6028982524986	4.19408977563179e-07	0.00764582566097675
ST8SIA5	0	0.0629370629370629	25.6028982524986	4.19408977563179e-07	0.00764582566097675
STYK1	0	0.0629370629370629	25.6028982524986	4.19408977563179e-07	0.00764582566097675
TSPAN10	0	0.0629370629370629	25.6028982524986	4.19408977563179e-07	0.00764582566097675
YBX3	0	0.0629370629370629	25.6028982524986	4.19408977563179e-07	0.00764582566097675
AFMID	0	0.0629370629370629	25.6028982524986	4.19408977563179e-07	0.00764582566097675
ARSJ	0	0.0629370629370629	25.6028982524986	4.19408977563179e-07	0.00764582566097675
ART4	0	0.0629370629370629	25.6028982524986	4.19408977563179e-07	0.00764582566097675
AXIN2	0	0.0629370629370629	25.6028982524986	4.19408977563179e-07	0.00764582566097675
BCL2L14	0	0.0629370629370629	25.6028982524986	4.19408977563179e-07	0.00764582566097675
BIRC5	0	0.0629370629370629	25.6028982524986	4.19408977563179e-07	0.00764582566097675
C12orf60	0	0.0629370629370629	25.6028982524986	4.19408977563179e-07	0.00764582566097675
C17orf99	0	0.0629370629370629	25.6028982524986	4.19408977563179e-07	0.00764582566097675
C7orf26	0	0.0629370629370629	25.6028982524986	4.19408977563179e-07	0.00764582566097675
CCZ1B	0	0.0629370629370629	25.6028982524986	4.19408977563179e-07	0.00764582566097675
CD7	0	0.0629370629370629	25.6028982524986	4.19408977563179e-07	0.00764582566097675
CEP131	0	0.0629370629370629	25.6028982524986	4.19408977563179e-07	0.00764582566097675
CLECL1	0	0.0629370629370629	25.6028982524986	4.19408977563179e-07	0.00764582566097675
CLGN	0	0.0629370629370629	25.6028982524986	4.19408977563179e-07	0.00764582566097675
COG1	0	0.0629370629370629	25.6028982524986	4.19408977563179e-07	0.00764582566097675
ELMOD2	0	0.0629370629370629	25.6028982524986	4.19408977563179e-07	0.00764582566097675
FN3K	0	0.0629370629370629	25.6028982524986	4.19408977563179e-07	0.00764582566097675
GPHN	0	0.0629370629370629	25.6028982524986	4.19408977563179e-07	0.00764582566097675
GUCY2C	0	0.0629370629370629	25.6028982524986	4.19408977563179e-07	0.00764582566097675
H2AFJ	0	0.0629370629370629	25.6028982524986	4.19408977563179e-07	0.00764582566097675
HIST4H4	0	0.0629370629370629	25.6028982524986	4.19408977563179e-07	0.00764582566097675
IL15	0	0.0629370629370629	25.6028982524986	4.19408977563179e-07	0.00764582566097675
MGAT4C	0	0.0629370629370629	25.6028982524986	4.19408977563179e-07	0.00764582566097675
NDUFAF8	0	0.0629370629370629	25.6028982524986	4.19408977563179e-07	0.00764582566097675
NPLOC4	0	0.0629370629370629	25.6028982524986	4.19408977563179e-07	0.00764582566097675
PGS1	0	0.0629370629370629	25.6028982524986	4.19408977563179e-07	0.00764582566097675
PLBD1	0	0.0629370629370629	25.6028982524986	4.19408977563179e-07	0.00764582566097675
PRB3	0	0.0629370629370629	25.6028982524986	4.19408977563179e-07	0.00764582566097675
PRB4	0	0.0629370629370629	25.6028982524986	4.19408977563179e-07	0.00764582566097675
RSPH10B2	0	0.0629370629370629	25.6028982524986	4.19408977563179e-07	0.00764582566097675
SCOC	0	0.0629370629370629	25.6028982524986	4.19408977563179e-07	0.00764582566097675
SECTM1	0	0.0629370629370629	25.6028982524986	4.19408977563179e-07	0.00764582566097675
SLC38A10	0	0.0629370629370629	25.6028982524986	4.19408977563179e-07	0.00764582566097675
SMCO3	0	0.0629370629370629	25.6028982524986	4.19408977563179e-07	0.00764582566097675
SOCS3	0	0.0629370629370629	25.6028982524986	4.19408977563179e-07	0.00764582566097675
SSTR2	0	0.0629370629370629	25.6028982524986	4.19408977563179e-07	0.00764582566097675
SYNGR2	0	0.0629370629370629	25.6028982524986	4.19408977563179e-07	0.00764582566097675
TAS2R19	0	0.0629370629370629	25.6028982524986	4.19408977563179e-07	0.00764582566097675
TAS2R30	0	0.0629370629370629	25.6028982524986	4.19408977563179e-07	0.00764582566097675
TAS2R31	0	0.0629370629370629	25.6028982524986	4.19408977563179e-07	0.00764582566097675
TAS2R42	0	0.0629370629370629	25.6028982524986	4.19408977563179e-07	0.00764582566097675
TAS2R43	0	0.0629370629370629	25.6028982524986	4.19408977563179e-07	0.00764582566097675
TAS2R46	0	0.0629370629370629	25.6028982524986	4.19408977563179e-07	0.00764582566097675
TBC1D9	0	0.0629370629370629	25.6028982524986	4.19408977563179e-07	0.00764582566097675
TEPSIN	0	0.0629370629370629	25.6028982524986	4.19408977563179e-07	0.00764582566097675
TEX19	0	0.0629370629370629	25.6028982524986	4.19408977563179e-07	0.00764582566097675
TK1	0	0.0629370629370629	25.6028982524986	4.19408977563179e-07	0.00764582566097675
TMEM105	0	0.0629370629370629	25.6028982524986	4.19408977563179e-07	0.00764582566097675
TMEM235	0	0.0629370629370629	25.6028982524986	4.19408977563179e-07	0.00764582566097675
UCP1	0	0.0629370629370629	25.6028982524986	4.19408977563179e-07	0.00764582566097675
UTS2R	0	0.0629370629370629	25.6028982524986	4.19408977563179e-07	0.00764582566097675
WBP11	0	0.0629370629370629	25.6028982524986	4.19408977563179e-07	0.00764582566097675
ZDHHC4	0	0.0629370629370629	25.6028982524986	4.19408977563179e-07	0.00764582566097675
ZNF12	0	0.0629370629370629	25.6028982524986	4.19408977563179e-07	0.00764582566097675
ZNF316	0	0.0629370629370629	25.6028982524986	4.19408977563179e-07	0.00764582566097675
ZNF750	0	0.0629370629370629	25.6028982524986	4.19408977563179e-07	0.00764582566097675
ZNF853	0	0.0629370629370629	25.6028982524986	4.19408977563179e-07	0.00764582566097675
ACTG1	0	0.0629370629370629	25.6028982524986	4.19408977563179e-07	0.00764582566097675
ADAP1	0	0.0629370629370629	25.6028982524986	4.19408977563179e-07	0.00764582566097675
BAHCC1	0	0.0629370629370629	25.6028982524986	4.19408977563179e-07	0.00764582566097675
C1GALT1	0	0.0629370629370629	25.6028982524986	4.19408977563179e-07	0.00764582566097675
C7orf50	0	0.0629370629370629	25.6028982524986	4.19408977563179e-07	0.00764582566097675
CACNG1	0	0.0629370629370629	25.6028982524986	4.19408977563179e-07	0.00764582566097675
CBX4	0	0.0629370629370629	25.6028982524986	4.19408977563179e-07	0.00764582566097675
CBX8	0	0.0629370629370629	25.6028982524986	4.19408977563179e-07	0.00764582566097675
CCDC57	0	0.0629370629370629	25.6028982524986	4.19408977563179e-07	0.00764582566097675
CHMP4C	0	0.0629370629370629	25.6028982524986	4.19408977563179e-07	0.00764582566097675
COX19	0	0.0629370629370629	25.6028982524986	4.19408977563179e-07	0.00764582566097675
CSNK1D	0	0.0629370629370629	25.6028982524986	4.19408977563179e-07	0.00764582566097675
CYBC1	0	0.0629370629370629	25.6028982524986	4.19408977563179e-07	0.00764582566097675
CYP2W1	0	0.0629370629370629	25.6028982524986	4.19408977563179e-07	0.00764582566097675
FAAP100	0	0.0629370629370629	25.6028982524986	4.19408977563179e-07	0.00764582566097675
FAM104A	0	0.0629370629370629	25.6028982524986	4.19408977563179e-07	0.00764582566097675
FN3KRP	0	0.0629370629370629	25.6028982524986	4.19408977563179e-07	0.00764582566097675
FREM3	0	0.0629370629370629	25.6028982524986	4.19408977563179e-07	0.00764582566097675
FSCN2	0	0.0629370629370629	25.6028982524986	4.19408977563179e-07	0.00764582566097675
GPER1	0	0.0629370629370629	25.6028982524986	4.19408977563179e-07	0.00764582566097675
GPR146	0	0.0629370629370629	25.6028982524986	4.19408977563179e-07	0.00764582566097675
HELZ	0	0.0629370629370629	25.6028982524986	4.19408977563179e-07	0.00764582566097675
HEXD	0	0.0629370629370629	25.6028982524986	4.19408977563179e-07	0.00764582566097675
ICA1	0	0.0629370629370629	25.6028982524986	4.19408977563179e-07	0.00764582566097675
IMPA1	0	0.0629370629370629	25.6028982524986	4.19408977563179e-07	0.00764582566097675
INTS1	0	0.0629370629370629	25.6028982524986	4.19408977563179e-07	0.00764582566097675
MAFK	0	0.0629370629370629	25.6028982524986	4.19408977563179e-07	0.00764582566097675
MANBAL	0	0.0629370629370629	25.6028982524986	4.19408977563179e-07	0.00764582566097675
MICALL2	0	0.0629370629370629	25.6028982524986	4.19408977563179e-07	0.00764582566097675
NXPH1	0	0.0629370629370629	25.6028982524986	4.19408977563179e-07	0.00764582566097675
OGFOD3	0	0.0629370629370629	25.6028982524986	4.19408977563179e-07	0.00764582566097675
PRH1	0	0.0629370629370629	25.6028982524986	4.19408977563179e-07	0.00764582566097675
PRR4	0	0.0629370629370629	25.6028982524986	4.19408977563179e-07	0.00764582566097675
PSMG3	0	0.0629370629370629	25.6028982524986	4.19408977563179e-07	0.00764582566097675
RNF150	0	0.0629370629370629	25.6028982524986	4.19408977563179e-07	0.00764582566097675
RPN2	0	0.0629370629370629	25.6028982524986	4.19408977563179e-07	0.00764582566097675
SDK2	0	0.0629370629370629	25.6028982524986	4.19408977563179e-07	0.00764582566097675
SLC10A5	0	0.0629370629370629	25.6028982524986	4.19408977563179e-07	0.00764582566097675
SLC16A3	0	0.0629370629370629	25.6028982524986	4.19408977563179e-07	0.00764582566097675
SNX16	0	0.0629370629370629	25.6028982524986	4.19408977563179e-07	0.00764582566097675
SRC	0	0.0629370629370629	25.6028982524986	4.19408977563179e-07	0.00764582566097675
TAS2R14	0	0.0629370629370629	25.6028982524986	4.19408977563179e-07	0.00764582566097675
TBCD	0	0.0629370629370629	25.6028982524986	4.19408977563179e-07	0.00764582566097675
TMEM184A	0	0.0629370629370629	25.6028982524986	4.19408977563179e-07	0.00764582566097675
UNCX	0	0.0629370629370629	25.6028982524986	4.19408977563179e-07	0.00764582566097675
WDR45B	0	0.0629370629370629	25.6028982524986	4.19408977563179e-07	0.00764582566097675
ZFAND1	0	0.0629370629370629	25.6028982524986	4.19408977563179e-07	0.00764582566097675
ZFAND2A	0	0.0629370629370629	25.6028982524986	4.19408977563179e-07	0.00764582566097675
BAG3	0	0.0629370629370629	25.6028982524986	4.19408977563179e-07	0.00764582566097675
CBSL	0	0.0629370629370629	25.6028982524986	4.19408977563179e-07	0.00764582566097675
CRYAA2	0	0.0629370629370629	25.6028982524986	4.19408977563179e-07	0.00764582566097675
ETV6	0	0.0629370629370629	25.6028982524986	4.19408977563179e-07	0.00764582566097675
GATD3B	0	0.0629370629370629	25.6028982524986	4.19408977563179e-07	0.00764582566097675
GLCCI1	0	0.0629370629370629	25.6028982524986	4.19408977563179e-07	0.00764582566097675
KCNE1B	0	0.0629370629370629	25.6028982524986	4.19408977563179e-07	0.00764582566097675
LOC102723996	0	0.0629370629370629	25.6028982524986	4.19408977563179e-07	0.00764582566097675
LOC102724159	0	0.0629370629370629	25.6028982524986	4.19408977563179e-07	0.00764582566097675
LYZL6	0	0.0629370629370629	25.6028982524986	4.19408977563179e-07	0.00764582566097675
MIOS	0	0.0629370629370629	25.6028982524986	4.19408977563179e-07	0.00764582566097675
NAA15	0	0.0629370629370629	25.6028982524986	4.19408977563179e-07	0.00764582566097675
NAGPA	0	0.0629370629370629	25.6028982524986	4.19408977563179e-07	0.00764582566097675
NARF	0	0.0629370629370629	25.6028982524986	4.19408977563179e-07	0.00764582566097675
POTED	0	0.0629370629370629	25.6028982524986	4.19408977563179e-07	0.00764582566097675
PRSS12	0	0.0629370629370629	25.6028982524986	4.19408977563179e-07	0.00764582566097675
PRSS48	0	0.0629370629370629	25.6028982524986	4.19408977563179e-07	0.00764582566097675
RDM1	0	0.0629370629370629	25.6028982524986	4.19408977563179e-07	0.00764582566097675
RGS10	0	0.0629370629370629	25.6028982524986	4.19408977563179e-07	0.00764582566097675
RIPK2	0	0.0629370629370629	25.6028982524986	4.19408977563179e-07	0.00764582566097675
RPA3	0	0.0629370629370629	25.6028982524986	4.19408977563179e-07	0.00764582566097675
SDK1	0	0.0629370629370629	25.6028982524986	4.19408977563179e-07	0.00764582566097675
SIK1B	0	0.0629370629370629	25.6028982524986	4.19408977563179e-07	0.00764582566097675
SMIM11B	0	0.0629370629370629	25.6028982524986	4.19408977563179e-07	0.00764582566097675
TIAL1	0	0.0629370629370629	25.6028982524986	4.19408977563179e-07	0.00764582566097675
TPTE	0	0.0629370629370629	25.6028982524986	4.19408977563179e-07	0.00764582566097675
U2AF1L5	0	0.0629370629370629	25.6028982524986	4.19408977563179e-07	0.00764582566097675
AGAP1	0	0.0629370629370629	25.6028982524986	4.19408977563179e-07	0.00764582566097675
ALG1	0	0.0629370629370629	25.6028982524986	4.19408977563179e-07	0.00764582566097675
CCDC125	0	0.0629370629370629	25.6028982524986	4.19408977563179e-07	0.00764582566097675
CCDC144NL	0	0.0629370629370629	25.6028982524986	4.19408977563179e-07	0.00764582566097675
CCL5	0	0.0629370629370629	25.6028982524986	4.19408977563179e-07	0.00764582566097675
COL28A1	0	0.0629370629370629	25.6028982524986	4.19408977563179e-07	0.00764582566097675
DCLK2	0	0.0629370629370629	25.6028982524986	4.19408977563179e-07	0.00764582566097675
DSN1	0	0.0629370629370629	25.6028982524986	4.19408977563179e-07	0.00764582566097675
EEF2KMT	0	0.0629370629370629	25.6028982524986	4.19408977563179e-07	0.00764582566097675
EIF3A	0	0.0629370629370629	25.6028982524986	4.19408977563179e-07	0.00764582566097675
FAM160B1	0	0.0629370629370629	25.6028982524986	4.19408977563179e-07	0.00764582566097675
FAM45A	0	0.0629370629370629	25.6028982524986	4.19408977563179e-07	0.00764582566097675
FGFR2	0	0.0629370629370629	25.6028982524986	4.19408977563179e-07	0.00764582566097675
FOXK2	0	0.0629370629370629	25.6028982524986	4.19408977563179e-07	0.00764582566097675
HEATR9	0	0.0629370629370629	25.6028982524986	4.19408977563179e-07	0.00764582566097675
NANOS1	0	0.0629370629370629	25.6028982524986	4.19408977563179e-07	0.00764582566097675
NDST3	0	0.0629370629370629	25.6028982524986	4.19408977563179e-07	0.00764582566097675
PRDX3	0	0.0629370629370629	25.6028982524986	4.19408977563179e-07	0.00764582566097675
SEC24D	0	0.0629370629370629	25.6028982524986	4.19408977563179e-07	0.00764582566097675
SFXN4	0	0.0629370629370629	25.6028982524986	4.19408977563179e-07	0.00764582566097675
TAF15	0	0.0629370629370629	25.6028982524986	4.19408977563179e-07	0.00764582566097675
TRAM1L1	0	0.0629370629370629	25.6028982524986	4.19408977563179e-07	0.00764582566097675
TRUB1	0	0.0629370629370629	25.6028982524986	4.19408977563179e-07	0.00764582566097675
ADD3	0	0.0629370629370629	25.6028982524986	4.19408977563179e-07	0.00764582566097675
B3GLCT	0	0.0629370629370629	25.6028982524986	4.19408977563179e-07	0.00764582566097675
B4GALNT3	0	0.0629370629370629	25.6028982524986	4.19408977563179e-07	0.00764582566097675
BAHD1	0	0.0629370629370629	25.6028982524986	4.19408977563179e-07	0.00764582566097675
CAPN3	0	0.0629370629370629	25.6028982524986	4.19408977563179e-07	0.00764582566097675
CCDC32	0	0.0629370629370629	25.6028982524986	4.19408977563179e-07	0.00764582566097675
CCDC77	0	0.0629370629370629	25.6028982524986	4.19408977563179e-07	0.00764582566097675
CHST14	0	0.0629370629370629	25.6028982524986	4.19408977563179e-07	0.00764582566097675
CPB2	0	0.0629370629370629	25.6028982524986	4.19408977563179e-07	0.00764582566097675
CRAMP1	0	0.0629370629370629	25.6028982524986	4.19408977563179e-07	0.00764582566097675
GFER	0	0.0629370629370629	25.6028982524986	4.19408977563179e-07	0.00764582566097675
GRK5	0	0.0629370629370629	25.6028982524986	4.19408977563179e-07	0.00764582566097675
HABP2	0	0.0629370629370629	25.6028982524986	4.19408977563179e-07	0.00764582566097675
HS3ST6	0	0.0629370629370629	25.6028982524986	4.19408977563179e-07	0.00764582566097675
IQSEC3	0	0.0629370629370629	25.6028982524986	4.19408977563179e-07	0.00764582566097675
ITPKA	0	0.0629370629370629	25.6028982524986	4.19408977563179e-07	0.00764582566097675
IVD	0	0.0629370629370629	25.6028982524986	4.19408977563179e-07	0.00764582566097675
JMJD7	0	0.0629370629370629	25.6028982524986	4.19408977563179e-07	0.00764582566097675
JMJD7-PLA2G4B	0	0.0629370629370629	25.6028982524986	4.19408977563179e-07	0.00764582566097675
JPT2	0	0.0629370629370629	25.6028982524986	4.19408977563179e-07	0.00764582566097675
KDM5A	0	0.0629370629370629	25.6028982524986	4.19408977563179e-07	0.00764582566097675
KNSTRN	0	0.0629370629370629	25.6028982524986	4.19408977563179e-07	0.00764582566097675
LTK	0	0.0629370629370629	25.6028982524986	4.19408977563179e-07	0.00764582566097675
MAPK8IP3	0	0.0629370629370629	25.6028982524986	4.19408977563179e-07	0.00764582566097675
MAPKBP1	0	0.0629370629370629	25.6028982524986	4.19408977563179e-07	0.00764582566097675
MEIOB	0	0.0629370629370629	25.6028982524986	4.19408977563179e-07	0.00764582566097675
MSRB1	0	0.0629370629370629	25.6028982524986	4.19408977563179e-07	0.00764582566097675
NDRG3	0	0.0629370629370629	25.6028982524986	4.19408977563179e-07	0.00764582566097675
NDUFB10	0	0.0629370629370629	25.6028982524986	4.19408977563179e-07	0.00764582566097675
NINJ2	0	0.0629370629370629	25.6028982524986	4.19408977563179e-07	0.00764582566097675
NOXO1	0	0.0629370629370629	25.6028982524986	4.19408977563179e-07	0.00764582566097675
NPW	0	0.0629370629370629	25.6028982524986	4.19408977563179e-07	0.00764582566097675
NRAP	0	0.0629370629370629	25.6028982524986	4.19408977563179e-07	0.00764582566097675
NTHL1	0	0.0629370629370629	25.6028982524986	4.19408977563179e-07	0.00764582566097675
PLA2G4B	0	0.0629370629370629	25.6028982524986	4.19408977563179e-07	0.00764582566097675
PRLHR	0	0.0629370629370629	25.6028982524986	4.19408977563179e-07	0.00764582566097675
PTPRK	0	0.0629370629370629	25.6028982524986	4.19408977563179e-07	0.00764582566097675
RAD52	0	0.0629370629370629	25.6028982524986	4.19408977563179e-07	0.00764582566097675
RNF151	0	0.0629370629370629	25.6028982524986	4.19408977563179e-07	0.00764582566097675
RNF180	0	0.0629370629370629	25.6028982524986	4.19408977563179e-07	0.00764582566097675
RPAP1	0	0.0629370629370629	25.6028982524986	4.19408977563179e-07	0.00764582566097675
RPL3L	0	0.0629370629370629	25.6028982524986	4.19408977563179e-07	0.00764582566097675
RPS2	0	0.0629370629370629	25.6028982524986	4.19408977563179e-07	0.00764582566097675
RPUSD2	0	0.0629370629370629	25.6028982524986	4.19408977563179e-07	0.00764582566097675
SH3D19	0	0.0629370629370629	25.6028982524986	4.19408977563179e-07	0.00764582566097675
SLC6A12	0	0.0629370629370629	25.6028982524986	4.19408977563179e-07	0.00764582566097675
SLC6A13	0	0.0629370629370629	25.6028982524986	4.19408977563179e-07	0.00764582566097675
SLC9A3R2	0	0.0629370629370629	25.6028982524986	4.19408977563179e-07	0.00764582566097675
SPTBN5	0	0.0629370629370629	25.6028982524986	4.19408977563179e-07	0.00764582566097675
SYNGR3	0	0.0629370629370629	25.6028982524986	4.19408977563179e-07	0.00764582566097675
TBL3	0	0.0629370629370629	25.6028982524986	4.19408977563179e-07	0.00764582566097675
TMEM167A	0	0.0629370629370629	25.6028982524986	4.19408977563179e-07	0.00764582566097675
TMEM87A	0	0.0629370629370629	25.6028982524986	4.19408977563179e-07	0.00764582566097675
TSC2	0	0.0629370629370629	25.6028982524986	4.19408977563179e-07	0.00764582566097675
TXNL1	0	0.0629370629370629	25.6028982524986	4.19408977563179e-07	0.00764582566097675
USP22	0	0.0629370629370629	25.6028982524986	4.19408977563179e-07	0.00764582566097675
VPS39	0	0.0629370629370629	25.6028982524986	4.19408977563179e-07	0.00764582566097675
ZNF598	0	0.0629370629370629	25.6028982524986	4.19408977563179e-07	0.00764582566097675
ANKRD63	0	0.0629370629370629	25.6028982524986	4.19408977563179e-07	0.00764582566097675
BMF	0	0.0629370629370629	25.6028982524986	4.19408977563179e-07	0.00764582566097675
BUB1B	0	0.0629370629370629	25.6028982524986	4.19408977563179e-07	0.00764582566097675
BUB1B-PAK6	0	0.0629370629370629	25.6028982524986	4.19408977563179e-07	0.00764582566097675
CACUL1	0	0.0629370629370629	25.6028982524986	4.19408977563179e-07	0.00764582566097675
CCDC9B	0	0.0629370629370629	25.6028982524986	4.19408977563179e-07	0.00764582566097675
DISP2	0	0.0629370629370629	25.6028982524986	4.19408977563179e-07	0.00764582566097675
DLGAP1	0	0.0629370629370629	25.6028982524986	4.19408977563179e-07	0.00764582566097675
EIF2AK4	0	0.0629370629370629	25.6028982524986	4.19408977563179e-07	0.00764582566097675
ERC1	0	0.0629370629370629	25.6028982524986	4.19408977563179e-07	0.00764582566097675
GANC	0	0.0629370629370629	25.6028982524986	4.19408977563179e-07	0.00764582566097675
HAPLN1	0	0.0629370629370629	25.6028982524986	4.19408977563179e-07	0.00764582566097675
INPP4B	0	0.0629370629370629	25.6028982524986	4.19408977563179e-07	0.00764582566097675
KNL1	0	0.0629370629370629	25.6028982524986	4.19408977563179e-07	0.00764582566097675
MAB21L1	0	0.0629370629370629	25.6028982524986	4.19408977563179e-07	0.00764582566097675
MGA	0	0.0629370629370629	25.6028982524986	4.19408977563179e-07	0.00764582566097675
OR1F1	0	0.0629370629370629	25.6028982524986	4.19408977563179e-07	0.00764582566097675
PAK6	0	0.0629370629370629	25.6028982524986	4.19408977563179e-07	0.00764582566097675
PDS5B	0	0.0629370629370629	25.6028982524986	4.19408977563179e-07	0.00764582566097675
PHGR1	0	0.0629370629370629	25.6028982524986	4.19408977563179e-07	0.00764582566097675
PLCB2	0	0.0629370629370629	25.6028982524986	4.19408977563179e-07	0.00764582566097675
PRDM14	0	0.0629370629370629	25.6028982524986	4.19408977563179e-07	0.00764582566097675
RAB5IF	0	0.0629370629370629	25.6028982524986	4.19408977563179e-07	0.00764582566097675
RFC3	0	0.0629370629370629	25.6028982524986	4.19408977563179e-07	0.00764582566097675
RTF1	0	0.0629370629370629	25.6028982524986	4.19408977563179e-07	0.00764582566097675
SLA2	0	0.0629370629370629	25.6028982524986	4.19408977563179e-07	0.00764582566097675
SNAP23	0	0.0629370629370629	25.6028982524986	4.19408977563179e-07	0.00764582566097675
SRP14	0	0.0629370629370629	25.6028982524986	4.19408977563179e-07	0.00764582566097675
STARD9	0	0.0629370629370629	25.6028982524986	4.19408977563179e-07	0.00764582566097675
TGIF2	0	0.0629370629370629	25.6028982524986	4.19408977563179e-07	0.00764582566097675
TGIF2-RAB5IF	0	0.0629370629370629	25.6028982524986	4.19408977563179e-07	0.00764582566097675
TYRO3	0	0.0629370629370629	25.6028982524986	4.19408977563179e-07	0.00764582566097675
WNK1	0	0.0629370629370629	25.6028982524986	4.19408977563179e-07	0.00764582566097675
XRCC4	0	0.0629370629370629	25.6028982524986	4.19408977563179e-07	0.00764582566097675
ZC3H13	0	0.0629370629370629	25.6028982524986	4.19408977563179e-07	0.00764582566097675
ZNF106	0	0.0629370629370629	25.6028982524986	4.19408977563179e-07	0.00764582566097675
B4GALT5	0	0.0629370629370629	25.6028982524986	4.19408977563179e-07	0.00764582566097675
CCDC102B	0	0.0629370629370629	25.6028982524986	4.19408977563179e-07	0.00764582566097675
CCDC78	0	0.0629370629370629	25.6028982524986	4.19408977563179e-07	0.00764582566097675
CHP1	0	0.0629370629370629	25.6028982524986	4.19408977563179e-07	0.00764582566097675
CIAO3	0	0.0629370629370629	25.6028982524986	4.19408977563179e-07	0.00764582566097675
DCLK1	0	0.0629370629370629	25.6028982524986	4.19408977563179e-07	0.00764582566097675
FAM173A	0	0.0629370629370629	25.6028982524986	4.19408977563179e-07	0.00764582566097675
FBXL16	0	0.0629370629370629	25.6028982524986	4.19408977563179e-07	0.00764582566097675
GATB	0	0.0629370629370629	25.6028982524986	4.19408977563179e-07	0.00764582566097675
HAGHL	0	0.0629370629370629	25.6028982524986	4.19408977563179e-07	0.00764582566097675
HAUS2	0	0.0629370629370629	25.6028982524986	4.19408977563179e-07	0.00764582566097675
JMJD8	0	0.0629370629370629	25.6028982524986	4.19408977563179e-07	0.00764582566097675
KCNG1	0	0.0629370629370629	25.6028982524986	4.19408977563179e-07	0.00764582566097675
LRRC57	0	0.0629370629370629	25.6028982524986	4.19408977563179e-07	0.00764582566097675
MAP2K3	0	0.0629370629370629	25.6028982524986	4.19408977563179e-07	0.00764582566097675
METRN	0	0.0629370629370629	25.6028982524986	4.19408977563179e-07	0.00764582566097675
MSLN	0	0.0629370629370629	25.6028982524986	4.19408977563179e-07	0.00764582566097675
N4BP2L1	0	0.0629370629370629	25.6028982524986	4.19408977563179e-07	0.00764582566097675
N4BP2L2	0	0.0629370629370629	25.6028982524986	4.19408977563179e-07	0.00764582566097675
NDUFAF1	0	0.0629370629370629	25.6028982524986	4.19408977563179e-07	0.00764582566097675
NFATC2	0	0.0629370629370629	25.6028982524986	4.19408977563179e-07	0.00764582566097675
NKAIN3	0	0.0629370629370629	25.6028982524986	4.19408977563179e-07	0.00764582566097675
NUSAP1	0	0.0629370629370629	25.6028982524986	4.19408977563179e-07	0.00764582566097675
OIP5	0	0.0629370629370629	25.6028982524986	4.19408977563179e-07	0.00764582566097675
PTGIS	0	0.0629370629370629	25.6028982524986	4.19408977563179e-07	0.00764582566097675
RHBDL1	0	0.0629370629370629	25.6028982524986	4.19408977563179e-07	0.00764582566097675
RHOT2	0	0.0629370629370629	25.6028982524986	4.19408977563179e-07	0.00764582566097675
STUB1	0	0.0629370629370629	25.6028982524986	4.19408977563179e-07	0.00764582566097675
TRPC4	0	0.0629370629370629	25.6028982524986	4.19408977563179e-07	0.00764582566097675
WDR24	0	0.0629370629370629	25.6028982524986	4.19408977563179e-07	0.00764582566097675
WDR90	0	0.0629370629370629	25.6028982524986	4.19408977563179e-07	0.00764582566097675
ADNP	0	0.0629370629370629	25.6028982524986	4.19408977563179e-07	0.00764582566097675
BCAS4	0	0.0629370629370629	25.6028982524986	4.19408977563179e-07	0.00764582566097675
CDH13	0	0.0629370629370629	25.6028982524986	4.19408977563179e-07	0.00764582566097675
CEBPB	0	0.0629370629370629	25.6028982524986	4.19408977563179e-07	0.00764582566097675
CNBD2	0	0.0629370629370629	25.6028982524986	4.19408977563179e-07	0.00764582566097675
CNTNAP2	0	0.0629370629370629	25.6028982524986	4.19408977563179e-07	0.00764582566097675
DHRS7B	0	0.0629370629370629	25.6028982524986	4.19408977563179e-07	0.00764582566097675
DOK6	0	0.0629370629370629	25.6028982524986	4.19408977563179e-07	0.00764582566097675
DPM1	0	0.0629370629370629	25.6028982524986	4.19408977563179e-07	0.00764582566097675
EYA2	0	0.0629370629370629	25.6028982524986	4.19408977563179e-07	0.00764582566097675
HPS1	0	0.0629370629370629	25.6028982524986	4.19408977563179e-07	0.00764582566097675
LOXL4	0	0.0629370629370629	25.6028982524986	4.19408977563179e-07	0.00764582566097675
MOCS3	0	0.0629370629370629	25.6028982524986	4.19408977563179e-07	0.00764582566097675
NATD1	0	0.0629370629370629	25.6028982524986	4.19408977563179e-07	0.00764582566097675
PARD6B	0	0.0629370629370629	25.6028982524986	4.19408977563179e-07	0.00764582566097675
PYROXD2	0	0.0629370629370629	25.6028982524986	4.19408977563179e-07	0.00764582566097675
SCAND1	0	0.0629370629370629	25.6028982524986	4.19408977563179e-07	0.00764582566097675
SLC2A10	0	0.0629370629370629	25.6028982524986	4.19408977563179e-07	0.00764582566097675
SORCS3	0	0.0629370629370629	25.6028982524986	4.19408977563179e-07	0.00764582566097675
TMEM11	0	0.0629370629370629	25.6028982524986	4.19408977563179e-07	0.00764582566097675
TMEM189	0	0.0629370629370629	25.6028982524986	4.19408977563179e-07	0.00764582566097675
TMEM189-UBE2V1	0	0.0629370629370629	25.6028982524986	4.19408977563179e-07	0.00764582566097675
UBE2V1	0	0.0629370629370629	25.6028982524986	4.19408977563179e-07	0.00764582566097675
ARL5C	0	0.0629370629370629	25.6028982524986	4.19408977563179e-07	0.00764582566097675
AURKA	0	0.0629370629370629	25.6028982524986	4.19408977563179e-07	0.00764582566097675
CACNB1	0	0.0629370629370629	25.6028982524986	4.19408977563179e-07	0.00764582566097675
CASS4	0	0.0629370629370629	25.6028982524986	4.19408977563179e-07	0.00764582566097675
CNNM1	0	0.0629370629370629	25.6028982524986	4.19408977563179e-07	0.00764582566097675
CSTF1	0	0.0629370629370629	25.6028982524986	4.19408977563179e-07	0.00764582566097675
FAM210B	0	0.0629370629370629	25.6028982524986	4.19408977563179e-07	0.00764582566097675
GOT1	0	0.0629370629370629	25.6028982524986	4.19408977563179e-07	0.00764582566097675
GTSF1L	0	0.0629370629370629	25.6028982524986	4.19408977563179e-07	0.00764582566097675
HPSE2	0	0.0629370629370629	25.6028982524986	4.19408977563179e-07	0.00764582566097675
NKX2-3	0	0.0629370629370629	25.6028982524986	4.19408977563179e-07	0.00764582566097675
PHF20	0	0.0629370629370629	25.6028982524986	4.19408977563179e-07	0.00764582566097675
PTPRT	0	0.0629370629370629	25.6028982524986	4.19408977563179e-07	0.00764582566097675
R3HCC1L	0	0.0629370629370629	25.6028982524986	4.19408977563179e-07	0.00764582566097675
RIPOR3	0	0.0629370629370629	25.6028982524986	4.19408977563179e-07	0.00764582566097675
RNF114	0	0.0629370629370629	25.6028982524986	4.19408977563179e-07	0.00764582566097675
RTF2	0	0.0629370629370629	25.6028982524986	4.19408977563179e-07	0.00764582566097675
SLC9A8	0	0.0629370629370629	25.6028982524986	4.19408977563179e-07	0.00764582566097675
SNAI1	0	0.0629370629370629	25.6028982524986	4.19408977563179e-07	0.00764582566097675
SPATA2	0	0.0629370629370629	25.6028982524986	4.19408977563179e-07	0.00764582566097675
SULF2	0	0.0629370629370629	25.6028982524986	4.19408977563179e-07	0.00764582566097675
ARFGAP1	0	0.0629370629370629	25.6028982524986	4.19408977563179e-07	0.00764582566097675
ARHGAP19	0	0.0629370629370629	25.6028982524986	4.19408977563179e-07	0.00764582566097675
ARHGAP19-SLIT1	0	0.0629370629370629	25.6028982524986	4.19408977563179e-07	0.00764582566097675
BIRC7	0	0.0629370629370629	25.6028982524986	4.19408977563179e-07	0.00764582566097675
BRCA2	0	0.0629370629370629	25.6028982524986	4.19408977563179e-07	0.00764582566097675
CHRNA4	0	0.0629370629370629	25.6028982524986	4.19408977563179e-07	0.00764582566097675
COL20A1	0	0.0629370629370629	25.6028982524986	4.19408977563179e-07	0.00764582566097675
EEF1A2	0	0.0629370629370629	25.6028982524986	4.19408977563179e-07	0.00764582566097675
FRAT1	0	0.0629370629370629	25.6028982524986	4.19408977563179e-07	0.00764582566097675
FRAT2	0	0.0629370629370629	25.6028982524986	4.19408977563179e-07	0.00764582566097675
KCNQ2	0	0.0629370629370629	25.6028982524986	4.19408977563179e-07	0.00764582566097675
LIPJ	0	0.0629370629370629	25.6028982524986	4.19408977563179e-07	0.00764582566097675
MC3R	0	0.0629370629370629	25.6028982524986	4.19408977563179e-07	0.00764582566097675
MINPP1	0	0.0629370629370629	25.6028982524986	4.19408977563179e-07	0.00764582566097675
NKAIN4	0	0.0629370629370629	25.6028982524986	4.19408977563179e-07	0.00764582566097675
RRP12	0	0.0629370629370629	25.6028982524986	4.19408977563179e-07	0.00764582566097675
SRSF6	0	0.0629370629370629	25.6028982524986	4.19408977563179e-07	0.00764582566097675
TMX3	0	0.0629370629370629	25.6028982524986	4.19408977563179e-07	0.00764582566097675
CCNH	0	0.0629370629370629	25.6028982524986	4.19408977563179e-07	0.00764582566097675
GID8	0	0.0629370629370629	25.6028982524986	4.19408977563179e-07	0.00764582566097675
IFT52	0	0.0629370629370629	25.6028982524986	4.19408977563179e-07	0.00764582566097675
L3MBTL1	0	0.0629370629370629	25.6028982524986	4.19408977563179e-07	0.00764582566097675
MEF2C	0	0.0629370629370629	25.6028982524986	4.19408977563179e-07	0.00764582566097675
MRGBP	0	0.0629370629370629	25.6028982524986	4.19408977563179e-07	0.00764582566097675
MYBL2	0	0.0629370629370629	25.6028982524986	4.19408977563179e-07	0.00764582566097675
NTSR1	0	0.0629370629370629	25.6028982524986	4.19408977563179e-07	0.00764582566097675
OGFR	0	0.0629370629370629	25.6028982524986	4.19408977563179e-07	0.00764582566097675
RASA1	0	0.0629370629370629	25.6028982524986	4.19408977563179e-07	0.00764582566097675
RIN2	0	0.0629370629370629	25.6028982524986	4.19408977563179e-07	0.00764582566097675
SGK2	0	0.0629370629370629	25.6028982524986	4.19408977563179e-07	0.00764582566097675
SLC17A9	0	0.0629370629370629	25.6028982524986	4.19408977563179e-07	0.00764582566097675
SLCO4A1	0	0.0629370629370629	25.6028982524986	4.19408977563179e-07	0.00764582566097675
TMEM161B	0	0.0629370629370629	25.6028982524986	4.19408977563179e-07	0.00764582566097675
ALKAL1	0	0.0629370629370629	25.6028982524986	4.19408977563179e-07	0.00764582566097675
ARSK	0	0.0629370629370629	25.6028982524986	4.19408977563179e-07	0.00764582566097675
COL9A3	0	0.0629370629370629	25.6028982524986	4.19408977563179e-07	0.00764582566097675
DIDO1	0	0.0629370629370629	25.6028982524986	4.19408977563179e-07	0.00764582566097675
ELL2	0	0.0629370629370629	25.6028982524986	4.19408977563179e-07	0.00764582566097675
FAM81B	0	0.0629370629370629	25.6028982524986	4.19408977563179e-07	0.00764582566097675
GLRX	0	0.0629370629370629	25.6028982524986	4.19408977563179e-07	0.00764582566097675
GPR150	0	0.0629370629370629	25.6028982524986	4.19408977563179e-07	0.00764582566097675
PCSK1	0	0.0629370629370629	25.6028982524986	4.19408977563179e-07	0.00764582566097675
RB1	0	0.0629370629370629	25.6028982524986	4.19408977563179e-07	0.00764582566097675
RB1CC1	0	0.0629370629370629	25.6028982524986	4.19408977563179e-07	0.00764582566097675
RFESD	0	0.0629370629370629	25.6028982524986	4.19408977563179e-07	0.00764582566097675
RHOBTB3	0	0.0629370629370629	25.6028982524986	4.19408977563179e-07	0.00764582566097675
SPATA9	0	0.0629370629370629	25.6028982524986	4.19408977563179e-07	0.00764582566097675
TCFL5	0	0.0629370629370629	25.6028982524986	4.19408977563179e-07	0.00764582566097675
TTC37	0	0.0629370629370629	25.6028982524986	4.19408977563179e-07	0.00764582566097675
ASAH1	0	0.0629370629370629	25.6028982524986	4.19408977563179e-07	0.00764582566097675
ATP6V1H	0	0.0629370629370629	25.6028982524986	4.19408977563179e-07	0.00764582566097675
CNOT7	0	0.0629370629370629	25.6028982524986	4.19408977563179e-07	0.00764582566097675
DLC1	0	0.0629370629370629	25.6028982524986	4.19408977563179e-07	0.00764582566097675
FGL1	0	0.0629370629370629	25.6028982524986	4.19408977563179e-07	0.00764582566097675
MTMR7	0	0.0629370629370629	25.6028982524986	4.19408977563179e-07	0.00764582566097675
MTUS1	0	0.0629370629370629	25.6028982524986	4.19408977563179e-07	0.00764582566097675
NPBWR1	0	0.0629370629370629	25.6028982524986	4.19408977563179e-07	0.00764582566097675
OPRK1	0	0.0629370629370629	25.6028982524986	4.19408977563179e-07	0.00764582566097675
PCM1	0	0.0629370629370629	25.6028982524986	4.19408977563179e-07	0.00764582566097675
PDGFRL	0	0.0629370629370629	25.6028982524986	4.19408977563179e-07	0.00764582566097675
RGS20	0	0.0629370629370629	25.6028982524986	4.19408977563179e-07	0.00764582566097675
RNLS	0	0.0629370629370629	25.6028982524986	4.19408977563179e-07	0.00764582566097675
RP1	0	0.0629370629370629	25.6028982524986	4.19408977563179e-07	0.00764582566097675
SLC7A2	0	0.0629370629370629	25.6028982524986	4.19408977563179e-07	0.00764582566097675
SOX17	0	0.0629370629370629	25.6028982524986	4.19408977563179e-07	0.00764582566097675
TCEA1	0	0.0629370629370629	25.6028982524986	4.19408977563179e-07	0.00764582566097675
VPS37A	0	0.0629370629370629	25.6028982524986	4.19408977563179e-07	0.00764582566097675
FAM49B	0	0.0629370629370629	25.6028982524986	4.19408977563179e-07	0.00764582566097675
FGF20	0	0.0629370629370629	25.6028982524986	4.19408977563179e-07	0.00764582566097675
GSDMC	0	0.0629370629370629	25.6028982524986	4.19408977563179e-07	0.00764582566097675
LYPLA1	0	0.0629370629370629	25.6028982524986	4.19408977563179e-07	0.00764582566097675
MICU3	0	0.0629370629370629	25.6028982524986	4.19408977563179e-07	0.00764582566097675
SLC24A3	0	0.0629370629370629	25.6028982524986	4.19408977563179e-07	0.00764582566097675
SLF1	0	0.0629370629370629	25.6028982524986	4.19408977563179e-07	0.00764582566097675
ZNF217	0	0.0629370629370629	25.6028982524986	4.19408977563179e-07	0.00764582566097675
KCNJ18	0	0.0629370629370629	25.6028982524986	4.19408977563179e-07	0.00764582566097675
LINC02693	0	0.0629370629370629	25.6028982524986	4.19408977563179e-07	0.00764582566097675
LRATD2	0	0.0629370629370629	25.6028982524986	4.19408977563179e-07	0.00764582566097675
MTRNR2L1	0	0.0629370629370629	25.6028982524986	4.19408977563179e-07	0.00764582566097675
UBBP4	0	0.0629370629370629	25.6028982524986	4.19408977563179e-07	0.00764582566097675
MSR1	0	0.0629370629370629	25.6028982524986	4.19408977563179e-07	0.00764582566097675
PTP4A2	0	0.0629370629370629	25.6028982524986	4.19408977563179e-07	0.00764582566097675
SNAP25	0	0.0629370629370629	25.6028982524986	4.19408977563179e-07	0.00764582566097675
SPOCD1	0	0.0629370629370629	25.6028982524986	4.19408977563179e-07	0.00764582566097675
TG	0	0.0629370629370629	25.6028982524986	4.19408977563179e-07	0.00764582566097675
ZBTB8A	0	0.0629370629370629	25.6028982524986	4.19408977563179e-07	0.00764582566097675
ZBTB8OS	0	0.0629370629370629	25.6028982524986	4.19408977563179e-07	0.00764582566097675
ADGRB2	0	0.0629370629370629	25.6028982524986	4.19408977563179e-07	0.00764582566097675
CCDC28B	0	0.0629370629370629	25.6028982524986	4.19408977563179e-07	0.00764582566097675
COL16A1	0	0.0629370629370629	25.6028982524986	4.19408977563179e-07	0.00764582566097675
DCDC2B	0	0.0629370629370629	25.6028982524986	4.19408977563179e-07	0.00764582566097675
DEFB123	0	0.0629370629370629	25.6028982524986	4.19408977563179e-07	0.00764582566097675
DEFB124	0	0.0629370629370629	25.6028982524986	4.19408977563179e-07	0.00764582566097675
FABP3	0	0.0629370629370629	25.6028982524986	4.19408977563179e-07	0.00764582566097675
HCRTR1	0	0.0629370629370629	25.6028982524986	4.19408977563179e-07	0.00764582566097675
IQCC	0	0.0629370629370629	25.6028982524986	4.19408977563179e-07	0.00764582566097675
KHDRBS1	0	0.0629370629370629	25.6028982524986	4.19408977563179e-07	0.00764582566097675
KPNA6	0	0.0629370629370629	25.6028982524986	4.19408977563179e-07	0.00764582566097675
PEF1	0	0.0629370629370629	25.6028982524986	4.19408977563179e-07	0.00764582566097675
REM1	0	0.0629370629370629	25.6028982524986	4.19408977563179e-07	0.00764582566097675
SERINC2	0	0.0629370629370629	25.6028982524986	4.19408977563179e-07	0.00764582566097675
SNRNP40	0	0.0629370629370629	25.6028982524986	4.19408977563179e-07	0.00764582566097675
TINAGL1	0	0.0629370629370629	25.6028982524986	4.19408977563179e-07	0.00764582566097675
TMEM39B	0	0.0629370629370629	25.6028982524986	4.19408977563179e-07	0.00764582566097675
TXLNA	0	0.0629370629370629	25.6028982524986	4.19408977563179e-07	0.00764582566097675
ZCCHC17	0	0.0629370629370629	25.6028982524986	4.19408977563179e-07	0.00764582566097675
ADGRB1	0	0.0629370629370629	25.6028982524986	4.19408977563179e-07	0.00764582566097675
ARC	0	0.0629370629370629	25.6028982524986	4.19408977563179e-07	0.00764582566097675
CYP11B1	0	0.0629370629370629	25.6028982524986	4.19408977563179e-07	0.00764582566097675
CYP11B2	0	0.0629370629370629	25.6028982524986	4.19408977563179e-07	0.00764582566097675
GML	0	0.0629370629370629	25.6028982524986	4.19408977563179e-07	0.00764582566097675
HM13	0	0.0629370629370629	25.6028982524986	4.19408977563179e-07	0.00764582566097675
JRK	0	0.0629370629370629	25.6028982524986	4.19408977563179e-07	0.00764582566097675
LY6D	0	0.0629370629370629	25.6028982524986	4.19408977563179e-07	0.00764582566097675
LY6E	0	0.0629370629370629	25.6028982524986	4.19408977563179e-07	0.00764582566097675
LY6K	0	0.0629370629370629	25.6028982524986	4.19408977563179e-07	0.00764582566097675
LY6L	0	0.0629370629370629	25.6028982524986	4.19408977563179e-07	0.00764582566097675
LYNX1	0	0.0629370629370629	25.6028982524986	4.19408977563179e-07	0.00764582566097675
LYPD2	0	0.0629370629370629	25.6028982524986	4.19408977563179e-07	0.00764582566097675
PSCA	0	0.0629370629370629	25.6028982524986	4.19408977563179e-07	0.00764582566097675
SLURP1	0	0.0629370629370629	25.6028982524986	4.19408977563179e-07	0.00764582566097675
THEM6	0	0.0629370629370629	25.6028982524986	4.19408977563179e-07	0.00764582566097675
ZNF696	0	0.0629370629370629	25.6028982524986	4.19408977563179e-07	0.00764582566097675
ACAP3	0	0.0629370629370629	25.6028982524986	4.19408977563179e-07	0.00764582566097675
ACTRT2	0	0.0629370629370629	25.6028982524986	4.19408977563179e-07	0.00764582566097675
AGRN	0	0.0629370629370629	25.6028982524986	4.19408977563179e-07	0.00764582566097675
ANKRD65	0	0.0629370629370629	25.6028982524986	4.19408977563179e-07	0.00764582566097675
ATAD3A	0	0.0629370629370629	25.6028982524986	4.19408977563179e-07	0.00764582566097675
ATAD3B	0	0.0629370629370629	25.6028982524986	4.19408977563179e-07	0.00764582566097675
ATAD3C	0	0.0629370629370629	25.6028982524986	4.19408977563179e-07	0.00764582566097675
AURKAIP1	0	0.0629370629370629	25.6028982524986	4.19408977563179e-07	0.00764582566097675
B3GALT6	0	0.0629370629370629	25.6028982524986	4.19408977563179e-07	0.00764582566097675
C1orf159	0	0.0629370629370629	25.6028982524986	4.19408977563179e-07	0.00764582566097675
C1QTNF12	0	0.0629370629370629	25.6028982524986	4.19408977563179e-07	0.00764582566097675
CALML6	0	0.0629370629370629	25.6028982524986	4.19408977563179e-07	0.00764582566097675
CCDC27	0	0.0629370629370629	25.6028982524986	4.19408977563179e-07	0.00764582566097675
CCNL2	0	0.0629370629370629	25.6028982524986	4.19408977563179e-07	0.00764582566097675
CDK11A	0	0.0629370629370629	25.6028982524986	4.19408977563179e-07	0.00764582566097675
CDK11B	0	0.0629370629370629	25.6028982524986	4.19408977563179e-07	0.00764582566097675
CEP104	0	0.0629370629370629	25.6028982524986	4.19408977563179e-07	0.00764582566097675
CFAP74	0	0.0629370629370629	25.6028982524986	4.19408977563179e-07	0.00764582566097675
CPTP	0	0.0629370629370629	25.6028982524986	4.19408977563179e-07	0.00764582566097675
DFFB	0	0.0629370629370629	25.6028982524986	4.19408977563179e-07	0.00764582566097675
DVL1	0	0.0629370629370629	25.6028982524986	4.19408977563179e-07	0.00764582566097675
FAAP20	0	0.0629370629370629	25.6028982524986	4.19408977563179e-07	0.00764582566097675
FNDC10	0	0.0629370629370629	25.6028982524986	4.19408977563179e-07	0.00764582566097675
GABRD	0	0.0629370629370629	25.6028982524986	4.19408977563179e-07	0.00764582566097675
GLI4	0	0.0629370629370629	25.6028982524986	4.19408977563179e-07	0.00764582566097675
GNB1	0	0.0629370629370629	25.6028982524986	4.19408977563179e-07	0.00764582566097675
GPIHBP1	0	0.0629370629370629	25.6028982524986	4.19408977563179e-07	0.00764582566097675
HES4	0	0.0629370629370629	25.6028982524986	4.19408977563179e-07	0.00764582566097675
HES5	0	0.0629370629370629	25.6028982524986	4.19408977563179e-07	0.00764582566097675
INTS11	0	0.0629370629370629	25.6028982524986	4.19408977563179e-07	0.00764582566097675
ISG15	0	0.0629370629370629	25.6028982524986	4.19408977563179e-07	0.00764582566097675
KLHL17	0	0.0629370629370629	25.6028982524986	4.19408977563179e-07	0.00764582566097675
LRRC47	0	0.0629370629370629	25.6028982524986	4.19408977563179e-07	0.00764582566097675
LY6H	0	0.0629370629370629	25.6028982524986	4.19408977563179e-07	0.00764582566097675
MIB2	0	0.0629370629370629	25.6028982524986	4.19408977563179e-07	0.00764582566097675
MMEL1	0	0.0629370629370629	25.6028982524986	4.19408977563179e-07	0.00764582566097675
MMP23B	0	0.0629370629370629	25.6028982524986	4.19408977563179e-07	0.00764582566097675
MORN1	0	0.0629370629370629	25.6028982524986	4.19408977563179e-07	0.00764582566097675
MRPL20	0	0.0629370629370629	25.6028982524986	4.19408977563179e-07	0.00764582566097675
MXRA8	0	0.0629370629370629	25.6028982524986	4.19408977563179e-07	0.00764582566097675
NADK	0	0.0629370629370629	25.6028982524986	4.19408977563179e-07	0.00764582566097675
NOC2L	0	0.0629370629370629	25.6028982524986	4.19408977563179e-07	0.00764582566097675
OR4F5	0	0.0629370629370629	25.6028982524986	4.19408977563179e-07	0.00764582566097675
PANK4	0	0.0629370629370629	25.6028982524986	4.19408977563179e-07	0.00764582566097675
PERM1	0	0.0629370629370629	25.6028982524986	4.19408977563179e-07	0.00764582566097675
PEX10	0	0.0629370629370629	25.6028982524986	4.19408977563179e-07	0.00764582566097675
PLCH2	0	0.0629370629370629	25.6028982524986	4.19408977563179e-07	0.00764582566097675
PLEKHN1	0	0.0629370629370629	25.6028982524986	4.19408977563179e-07	0.00764582566097675
PRDM16	0	0.0629370629370629	25.6028982524986	4.19408977563179e-07	0.00764582566097675
PRKCZ	0	0.0629370629370629	25.6028982524986	4.19408977563179e-07	0.00764582566097675
PRXL2B	0	0.0629370629370629	25.6028982524986	4.19408977563179e-07	0.00764582566097675
PUSL1	0	0.0629370629370629	25.6028982524986	4.19408977563179e-07	0.00764582566097675
RER1	0	0.0629370629370629	25.6028982524986	4.19408977563179e-07	0.00764582566097675
RNF223	0	0.0629370629370629	25.6028982524986	4.19408977563179e-07	0.00764582566097675
SAMD11	0	0.0629370629370629	25.6028982524986	4.19408977563179e-07	0.00764582566097675
SCNN1D	0	0.0629370629370629	25.6028982524986	4.19408977563179e-07	0.00764582566097675
SDF4	0	0.0629370629370629	25.6028982524986	4.19408977563179e-07	0.00764582566097675
SKI	0	0.0629370629370629	25.6028982524986	4.19408977563179e-07	0.00764582566097675
SLC35E2A	0	0.0629370629370629	25.6028982524986	4.19408977563179e-07	0.00764582566097675
SLC35E2B	0	0.0629370629370629	25.6028982524986	4.19408977563179e-07	0.00764582566097675
SMIM1	0	0.0629370629370629	25.6028982524986	4.19408977563179e-07	0.00764582566097675
SSU72	0	0.0629370629370629	25.6028982524986	4.19408977563179e-07	0.00764582566097675
TAS1R3	0	0.0629370629370629	25.6028982524986	4.19408977563179e-07	0.00764582566097675
TMEM240	0	0.0629370629370629	25.6028982524986	4.19408977563179e-07	0.00764582566097675
TMEM52	0	0.0629370629370629	25.6028982524986	4.19408977563179e-07	0.00764582566097675
TMEM88B	0	0.0629370629370629	25.6028982524986	4.19408977563179e-07	0.00764582566097675
TNFRSF14	0	0.0629370629370629	25.6028982524986	4.19408977563179e-07	0.00764582566097675
TNFRSF18	0	0.0629370629370629	25.6028982524986	4.19408977563179e-07	0.00764582566097675
TNFRSF4	0	0.0629370629370629	25.6028982524986	4.19408977563179e-07	0.00764582566097675
TP73	0	0.0629370629370629	25.6028982524986	4.19408977563179e-07	0.00764582566097675
TPRG1L	0	0.0629370629370629	25.6028982524986	4.19408977563179e-07	0.00764582566097675
TTC34	0	0.0629370629370629	25.6028982524986	4.19408977563179e-07	0.00764582566097675
TTLL10	0	0.0629370629370629	25.6028982524986	4.19408977563179e-07	0.00764582566097675
UBE2J2	0	0.0629370629370629	25.6028982524986	4.19408977563179e-07	0.00764582566097675
VWA1	0	0.0629370629370629	25.6028982524986	4.19408977563179e-07	0.00764582566097675
WASH9P	0	0.0629370629370629	25.6028982524986	4.19408977563179e-07	0.00764582566097675
WRAP73	0	0.0629370629370629	25.6028982524986	4.19408977563179e-07	0.00764582566097675
ZFP41	0	0.0629370629370629	25.6028982524986	4.19408977563179e-07	0.00764582566097675
C1orf174	0	0.0629370629370629	25.6028982524986	4.19408977563179e-07	0.00764582566097675
TUSC3	0	0.0629370629370629	25.6028982524986	4.19408977563179e-07	0.00764582566097675
GINS4	0	0.0629370629370629	25.6028982524986	4.19408977563179e-07	0.00764582566097675
GOLGA7	0	0.0629370629370629	25.6028982524986	4.19408977563179e-07	0.00764582566097675
GPAT4	0	0.0629370629370629	25.6028982524986	4.19408977563179e-07	0.00764582566097675
NKX6-3	0	0.0629370629370629	25.6028982524986	4.19408977563179e-07	0.00764582566097675
DTNA	0	0.0699300699300699	28.9430671522227	7.45371084986629e-08	0.00135881148793062
MAPRE2	0	0.0699300699300699	28.9430671522227	7.45371084986629e-08	0.00135881148793062
APPL1	0	0.0699300699300699	28.9430671522227	7.45371084986629e-08	0.00135881148793062
ARF4	0	0.0699300699300699	28.9430671522227	7.45371084986629e-08	0.00135881148793062
ARHGEF3	0	0.0699300699300699	28.9430671522227	7.45371084986629e-08	0.00135881148793062
ARID3A	0	0.0699300699300699	28.9430671522227	7.45371084986629e-08	0.00135881148793062
ASB14	0	0.0699300699300699	28.9430671522227	7.45371084986629e-08	0.00135881148793062
CCDC66	0	0.0699300699300699	28.9430671522227	7.45371084986629e-08	0.00135881148793062
CFD	0	0.0699300699300699	28.9430671522227	7.45371084986629e-08	0.00135881148793062
DENND6A	0	0.0699300699300699	28.9430671522227	7.45371084986629e-08	0.00135881148793062
DNAH12	0	0.0699300699300699	28.9430671522227	7.45371084986629e-08	0.00135881148793062
ELANE	0	0.0699300699300699	28.9430671522227	7.45371084986629e-08	0.00135881148793062
FHOD3	0	0.0699300699300699	28.9430671522227	7.45371084986629e-08	0.00135881148793062
FLNB	0	0.0699300699300699	28.9430671522227	7.45371084986629e-08	0.00135881148793062
HESX1	0	0.0699300699300699	28.9430671522227	7.45371084986629e-08	0.00135881148793062
IL17RD	0	0.0699300699300699	28.9430671522227	7.45371084986629e-08	0.00135881148793062
KISS1R	0	0.0699300699300699	28.9430671522227	7.45371084986629e-08	0.00135881148793062
MED16	0	0.0699300699300699	28.9430671522227	7.45371084986629e-08	0.00135881148793062
PDE12	0	0.0699300699300699	28.9430671522227	7.45371084986629e-08	0.00135881148793062
PRTN3	0	0.0699300699300699	28.9430671522227	7.45371084986629e-08	0.00135881148793062
R3HDM4	0	0.0699300699300699	28.9430671522227	7.45371084986629e-08	0.00135881148793062
SPATA12	0	0.0699300699300699	28.9430671522227	7.45371084986629e-08	0.00135881148793062
TASOR	0	0.0699300699300699	28.9430671522227	7.45371084986629e-08	0.00135881148793062
ABHD14A	0	0.0699300699300699	28.9430671522227	7.45371084986629e-08	0.00135881148793062
ABHD14A-ACY1	0	0.0699300699300699	28.9430671522227	7.45371084986629e-08	0.00135881148793062
ABHD14B	0	0.0699300699300699	28.9430671522227	7.45371084986629e-08	0.00135881148793062
ABHD17A	0	0.0699300699300699	28.9430671522227	7.45371084986629e-08	0.00135881148793062
ACY1	0	0.0699300699300699	28.9430671522227	7.45371084986629e-08	0.00135881148793062
ALAS1	0	0.0699300699300699	28.9430671522227	7.45371084986629e-08	0.00135881148793062
AZU1	0	0.0699300699300699	28.9430671522227	7.45371084986629e-08	0.00135881148793062
BCL7C	0	0.0699300699300699	28.9430671522227	7.45371084986629e-08	0.00135881148793062
C3orf67	0	0.0699300699300699	28.9430671522227	7.45371084986629e-08	0.00135881148793062
DUSP7	0	0.0699300699300699	28.9430671522227	7.45371084986629e-08	0.00135881148793062
GPR62	0	0.0699300699300699	28.9430671522227	7.45371084986629e-08	0.00135881148793062
GRM2	0	0.0699300699300699	28.9430671522227	7.45371084986629e-08	0.00135881148793062
IQCF1	0	0.0699300699300699	28.9430671522227	7.45371084986629e-08	0.00135881148793062
IQCF2	0	0.0699300699300699	28.9430671522227	7.45371084986629e-08	0.00135881148793062
IQCF3	0	0.0699300699300699	28.9430671522227	7.45371084986629e-08	0.00135881148793062
IQCF5	0	0.0699300699300699	28.9430671522227	7.45371084986629e-08	0.00135881148793062
IQCF6	0	0.0699300699300699	28.9430671522227	7.45371084986629e-08	0.00135881148793062
KLF16	0	0.0699300699300699	28.9430671522227	7.45371084986629e-08	0.00135881148793062
PARP3	0	0.0699300699300699	28.9430671522227	7.45371084986629e-08	0.00135881148793062
PCBP4	0	0.0699300699300699	28.9430671522227	7.45371084986629e-08	0.00135881148793062
PLPPR3	0	0.0699300699300699	28.9430671522227	7.45371084986629e-08	0.00135881148793062
POC1A	0	0.0699300699300699	28.9430671522227	7.45371084986629e-08	0.00135881148793062
PTBP1	0	0.0699300699300699	28.9430671522227	7.45371084986629e-08	0.00135881148793062
RNF40	0	0.0699300699300699	28.9430671522227	7.45371084986629e-08	0.00135881148793062
RPL29	0	0.0699300699300699	28.9430671522227	7.45371084986629e-08	0.00135881148793062
RRP9	0	0.0699300699300699	28.9430671522227	7.45371084986629e-08	0.00135881148793062
SLMAP	0	0.0699300699300699	28.9430671522227	7.45371084986629e-08	0.00135881148793062
TEX264	0	0.0699300699300699	28.9430671522227	7.45371084986629e-08	0.00135881148793062
TLR9	0	0.0699300699300699	28.9430671522227	7.45371084986629e-08	0.00135881148793062
TWF2	0	0.0699300699300699	28.9430671522227	7.45371084986629e-08	0.00135881148793062
ZNF629	0	0.0699300699300699	28.9430671522227	7.45371084986629e-08	0.00135881148793062
BSG	0	0.0699300699300699	28.9430671522227	7.45371084986629e-08	0.00135881148793062
CDC34	0	0.0699300699300699	28.9430671522227	7.45371084986629e-08	0.00135881148793062
FGF22	0	0.0699300699300699	28.9430671522227	7.45371084986629e-08	0.00135881148793062
FSTL3	0	0.0699300699300699	28.9430671522227	7.45371084986629e-08	0.00135881148793062
GZMM	0	0.0699300699300699	28.9430671522227	7.45371084986629e-08	0.00135881148793062
HCN2	0	0.0699300699300699	28.9430671522227	7.45371084986629e-08	0.00135881148793062
MADCAM1	0	0.0699300699300699	28.9430671522227	7.45371084986629e-08	0.00135881148793062
MISP	0	0.0699300699300699	28.9430671522227	7.45371084986629e-08	0.00135881148793062
ODF3L2	0	0.0699300699300699	28.9430671522227	7.45371084986629e-08	0.00135881148793062
PALM	0	0.0699300699300699	28.9430671522227	7.45371084986629e-08	0.00135881148793062
POLRMT	0	0.0699300699300699	28.9430671522227	7.45371084986629e-08	0.00135881148793062
PRSS57	0	0.0699300699300699	28.9430671522227	7.45371084986629e-08	0.00135881148793062
RAD54L2	0	0.0699300699300699	28.9430671522227	7.45371084986629e-08	0.00135881148793062
RNF126	0	0.0699300699300699	28.9430671522227	7.45371084986629e-08	0.00135881148793062
SMAD7	0	0.0699300699300699	28.9430671522227	7.45371084986629e-08	0.00135881148793062
THBS2	0	0.0699300699300699	28.9430671522227	7.45371084986629e-08	0.00135881148793062
TPGS1	0	0.0699300699300699	28.9430671522227	7.45371084986629e-08	0.00135881148793062
C18orf32	0	0.0699300699300699	28.9430671522227	7.45371084986629e-08	0.00135881148793062
EIF2S3B	0	0.0699300699300699	28.9430671522227	7.45371084986629e-08	0.00135881148793062
ELOA2	0	0.0699300699300699	28.9430671522227	7.45371084986629e-08	0.00135881148793062
ELOA3	0	0.0699300699300699	28.9430671522227	7.45371084986629e-08	0.00135881148793062
ELOA3B	0	0.0699300699300699	28.9430671522227	7.45371084986629e-08	0.00135881148793062
ELOA3C	0	0.0699300699300699	28.9430671522227	7.45371084986629e-08	0.00135881148793062
ELOA3D	0	0.0699300699300699	28.9430671522227	7.45371084986629e-08	0.00135881148793062
FAM234B	0	0.0699300699300699	28.9430671522227	7.45371084986629e-08	0.00135881148793062
GPRC5A	0	0.0699300699300699	28.9430671522227	7.45371084986629e-08	0.00135881148793062
GPRC5D	0	0.0699300699300699	28.9430671522227	7.45371084986629e-08	0.00135881148793062
GSG1	0	0.0699300699300699	28.9430671522227	7.45371084986629e-08	0.00135881148793062
HEBP1	0	0.0699300699300699	28.9430671522227	7.45371084986629e-08	0.00135881148793062
KATNAL2	0	0.0699300699300699	28.9430671522227	7.45371084986629e-08	0.00135881148793062
KLRC1	0	0.0699300699300699	28.9430671522227	7.45371084986629e-08	0.00135881148793062
KLRC2	0	0.0699300699300699	28.9430671522227	7.45371084986629e-08	0.00135881148793062
KLRC3	0	0.0699300699300699	28.9430671522227	7.45371084986629e-08	0.00135881148793062
KLRC4	0	0.0699300699300699	28.9430671522227	7.45371084986629e-08	0.00135881148793062
NOL11	0	0.0699300699300699	28.9430671522227	7.45371084986629e-08	0.00135881148793062
RPL17	0	0.0699300699300699	28.9430671522227	7.45371084986629e-08	0.00135881148793062
RPL17-C18orf32	0	0.0699300699300699	28.9430671522227	7.45371084986629e-08	0.00135881148793062
SHC2	0	0.0699300699300699	28.9430671522227	7.45371084986629e-08	0.00135881148793062
AATK	0	0.0699300699300699	28.9430671522227	7.45371084986629e-08	0.00135881148793062
BORCS5	0	0.0699300699300699	28.9430671522227	7.45371084986629e-08	0.00135881148793062
CARD14	0	0.0699300699300699	28.9430671522227	7.45371084986629e-08	0.00135881148793062
CCDC40	0	0.0699300699300699	28.9430671522227	7.45371084986629e-08	0.00135881148793062
CD69	0	0.0699300699300699	28.9430671522227	7.45371084986629e-08	0.00135881148793062
CLEC12A	0	0.0699300699300699	28.9430671522227	7.45371084986629e-08	0.00135881148793062
CLEC1B	0	0.0699300699300699	28.9430671522227	7.45371084986629e-08	0.00135881148793062
CLEC2A	0	0.0699300699300699	28.9430671522227	7.45371084986629e-08	0.00135881148793062
CLEC2B	0	0.0699300699300699	28.9430671522227	7.45371084986629e-08	0.00135881148793062
DDX47	0	0.0699300699300699	28.9430671522227	7.45371084986629e-08	0.00135881148793062
EIF4A3	0	0.0699300699300699	28.9430671522227	7.45371084986629e-08	0.00135881148793062
EMP1	0	0.0699300699300699	28.9430671522227	7.45371084986629e-08	0.00135881148793062
GAA	0	0.0699300699300699	28.9430671522227	7.45371084986629e-08	0.00135881148793062
GABARAPL1	0	0.0699300699300699	28.9430671522227	7.45371084986629e-08	0.00135881148793062
HEY1	0	0.0699300699300699	28.9430671522227	7.45371084986629e-08	0.00135881148793062
ITSN1	0	0.0699300699300699	28.9430671522227	7.45371084986629e-08	0.00135881148793062
KLRC4-KLRK1	0	0.0699300699300699	28.9430671522227	7.45371084986629e-08	0.00135881148793062
KLRD1	0	0.0699300699300699	28.9430671522227	7.45371084986629e-08	0.00135881148793062
KLRF1	0	0.0699300699300699	28.9430671522227	7.45371084986629e-08	0.00135881148793062
KLRF2	0	0.0699300699300699	28.9430671522227	7.45371084986629e-08	0.00135881148793062
KLRK1	0	0.0699300699300699	28.9430671522227	7.45371084986629e-08	0.00135881148793062
LIPG	0	0.0699300699300699	28.9430671522227	7.45371084986629e-08	0.00135881148793062
LRP6	0	0.0699300699300699	28.9430671522227	7.45371084986629e-08	0.00135881148793062
MANSC1	0	0.0699300699300699	28.9430671522227	7.45371084986629e-08	0.00135881148793062
MGAT4D	0	0.0699300699300699	28.9430671522227	7.45371084986629e-08	0.00135881148793062
NDST4	0	0.0699300699300699	28.9430671522227	7.45371084986629e-08	0.00135881148793062
OLR1	0	0.0699300699300699	28.9430671522227	7.45371084986629e-08	0.00135881148793062
PRB1	0	0.0699300699300699	28.9430671522227	7.45371084986629e-08	0.00135881148793062
RERG	0	0.0699300699300699	28.9430671522227	7.45371084986629e-08	0.00135881148793062
SGSH	0	0.0699300699300699	28.9430671522227	7.45371084986629e-08	0.00135881148793062
SLC26A11	0	0.0699300699300699	28.9430671522227	7.45371084986629e-08	0.00135881148793062
SMAD2	0	0.0699300699300699	28.9430671522227	7.45371084986629e-08	0.00135881148793062
TBC1D16	0	0.0699300699300699	28.9430671522227	7.45371084986629e-08	0.00135881148793062
TMEM52B	0	0.0699300699300699	28.9430671522227	7.45371084986629e-08	0.00135881148793062
UGT8	0	0.0699300699300699	28.9430671522227	7.45371084986629e-08	0.00135881148793062
APOLD1	0	0.0699300699300699	28.9430671522227	7.45371084986629e-08	0.00135881148793062
CDKN1B	0	0.0699300699300699	28.9430671522227	7.45371084986629e-08	0.00135881148793062
CEP112	0	0.0699300699300699	28.9430671522227	7.45371084986629e-08	0.00135881148793062
CLEC12B	0	0.0699300699300699	28.9430671522227	7.45371084986629e-08	0.00135881148793062
CLEC1A	0	0.0699300699300699	28.9430671522227	7.45371084986629e-08	0.00135881148793062
CLEC7A	0	0.0699300699300699	28.9430671522227	7.45371084986629e-08	0.00135881148793062
CLEC9A	0	0.0699300699300699	28.9430671522227	7.45371084986629e-08	0.00135881148793062
CREBL2	0	0.0699300699300699	28.9430671522227	7.45371084986629e-08	0.00135881148793062
DUSP16	0	0.0699300699300699	28.9430671522227	7.45371084986629e-08	0.00135881148793062
ENDOV	0	0.0699300699300699	28.9430671522227	7.45371084986629e-08	0.00135881148793062
FABP12	0	0.0699300699300699	28.9430671522227	7.45371084986629e-08	0.00135881148793062
FABP4	0	0.0699300699300699	28.9430671522227	7.45371084986629e-08	0.00135881148793062
FABP5	0	0.0699300699300699	28.9430671522227	7.45371084986629e-08	0.00135881148793062
FABP9	0	0.0699300699300699	28.9430671522227	7.45371084986629e-08	0.00135881148793062
GLRX3	0	0.0699300699300699	28.9430671522227	7.45371084986629e-08	0.00135881148793062
GPR19	0	0.0699300699300699	28.9430671522227	7.45371084986629e-08	0.00135881148793062
NPTX1	0	0.0699300699300699	28.9430671522227	7.45371084986629e-08	0.00135881148793062
PAG1	0	0.0699300699300699	28.9430671522227	7.45371084986629e-08	0.00135881148793062
PITPNC1	0	0.0699300699300699	28.9430671522227	7.45371084986629e-08	0.00135881148793062
PMP2	0	0.0699300699300699	28.9430671522227	7.45371084986629e-08	0.00135881148793062
PRB2	0	0.0699300699300699	28.9430671522227	7.45371084986629e-08	0.00135881148793062
RNF213	0	0.0699300699300699	28.9430671522227	7.45371084986629e-08	0.00135881148793062
STMN2	0	0.0699300699300699	28.9430671522227	7.45371084986629e-08	0.00135881148793062
ZBTB10	0	0.0699300699300699	28.9430671522227	7.45371084986629e-08	0.00135881148793062
ZNF704	0	0.0699300699300699	28.9430671522227	7.45371084986629e-08	0.00135881148793062
B3GNTL1	0	0.0699300699300699	28.9430671522227	7.45371084986629e-08	0.00135881148793062
BAIAP2	0	0.0699300699300699	28.9430671522227	7.45371084986629e-08	0.00135881148793062
EMX2	0	0.0699300699300699	28.9430671522227	7.45371084986629e-08	0.00135881148793062
FAM204A	0	0.0699300699300699	28.9430671522227	7.45371084986629e-08	0.00135881148793062
INPP5F	0	0.0699300699300699	28.9430671522227	7.45371084986629e-08	0.00135881148793062
LRRC27	0	0.0699300699300699	28.9430671522227	7.45371084986629e-08	0.00135881148793062
METRNL	0	0.0699300699300699	28.9430671522227	7.45371084986629e-08	0.00135881148793062
MRPS28	0	0.0699300699300699	28.9430671522227	7.45371084986629e-08	0.00135881148793062
NPS	0	0.0699300699300699	28.9430671522227	7.45371084986629e-08	0.00135881148793062
PWWP2B	0	0.0699300699300699	28.9430671522227	7.45371084986629e-08	0.00135881148793062
RAB11FIP2	0	0.0699300699300699	28.9430671522227	7.45371084986629e-08	0.00135881148793062
RAB40B	0	0.0699300699300699	28.9430671522227	7.45371084986629e-08	0.00135881148793062
SEC23IP	0	0.0699300699300699	28.9430671522227	7.45371084986629e-08	0.00135881148793062
STPG2	0	0.0699300699300699	28.9430671522227	7.45371084986629e-08	0.00135881148793062
SYNPO2	0	0.0699300699300699	28.9430671522227	7.45371084986629e-08	0.00135881148793062
TCERG1L	0	0.0699300699300699	28.9430671522227	7.45371084986629e-08	0.00135881148793062
TPD52	0	0.0699300699300699	28.9430671522227	7.45371084986629e-08	0.00135881148793062
WDR11	0	0.0699300699300699	28.9430671522227	7.45371084986629e-08	0.00135881148793062
ABRAXAS2	0	0.0699300699300699	28.9430671522227	7.45371084986629e-08	0.00135881148793062
ADRB1	0	0.0699300699300699	28.9430671522227	7.45371084986629e-08	0.00135881148793062
BNIP3	0	0.0699300699300699	28.9430671522227	7.45371084986629e-08	0.00135881148793062
BUB3	0	0.0699300699300699	28.9430671522227	7.45371084986629e-08	0.00135881148793062
CASP7	0	0.0699300699300699	28.9430671522227	7.45371084986629e-08	0.00135881148793062
CCDC186	0	0.0699300699300699	28.9430671522227	7.45371084986629e-08	0.00135881148793062
CCNB1	0	0.0699300699300699	28.9430671522227	7.45371084986629e-08	0.00135881148793062
CD180	0	0.0699300699300699	28.9430671522227	7.45371084986629e-08	0.00135881148793062
CDK7	0	0.0699300699300699	28.9430671522227	7.45371084986629e-08	0.00135881148793062
CENPH	0	0.0699300699300699	28.9430671522227	7.45371084986629e-08	0.00135881148793062
CENPK	0	0.0699300699300699	28.9430671522227	7.45371084986629e-08	0.00135881148793062
CLRN3	0	0.0699300699300699	28.9430671522227	7.45371084986629e-08	0.00135881148793062
DCLRE1A	0	0.0699300699300699	28.9430671522227	7.45371084986629e-08	0.00135881148793062
DPYSL4	0	0.0699300699300699	28.9430671522227	7.45371084986629e-08	0.00135881148793062
EEF1AKMT2	0	0.0699300699300699	28.9430671522227	7.45371084986629e-08	0.00135881148793062
ERBIN	0	0.0699300699300699	28.9430671522227	7.45371084986629e-08	0.00135881148793062
FAM53B	0	0.0699300699300699	28.9430671522227	7.45371084986629e-08	0.00135881148793062
FOXI2	0	0.0699300699300699	28.9430671522227	7.45371084986629e-08	0.00135881148793062
GPR26	0	0.0699300699300699	28.9430671522227	7.45371084986629e-08	0.00135881148793062
HMX2	0	0.0699300699300699	28.9430671522227	7.45371084986629e-08	0.00135881148793062
HMX3	0	0.0699300699300699	28.9430671522227	7.45371084986629e-08	0.00135881148793062
JAKMIP3	0	0.0699300699300699	28.9430671522227	7.45371084986629e-08	0.00135881148793062
KCNK18	0	0.0699300699300699	28.9430671522227	7.45371084986629e-08	0.00135881148793062
[truncated: 1,455 more rows]
