# Supplementary material for: Identification and Validation of Novel Immune-Related Alternative Splicing Signatures as a Prognostic Model for Colon Cancer
Source: Front Oncol. 2022 May 26;12:866289. doi: 10.3389/fonc.2022.866289 (PMC9178000; doi:10.3389/fonc.2022.866289)
Supplement: Supplementary file 4 [file DataSheet_1.zip › Additional file 1-7/additional file 5. CNV genes/CNV genes in low risk group.txt]

Gene	normalRatio	tumorRatio	Stat	Pvalue	adjPvalue
TTC13	0	0.052863436123348	22.0580382509095	2.64529591215428e-06	0.0482237444785725
ATP5ME	0	0.052863436123348	22.0580382509095	2.64529591215428e-06	0.0482237444785725
C4orf48	0	0.052863436123348	22.0580382509095	2.64529591215428e-06	0.0482237444785725
CPLX1	0	0.052863436123348	22.0580382509095	2.64529591215428e-06	0.0482237444785725
DGKQ	0	0.052863436123348	22.0580382509095	2.64529591215428e-06	0.0482237444785725
FGFRL1	0	0.052863436123348	22.0580382509095	2.64529591215428e-06	0.0482237444785725
FLT4	0	0.052863436123348	22.0580382509095	2.64529591215428e-06	0.0482237444785725
GAK	0	0.052863436123348	22.0580382509095	2.64529591215428e-06	0.0482237444785725
IDUA	0	0.052863436123348	22.0580382509095	2.64529591215428e-06	0.0482237444785725
JRKL	0	0.052863436123348	22.0580382509095	2.64529591215428e-06	0.0482237444785725
LETM1	0	0.052863436123348	22.0580382509095	2.64529591215428e-06	0.0482237444785725
MAEA	0	0.052863436123348	22.0580382509095	2.64529591215428e-06	0.0482237444785725
MGAT1	0	0.052863436123348	22.0580382509095	2.64529591215428e-06	0.0482237444785725
MYL5	0	0.052863436123348	22.0580382509095	2.64529591215428e-06	0.0482237444785725
NAT8L	0	0.052863436123348	22.0580382509095	2.64529591215428e-06	0.0482237444785725
NELFA	0	0.052863436123348	22.0580382509095	2.64529591215428e-06	0.0482237444785725
NKX1-1	0	0.052863436123348	22.0580382509095	2.64529591215428e-06	0.0482237444785725
OR2Y1	0	0.052863436123348	22.0580382509095	2.64529591215428e-06	0.0482237444785725
PCGF3	0	0.052863436123348	22.0580382509095	2.64529591215428e-06	0.0482237444785725
PDE6B	0	0.052863436123348	22.0580382509095	2.64529591215428e-06	0.0482237444785725
PIGG	0	0.052863436123348	22.0580382509095	2.64529591215428e-06	0.0482237444785725
RNF212	0	0.052863436123348	22.0580382509095	2.64529591215428e-06	0.0482237444785725
SCGB3A1	0	0.052863436123348	22.0580382509095	2.64529591215428e-06	0.0482237444785725
SLC26A1	0	0.052863436123348	22.0580382509095	2.64529591215428e-06	0.0482237444785725
SLC49A3	0	0.052863436123348	22.0580382509095	2.64529591215428e-06	0.0482237444785725
TACC3	0	0.052863436123348	22.0580382509095	2.64529591215428e-06	0.0482237444785725
TMEM175	0	0.052863436123348	22.0580382509095	2.64529591215428e-06	0.0482237444785725
UVSSA	0	0.052863436123348	22.0580382509095	2.64529591215428e-06	0.0482237444785725
ZNF141	0	0.052863436123348	22.0580382509095	2.64529591215428e-06	0.0482237444785725
ZNF595	0	0.052863436123348	22.0580382509095	2.64529591215428e-06	0.0482237444785725
ZNF718	0	0.052863436123348	22.0580382509095	2.64529591215428e-06	0.0482237444785725
ZNF721	0	0.052863436123348	22.0580382509095	2.64529591215428e-06	0.0482237444785725
ZNF732	0	0.052863436123348	22.0580382509095	2.64529591215428e-06	0.0482237444785725
POLN	0	0.0572687224669604	24.1751711828095	8.79589733312513e-07	0.0160349208382871
ALDH16A1	0	0.052863436123348	22.0580382509095	2.64529591215428e-06	0.0482237444785725
CA11	0	0.052863436123348	22.0580382509095	2.64529591215428e-06	0.0482237444785725
CBY3	0	0.052863436123348	22.0580382509095	2.64529591215428e-06	0.0482237444785725
CCDC155	0	0.052863436123348	22.0580382509095	2.64529591215428e-06	0.0482237444785725
CD37	0	0.052863436123348	22.0580382509095	2.64529591215428e-06	0.0482237444785725
CYTH2	0	0.052863436123348	22.0580382509095	2.64529591215428e-06	0.0482237444785725
DBP	0	0.052863436123348	22.0580382509095	2.64529591215428e-06	0.0482237444785725
DCANP1	0	0.052863436123348	22.0580382509095	2.64529591215428e-06	0.0482237444785725
DKKL1	0	0.052863436123348	22.0580382509095	2.64529591215428e-06	0.0482237444785725
FAM83E	0	0.052863436123348	22.0580382509095	2.64529591215428e-06	0.0482237444785725
FARP1	0	0.052863436123348	22.0580382509095	2.64529591215428e-06	0.0482237444785725
FGFR4	0	0.052863436123348	22.0580382509095	2.64529591215428e-06	0.0482237444785725
FLT3LG	0	0.052863436123348	22.0580382509095	2.64529591215428e-06	0.0482237444785725
GFY	0	0.052863436123348	22.0580382509095	2.64529591215428e-06	0.0482237444785725
GRWD1	0	0.052863436123348	22.0580382509095	2.64529591215428e-06	0.0482237444785725
H2AFY	0	0.052863436123348	22.0580382509095	2.64529591215428e-06	0.0482237444785725
HIVEP3	0	0.052863436123348	22.0580382509095	2.64529591215428e-06	0.0482237444785725
IPO5	0	0.052863436123348	22.0580382509095	2.64529591215428e-06	0.0482237444785725
KCNJ14	0	0.052863436123348	22.0580382509095	2.64529591215428e-06	0.0482237444785725
LMTK3	0	0.052863436123348	22.0580382509095	2.64529591215428e-06	0.0482237444785725
MXD3	0	0.052863436123348	22.0580382509095	2.64529591215428e-06	0.0482237444785725
NSD1	0	0.052863436123348	22.0580382509095	2.64529591215428e-06	0.0482237444785725
PIH1D1	0	0.052863436123348	22.0580382509095	2.64529591215428e-06	0.0482237444785725
PPCS	0	0.052863436123348	22.0580382509095	2.64529591215428e-06	0.0482237444785725
PRELID1	0	0.052863436123348	22.0580382509095	2.64529591215428e-06	0.0482237444785725
PTH2	0	0.052863436123348	22.0580382509095	2.64529591215428e-06	0.0482237444785725
RAB24	0	0.052863436123348	22.0580382509095	2.64529591215428e-06	0.0482237444785725
RNF113B	0	0.052863436123348	22.0580382509095	2.64529591215428e-06	0.0482237444785725
RPL13A	0	0.052863436123348	22.0580382509095	2.64529591215428e-06	0.0482237444785725
RPL18	0	0.052863436123348	22.0580382509095	2.64529591215428e-06	0.0482237444785725
SLC17A7	0	0.052863436123348	22.0580382509095	2.64529591215428e-06	0.0482237444785725
SLC6A16	0	0.052863436123348	22.0580382509095	2.64529591215428e-06	0.0482237444785725
SPACA4	0	0.052863436123348	22.0580382509095	2.64529591215428e-06	0.0482237444785725
SPHK2	0	0.052863436123348	22.0580382509095	2.64529591215428e-06	0.0482237444785725
STK24	0	0.052863436123348	22.0580382509095	2.64529591215428e-06	0.0482237444785725
TEAD2	0	0.052863436123348	22.0580382509095	2.64529591215428e-06	0.0482237444785725
TIFAB	0	0.052863436123348	22.0580382509095	2.64529591215428e-06	0.0482237444785725
ZFP62	0	0.052863436123348	22.0580382509095	2.64529591215428e-06	0.0482237444785725
ZMYND12	0	0.052863436123348	22.0580382509095	2.64529591215428e-06	0.0482237444785725
ZNF346	0	0.052863436123348	22.0580382509095	2.64529591215428e-06	0.0482237444785725
BAX	0	0.0572687224669604	24.1751711828095	8.79589733312513e-07	0.0160349208382871
BCAT2	0	0.0572687224669604	24.1751711828095	8.79589733312513e-07	0.0160349208382871
CGB1	0	0.0572687224669604	24.1751711828095	8.79589733312513e-07	0.0160349208382871
CGB2	0	0.0572687224669604	24.1751711828095	8.79589733312513e-07	0.0160349208382871
CGB3	0	0.0572687224669604	24.1751711828095	8.79589733312513e-07	0.0160349208382871
CGB5	0	0.0572687224669604	24.1751711828095	8.79589733312513e-07	0.0160349208382871
CGB7	0	0.0572687224669604	24.1751711828095	8.79589733312513e-07	0.0160349208382871
CGB8	0	0.0572687224669604	24.1751711828095	8.79589733312513e-07	0.0160349208382871
CNOT6	0	0.0572687224669604	24.1751711828095	8.79589733312513e-07	0.0160349208382871
DHDH	0	0.0572687224669604	24.1751711828095	8.79589733312513e-07	0.0160349208382871
FGF21	0	0.0572687224669604	24.1751711828095	8.79589733312513e-07	0.0160349208382871
FTL	0	0.0572687224669604	24.1751711828095	8.79589733312513e-07	0.0160349208382871
FUT1	0	0.0572687224669604	24.1751711828095	8.79589733312513e-07	0.0160349208382871
FUT2	0	0.0572687224669604	24.1751711828095	8.79589733312513e-07	0.0160349208382871
GTF2E2	0	0.0572687224669604	24.1751711828095	8.79589733312513e-07	0.0160349208382871
GYS1	0	0.0572687224669604	24.1751711828095	8.79589733312513e-07	0.0160349208382871
HRC	0	0.0572687224669604	24.1751711828095	8.79589733312513e-07	0.0160349208382871
HSD17B14	0	0.0572687224669604	24.1751711828095	8.79589733312513e-07	0.0160349208382871
IZUMO1	0	0.0572687224669604	24.1751711828095	8.79589733312513e-07	0.0160349208382871
KCNA7	0	0.0572687224669604	24.1751711828095	8.79589733312513e-07	0.0160349208382871
LHB	0	0.0572687224669604	24.1751711828095	8.79589733312513e-07	0.0160349208382871
MAMSTR	0	0.0572687224669604	24.1751711828095	8.79589733312513e-07	0.0160349208382871
MBNL2	0	0.0572687224669604	24.1751711828095	8.79589733312513e-07	0.0160349208382871
NTF4	0	0.0572687224669604	24.1751711828095	8.79589733312513e-07	0.0160349208382871
NTN5	0	0.0572687224669604	24.1751711828095	8.79589733312513e-07	0.0160349208382871
NUCB1	0	0.0572687224669604	24.1751711828095	8.79589733312513e-07	0.0160349208382871
PLEKHA4	0	0.0572687224669604	24.1751711828095	8.79589733312513e-07	0.0160349208382871
PPP1R15A	0	0.0572687224669604	24.1751711828095	8.79589733312513e-07	0.0160349208382871
RAP2A	0	0.0572687224669604	24.1751711828095	8.79589733312513e-07	0.0160349208382871
RASIP1	0	0.0572687224669604	24.1751711828095	8.79589733312513e-07	0.0160349208382871
RIMKLA	0	0.0572687224669604	24.1751711828095	8.79589733312513e-07	0.0160349208382871
RUVBL2	0	0.0572687224669604	24.1751711828095	8.79589733312513e-07	0.0160349208382871
SMIM18	0	0.0572687224669604	24.1751711828095	8.79589733312513e-07	0.0160349208382871
SNRNP70	0	0.0572687224669604	24.1751711828095	8.79589733312513e-07	0.0160349208382871
TRPM4	0	0.0572687224669604	24.1751711828095	8.79589733312513e-07	0.0160349208382871
TULP2	0	0.0572687224669604	24.1751711828095	8.79589733312513e-07	0.0160349208382871
GSR	0	0.0616740088105727	26.2996009518311	2.92349074854486e-07	0.00532952363459728
PPP2CB	0	0.0616740088105727	26.2996009518311	2.92349074854486e-07	0.00532952363459728
TEX15	0	0.0616740088105727	26.2996009518311	2.92349074854486e-07	0.00532952363459728
UBXN8	0	0.0616740088105727	26.2996009518311	2.92349074854486e-07	0.00532952363459728
GATA4	0	0.0881057268722467	39.1922444407382	3.84062784563068e-10	7.00146456258473e-06
NEIL2	0	0.0881057268722467	39.1922444407382	3.84062784563068e-10	7.00146456258473e-06
ACTN2	0	0.052863436123348	22.0580382509095	2.64529591215428e-06	0.0482237444785725
AHCYL1	0	0.052863436123348	22.0580382509095	2.64529591215428e-06	0.0482237444785725
AKNAD1	0	0.052863436123348	22.0580382509095	2.64529591215428e-06	0.0482237444785725
ALX3	0	0.052863436123348	22.0580382509095	2.64529591215428e-06	0.0482237444785725
AMIGO1	0	0.052863436123348	22.0580382509095	2.64529591215428e-06	0.0482237444785725
AMPD2	0	0.052863436123348	22.0580382509095	2.64529591215428e-06	0.0482237444785725
ATXN7L2	0	0.052863436123348	22.0580382509095	2.64529591215428e-06	0.0482237444785725
BEND5	0	0.052863436123348	22.0580382509095	2.64529591215428e-06	0.0482237444785725
BSPH1	0	0.052863436123348	22.0580382509095	2.64529591215428e-06	0.0482237444785725
BTNL8	0	0.052863436123348	22.0580382509095	2.64529591215428e-06	0.0482237444785725
C1orf141	0	0.052863436123348	22.0580382509095	2.64529591215428e-06	0.0482237444785725
C1orf194	0	0.052863436123348	22.0580382509095	2.64529591215428e-06	0.0482237444785725
C1orf87	0	0.052863436123348	22.0580382509095	2.64529591215428e-06	0.0482237444785725
C5orf24	0	0.052863436123348	22.0580382509095	2.64529591215428e-06	0.0482237444785725
C8A	0	0.052863436123348	22.0580382509095	2.64529591215428e-06	0.0482237444785725
C8B	0	0.052863436123348	22.0580382509095	2.64529591215428e-06	0.0482237444785725
CABP5	0	0.052863436123348	22.0580382509095	2.64529591215428e-06	0.0482237444785725
CANX	0	0.052863436123348	22.0580382509095	2.64529591215428e-06	0.0482237444785725
CARD8	0	0.052863436123348	22.0580382509095	2.64529591215428e-06	0.0482237444785725
CCDC114	0	0.052863436123348	22.0580382509095	2.64529591215428e-06	0.0482237444785725
CCDC30	0	0.052863436123348	22.0580382509095	2.64529591215428e-06	0.0482237444785725
CELSR2	0	0.052863436123348	22.0580382509095	2.64529591215428e-06	0.0482237444785725
CLCC1	0	0.052863436123348	22.0580382509095	2.64529591215428e-06	0.0482237444785725
CLYBL	0	0.052863436123348	22.0580382509095	2.64529591215428e-06	0.0482237444785725
COL23A1	0	0.052863436123348	22.0580382509095	2.64529591215428e-06	0.0482237444785725
CSF1	0	0.052863436123348	22.0580382509095	2.64529591215428e-06	0.0482237444785725
CYB561D1	0	0.052863436123348	22.0580382509095	2.64529591215428e-06	0.0482237444785725
CYP2J2	0	0.052863436123348	22.0580382509095	2.64529591215428e-06	0.0482237444785725
DEPDC1	0	0.052863436123348	22.0580382509095	2.64529591215428e-06	0.0482237444785725
DIRAS3	0	0.052863436123348	22.0580382509095	2.64529591215428e-06	0.0482237444785725
DOCK9	0	0.052863436123348	22.0580382509095	2.64529591215428e-06	0.0482237444785725
ELSPBP1	0	0.052863436123348	22.0580382509095	2.64529591215428e-06	0.0482237444785725
EMP3	0	0.052863436123348	22.0580382509095	2.64529591215428e-06	0.0482237444785725
FAM102B	0	0.052863436123348	22.0580382509095	2.64529591215428e-06	0.0482237444785725
FCGRT	0	0.052863436123348	22.0580382509095	2.64529591215428e-06	0.0482237444785725
FGGY	0	0.052863436123348	22.0580382509095	2.64529591215428e-06	0.0482237444785725
FNDC7	0	0.052863436123348	22.0580382509095	2.64529591215428e-06	0.0482237444785725
FNIP1	0	0.052863436123348	22.0580382509095	2.64529591215428e-06	0.0482237444785725
FOXJ3	0	0.052863436123348	22.0580382509095	2.64529591215428e-06	0.0482237444785725
FRRS1	0	0.052863436123348	22.0580382509095	2.64529591215428e-06	0.0482237444785725
FYB2	0	0.052863436123348	22.0580382509095	2.64529591215428e-06	0.0482237444785725
GADD45A	0	0.052863436123348	22.0580382509095	2.64529591215428e-06	0.0482237444785725
GGACT	0	0.052863436123348	22.0580382509095	2.64529591215428e-06	0.0482237444785725
GNAI3	0	0.052863436123348	22.0580382509095	2.64529591215428e-06	0.0482237444785725
GNAT2	0	0.052863436123348	22.0580382509095	2.64529591215428e-06	0.0482237444785725
GNG12	0	0.052863436123348	22.0580382509095	2.64529591215428e-06	0.0482237444785725
GPR18	0	0.052863436123348	22.0580382509095	2.64529591215428e-06	0.0482237444785725
GPR183	0	0.052863436123348	22.0580382509095	2.64529591215428e-06	0.0482237444785725
GPR61	0	0.052863436123348	22.0580382509095	2.64529591215428e-06	0.0482237444785725
GPSM2	0	0.052863436123348	22.0580382509095	2.64529591215428e-06	0.0482237444785725
GRIN2D	0	0.052863436123348	22.0580382509095	2.64529591215428e-06	0.0482237444785725
GSTM1	0	0.052863436123348	22.0580382509095	2.64529591215428e-06	0.0482237444785725
GSTM2	0	0.052863436123348	22.0580382509095	2.64529591215428e-06	0.0482237444785725
GSTM4	0	0.052863436123348	22.0580382509095	2.64529591215428e-06	0.0482237444785725
GUCA2A	0	0.052863436123348	22.0580382509095	2.64529591215428e-06	0.0482237444785725
GUCA2B	0	0.052863436123348	22.0580382509095	2.64529591215428e-06	0.0482237444785725
HENMT1	0	0.052863436123348	22.0580382509095	2.64529591215428e-06	0.0482237444785725
HNRNPH1	0	0.052863436123348	22.0580382509095	2.64529591215428e-06	0.0482237444785725
HOOK1	0	0.052863436123348	22.0580382509095	2.64529591215428e-06	0.0482237444785725
IL12RB2	0	0.052863436123348	22.0580382509095	2.64529591215428e-06	0.0482237444785725
IL23R	0	0.052863436123348	22.0580382509095	2.64529591215428e-06	0.0482237444785725
ITGBL1	0	0.052863436123348	22.0580382509095	2.64529591215428e-06	0.0482237444785725
JMJD1C	0	0.052863436123348	22.0580382509095	2.64529591215428e-06	0.0482237444785725
KANK4	0	0.052863436123348	22.0580382509095	2.64529591215428e-06	0.0482237444785725
KCNA10	0	0.052863436123348	22.0580382509095	2.64529591215428e-06	0.0482237444785725
KCNA2	0	0.052863436123348	22.0580382509095	2.64529591215428e-06	0.0482237444785725
KCNA3	0	0.052863436123348	22.0580382509095	2.64529591215428e-06	0.0482237444785725
KCNC4	0	0.052863436123348	22.0580382509095	2.64529591215428e-06	0.0482237444785725
KDELR1	0	0.052863436123348	22.0580382509095	2.64529591215428e-06	0.0482237444785725
KIF26B	0	0.052863436123348	22.0580382509095	2.64529591215428e-06	0.0482237444785725
L1TD1	0	0.052863436123348	22.0580382509095	2.64529591215428e-06	0.0482237444785725
LAMTOR5	0	0.052863436123348	22.0580382509095	2.64529591215428e-06	0.0482237444785725
LIG1	0	0.052863436123348	22.0580382509095	2.64529591215428e-06	0.0482237444785725
MYBPHL	0	0.052863436123348	22.0580382509095	2.64529591215428e-06	0.0482237444785725
NHLH2	0	0.052863436123348	22.0580382509095	2.64529591215428e-06	0.0482237444785725
PALMD	0	0.052863436123348	22.0580382509095	2.64529591215428e-06	0.0482237444785725
PATJ	0	0.052863436123348	22.0580382509095	2.64529591215428e-06	0.0482237444785725
PGR	0	0.052863436123348	22.0580382509095	2.64529591215428e-06	0.0482237444785725
PLPPR4	0	0.052863436123348	22.0580382509095	2.64529591215428e-06	0.0482237444785725
PLPPR5	0	0.052863436123348	22.0580382509095	2.64529591215428e-06	0.0482237444785725
PROK1	0	0.052863436123348	22.0580382509095	2.64529591215428e-06	0.0482237444785725
PRPF38B	0	0.052863436123348	22.0580382509095	2.64529591215428e-06	0.0482237444785725
PSMA5	0	0.052863436123348	22.0580382509095	2.64529591215428e-06	0.0482237444785725
PSRC1	0	0.052863436123348	22.0580382509095	2.64529591215428e-06	0.0482237444785725
RAPGEF6	0	0.052863436123348	22.0580382509095	2.64529591215428e-06	0.0482237444785725
RASGEF1C	0	0.052863436123348	22.0580382509095	2.64529591215428e-06	0.0482237444785725
RBM15	0	0.052863436123348	22.0580382509095	2.64529591215428e-06	0.0482237444785725
RCN3	0	0.052863436123348	22.0580382509095	2.64529591215428e-06	0.0482237444785725
RNF130	0	0.052863436123348	22.0580382509095	2.64529591215428e-06	0.0482237444785725
RPE65	0	0.052863436123348	22.0580382509095	2.64529591215428e-06	0.0482237444785725
RPS11	0	0.052863436123348	22.0580382509095	2.64529591215428e-06	0.0482237444785725
RUFY1	0	0.052863436123348	22.0580382509095	2.64529591215428e-06	0.0482237444785725
SERBP1	0	0.052863436123348	22.0580382509095	2.64529591215428e-06	0.0482237444785725
SLC16A4	0	0.052863436123348	22.0580382509095	2.64529591215428e-06	0.0482237444785725
SLC22A15	0	0.052863436123348	22.0580382509095	2.64529591215428e-06	0.0482237444785725
SORT1	0	0.052863436123348	22.0580382509095	2.64529591215428e-06	0.0482237444785725
SOX1	0	0.052863436123348	22.0580382509095	2.64529591215428e-06	0.0482237444785725
STRIP1	0	0.052863436123348	22.0580382509095	2.64529591215428e-06	0.0482237444785725
STXBP3	0	0.052863436123348	22.0580382509095	2.64529591215428e-06	0.0482237444785725
SYNGR4	0	0.052863436123348	22.0580382509095	2.64529591215428e-06	0.0482237444785725
SYPL2	0	0.052863436123348	22.0580382509095	2.64529591215428e-06	0.0482237444785725
TAF13	0	0.052863436123348	22.0580382509095	2.64529591215428e-06	0.0482237444785725
TBC1D9B	0	0.052863436123348	22.0580382509095	2.64529591215428e-06	0.0482237444785725
TERB2	0	0.052863436123348	22.0580382509095	2.64529591215428e-06	0.0482237444785725
TM9SF2	0	0.052863436123348	22.0580382509095	2.64529591215428e-06	0.0482237444785725
TMEM143	0	0.052863436123348	22.0580382509095	2.64529591215428e-06	0.0482237444785725
TMEM167B	0	0.052863436123348	22.0580382509095	2.64529591215428e-06	0.0482237444785725
TMTC4	0	0.052863436123348	22.0580382509095	2.64529591215428e-06	0.0482237444785725
TXNDC15	0	0.052863436123348	22.0580382509095	2.64529591215428e-06	0.0482237444785725
UBAC2	0	0.052863436123348	22.0580382509095	2.64529591215428e-06	0.0482237444785725
UBL4B	0	0.052863436123348	22.0580382509095	2.64529591215428e-06	0.0482237444785725
USP1	0	0.052863436123348	22.0580382509095	2.64529591215428e-06	0.0482237444785725
VAV3	0	0.052863436123348	22.0580382509095	2.64529591215428e-06	0.0482237444785725
VTCN1	0	0.052863436123348	22.0580382509095	2.64529591215428e-06	0.0482237444785725
WDR47	0	0.052863436123348	22.0580382509095	2.64529591215428e-06	0.0482237444785725
WLS	0	0.052863436123348	22.0580382509095	2.64529591215428e-06	0.0482237444785725
ZIC2	0	0.052863436123348	22.0580382509095	2.64529591215428e-06	0.0482237444785725
ZIC5	0	0.052863436123348	22.0580382509095	2.64529591215428e-06	0.0482237444785725
ZNF114	0	0.052863436123348	22.0580382509095	2.64529591215428e-06	0.0482237444785725
ZSWIM9	0	0.052863436123348	22.0580382509095	2.64529591215428e-06	0.0482237444785725
ADPRHL1	0	0.0572687224669604	24.1751711828095	8.79589733312513e-07	0.0160349208382871
C17orf75	0	0.0572687224669604	24.1751711828095	8.79589733312513e-07	0.0160349208382871
C19orf73	0	0.0572687224669604	24.1751711828095	8.79589733312513e-07	0.0160349208382871
C19orf84	0	0.0572687224669604	24.1751711828095	8.79589733312513e-07	0.0160349208382871
CD33	0	0.0572687224669604	24.1751711828095	8.79589733312513e-07	0.0160349208382871
CD53	0	0.0572687224669604	24.1751711828095	8.79589733312513e-07	0.0160349208382871
CDC14A	0	0.0572687224669604	24.1751711828095	8.79589733312513e-07	0.0160349208382871
CEACAM18	0	0.0572687224669604	24.1751711828095	8.79589733312513e-07	0.0160349208382871
CLDND2	0	0.0572687224669604	24.1751711828095	8.79589733312513e-07	0.0160349208382871
CTU1	0	0.0572687224669604	24.1751711828095	8.79589733312513e-07	0.0160349208382871
CUL4A	0	0.0572687224669604	24.1751711828095	8.79589733312513e-07	0.0160349208382871
DBT	0	0.0572687224669604	24.1751711828095	8.79589733312513e-07	0.0160349208382871
DCUN1D2	0	0.0572687224669604	24.1751711828095	8.79589733312513e-07	0.0160349208382871
DPH5	0	0.0572687224669604	24.1751711828095	8.79589733312513e-07	0.0160349208382871
EPS8L3	0	0.0572687224669604	24.1751711828095	8.79589733312513e-07	0.0160349208382871
ERVV-1	0	0.0572687224669604	24.1751711828095	8.79589733312513e-07	0.0160349208382871
ERVV-2	0	0.0572687224669604	24.1751711828095	8.79589733312513e-07	0.0160349208382871
ETFB	0	0.0572687224669604	24.1751711828095	8.79589733312513e-07	0.0160349208382871
EXTL2	0	0.0572687224669604	24.1751711828095	8.79589733312513e-07	0.0160349208382871
FPR1	0	0.0572687224669604	24.1751711828095	8.79589733312513e-07	0.0160349208382871
FPR2	0	0.0572687224669604	24.1751711828095	8.79589733312513e-07	0.0160349208382871
FPR3	0	0.0572687224669604	24.1751711828095	8.79589733312513e-07	0.0160349208382871
GFPT2	0	0.0572687224669604	24.1751711828095	8.79589733312513e-07	0.0160349208382871
GPR88	0	0.0572687224669604	24.1751711828095	8.79589733312513e-07	0.0160349208382871
GRIK3	0	0.0572687224669604	24.1751711828095	8.79589733312513e-07	0.0160349208382871
GRTP1	0	0.0572687224669604	24.1751711828095	8.79589733312513e-07	0.0160349208382871
GSTM3	0	0.0572687224669604	24.1751711828095	8.79589733312513e-07	0.0160349208382871
GSTM5	0	0.0572687224669604	24.1751711828095	8.79589733312513e-07	0.0160349208382871
HAS1	0	0.0572687224669604	24.1751711828095	8.79589733312513e-07	0.0160349208382871
IGLON5	0	0.0572687224669604	24.1751711828095	8.79589733312513e-07	0.0160349208382871
INSL5	0	0.0572687224669604	24.1751711828095	8.79589733312513e-07	0.0160349208382871
KIAA1324	0	0.0572687224669604	24.1751711828095	8.79589733312513e-07	0.0160349208382871
KLK10	0	0.0572687224669604	24.1751711828095	8.79589733312513e-07	0.0160349208382871
KLK11	0	0.0572687224669604	24.1751711828095	8.79589733312513e-07	0.0160349208382871
KLK12	0	0.0572687224669604	24.1751711828095	8.79589733312513e-07	0.0160349208382871
KLK13	0	0.0572687224669604	24.1751711828095	8.79589733312513e-07	0.0160349208382871
KLK14	0	0.0572687224669604	24.1751711828095	8.79589733312513e-07	0.0160349208382871
KLK6	0	0.0572687224669604	24.1751711828095	8.79589733312513e-07	0.0160349208382871
KLK7	0	0.0572687224669604	24.1751711828095	8.79589733312513e-07	0.0160349208382871
KLK8	0	0.0572687224669604	24.1751711828095	8.79589733312513e-07	0.0160349208382871
KLK9	0	0.0572687224669604	24.1751711828095	8.79589733312513e-07	0.0160349208382871
LAMP1	0	0.0572687224669604	24.1751711828095	8.79589733312513e-07	0.0160349208382871
LIM2	0	0.0572687224669604	24.1751711828095	8.79589733312513e-07	0.0160349208382871
LIN7B	0	0.0572687224669604	24.1751711828095	8.79589733312513e-07	0.0160349208382871
LRRC39	0	0.0572687224669604	24.1751711828095	8.79589733312513e-07	0.0160349208382871
MAN1A2	0	0.0572687224669604	24.1751711828095	8.79589733312513e-07	0.0160349208382871
MAPK9	0	0.0572687224669604	24.1751711828095	8.79589733312513e-07	0.0160349208382871
MFSD14A	0	0.0572687224669604	24.1751711828095	8.79589733312513e-07	0.0160349208382871
MIER1	0	0.0572687224669604	24.1751711828095	8.79589733312513e-07	0.0160349208382871
NKG7	0	0.0572687224669604	24.1751711828095	8.79589733312513e-07	0.0160349208382871
NOSIP	0	0.0572687224669604	24.1751711828095	8.79589733312513e-07	0.0160349208382871
NOTCH2	0	0.0572687224669604	24.1751711828095	8.79589733312513e-07	0.0160349208382871
PCCA	0	0.0572687224669604	24.1751711828095	8.79589733312513e-07	0.0160349208382871
PCDH17	0	0.0572687224669604	24.1751711828095	8.79589733312513e-07	0.0160349208382871
PCID2	0	0.0572687224669604	24.1751711828095	8.79589733312513e-07	0.0160349208382871
PPFIA3	0	0.0572687224669604	24.1751711828095	8.79589733312513e-07	0.0160349208382871
PPP2R1A	0	0.0572687224669604	24.1751711828095	8.79589733312513e-07	0.0160349208382871
PRKAA2	0	0.0572687224669604	24.1751711828095	8.79589733312513e-07	0.0160349208382871
PRR12	0	0.0572687224669604	24.1751711828095	8.79589733312513e-07	0.0160349208382871
PRR20A	0	0.0572687224669604	24.1751711828095	8.79589733312513e-07	0.0160349208382871
PRR20B	0	0.0572687224669604	24.1751711828095	8.79589733312513e-07	0.0160349208382871
PRR20C	0	0.0572687224669604	24.1751711828095	8.79589733312513e-07	0.0160349208382871
PRR20D	0	0.0572687224669604	24.1751711828095	8.79589733312513e-07	0.0160349208382871
PRR20E	0	0.0572687224669604	24.1751711828095	8.79589733312513e-07	0.0160349208382871
PRRG2	0	0.0572687224669604	24.1751711828095	8.79589733312513e-07	0.0160349208382871
RBPMS	0	0.0572687224669604	24.1751711828095	8.79589733312513e-07	0.0160349208382871
RRAS	0	0.0572687224669604	24.1751711828095	8.79589733312513e-07	0.0160349208382871
RTCA	0	0.0572687224669604	24.1751711828095	8.79589733312513e-07	0.0160349208382871
SARS	0	0.0572687224669604	24.1751711828095	8.79589733312513e-07	0.0160349208382871
SASS6	0	0.0572687224669604	24.1751711828095	8.79589733312513e-07	0.0160349208382871
SIGLEC10	0	0.0572687224669604	24.1751711828095	8.79589733312513e-07	0.0160349208382871
SIGLEC12	0	0.0572687224669604	24.1751711828095	8.79589733312513e-07	0.0160349208382871
SIGLEC14	0	0.0572687224669604	24.1751711828095	8.79589733312513e-07	0.0160349208382871
SIGLEC5	0	0.0572687224669604	24.1751711828095	8.79589733312513e-07	0.0160349208382871
SIGLEC6	0	0.0572687224669604	24.1751711828095	8.79589733312513e-07	0.0160349208382871
SIGLEC7	0	0.0572687224669604	24.1751711828095	8.79589733312513e-07	0.0160349208382871
SIGLEC8	0	0.0572687224669604	24.1751711828095	8.79589733312513e-07	0.0160349208382871
SIGLEC9	0	0.0572687224669604	24.1751711828095	8.79589733312513e-07	0.0160349208382871
SIGLECL1	0	0.0572687224669604	24.1751711828095	8.79589733312513e-07	0.0160349208382871
SLC30A7	0	0.0572687224669604	24.1751711828095	8.79589733312513e-07	0.0160349208382871
SLC35A3	0	0.0572687224669604	24.1751711828095	8.79589733312513e-07	0.0160349208382871
SLC35D1	0	0.0572687224669604	24.1751711828095	8.79589733312513e-07	0.0160349208382871
SLC6A17	0	0.0572687224669604	24.1751711828095	8.79589733312513e-07	0.0160349208382871
SNX7	0	0.0572687224669604	24.1751711828095	8.79589733312513e-07	0.0160349208382871
SULT2B1	0	0.0572687224669604	24.1751711828095	8.79589733312513e-07	0.0160349208382871
TCTEX1D1	0	0.0572687224669604	24.1751711828095	8.79589733312513e-07	0.0160349208382871
TMCO3	0	0.0572687224669604	24.1751711828095	8.79589733312513e-07	0.0160349208382871
TRMT13	0	0.0572687224669604	24.1751711828095	8.79589733312513e-07	0.0160349208382871
TUBGCP3	0	0.0572687224669604	24.1751711828095	8.79589733312513e-07	0.0160349208382871
VCAM1	0	0.0572687224669604	24.1751711828095	8.79589733312513e-07	0.0160349208382871
VSIG10L	0	0.0572687224669604	24.1751711828095	8.79589733312513e-07	0.0160349208382871
WDR78	0	0.0572687224669604	24.1751711828095	8.79589733312513e-07	0.0160349208382871
ZNF160	0	0.0572687224669604	24.1751711828095	8.79589733312513e-07	0.0160349208382871
ZNF175	0	0.0572687224669604	24.1751711828095	8.79589733312513e-07	0.0160349208382871
ZNF207	0	0.0572687224669604	24.1751711828095	8.79589733312513e-07	0.0160349208382871
ZNF28	0	0.0572687224669604	24.1751711828095	8.79589733312513e-07	0.0160349208382871
ZNF320	0	0.0572687224669604	24.1751711828095	8.79589733312513e-07	0.0160349208382871
ZNF347	0	0.0572687224669604	24.1751711828095	8.79589733312513e-07	0.0160349208382871
ZNF350	0	0.0572687224669604	24.1751711828095	8.79589733312513e-07	0.0160349208382871
ZNF415	0	0.0572687224669604	24.1751711828095	8.79589733312513e-07	0.0160349208382871
ZNF432	0	0.0572687224669604	24.1751711828095	8.79589733312513e-07	0.0160349208382871
ZNF468	0	0.0572687224669604	24.1751711828095	8.79589733312513e-07	0.0160349208382871
ZNF480	0	0.0572687224669604	24.1751711828095	8.79589733312513e-07	0.0160349208382871
ZNF528	0	0.0572687224669604	24.1751711828095	8.79589733312513e-07	0.0160349208382871
ZNF534	0	0.0572687224669604	24.1751711828095	8.79589733312513e-07	0.0160349208382871
ZNF577	0	0.0572687224669604	24.1751711828095	8.79589733312513e-07	0.0160349208382871
ZNF578	0	0.0572687224669604	24.1751711828095	8.79589733312513e-07	0.0160349208382871
ZNF600	0	0.0572687224669604	24.1751711828095	8.79589733312513e-07	0.0160349208382871
ZNF610	0	0.0572687224669604	24.1751711828095	8.79589733312513e-07	0.0160349208382871
ZNF611	0	0.0572687224669604	24.1751711828095	8.79589733312513e-07	0.0160349208382871
ZNF613	0	0.0572687224669604	24.1751711828095	8.79589733312513e-07	0.0160349208382871
ZNF614	0	0.0572687224669604	24.1751711828095	8.79589733312513e-07	0.0160349208382871
ZNF615	0	0.0572687224669604	24.1751711828095	8.79589733312513e-07	0.0160349208382871
ZNF616	0	0.0572687224669604	24.1751711828095	8.79589733312513e-07	0.0160349208382871
ZNF649	0	0.0572687224669604	24.1751711828095	8.79589733312513e-07	0.0160349208382871
ZNF665	0	0.0572687224669604	24.1751711828095	8.79589733312513e-07	0.0160349208382871
ZNF701	0	0.0572687224669604	24.1751711828095	8.79589733312513e-07	0.0160349208382871
ZNF766	0	0.0572687224669604	24.1751711828095	8.79589733312513e-07	0.0160349208382871
ZNF808	0	0.0572687224669604	24.1751711828095	8.79589733312513e-07	0.0160349208382871
ZNF816	0	0.0572687224669604	24.1751711828095	8.79589733312513e-07	0.0160349208382871
ZNF816-ZNF321P	0	0.0572687224669604	24.1751711828095	8.79589733312513e-07	0.0160349208382871
ZNF836	0	0.0572687224669604	24.1751711828095	8.79589733312513e-07	0.0160349208382871
ZNF841	0	0.0572687224669604	24.1751711828095	8.79589733312513e-07	0.0160349208382871
ZNF880	0	0.0572687224669604	24.1751711828095	8.79589733312513e-07	0.0160349208382871
ATP4B	0	0.0616740088105727	26.2996009518311	2.92349074854486e-07	0.00532952363459728
BCAS2	0	0.0616740088105727	26.2996009518311	2.92349074854486e-07	0.00532952363459728
CHSY3	0	0.0616740088105727	26.2996009518311	2.92349074854486e-07	0.00532952363459728
COL11A1	0	0.0616740088105727	26.2996009518311	2.92349074854486e-07	0.00532952363459728
CSF3R	0	0.0616740088105727	26.2996009518311	2.92349074854486e-07	0.00532952363459728
DENND2C	0	0.0616740088105727	26.2996009518311	2.92349074854486e-07	0.00532952363459728
EMC2	0	0.0616740088105727	26.2996009518311	2.92349074854486e-07	0.00532952363459728
EVA1B	0	0.0616740088105727	26.2996009518311	2.92349074854486e-07	0.00532952363459728
FGF14	0	0.0616740088105727	26.2996009518311	2.92349074854486e-07	0.00532952363459728
LRRC40	0	0.0616740088105727	26.2996009518311	2.92349074854486e-07	0.00532952363459728
LRRC7	0	0.0616740088105727	26.2996009518311	2.92349074854486e-07	0.00532952363459728
LSM10	0	0.0616740088105727	26.2996009518311	2.92349074854486e-07	0.00532952363459728
MAFB	0	0.0616740088105727	26.2996009518311	2.92349074854486e-07	0.00532952363459728
MRPS15	0	0.0616740088105727	26.2996009518311	2.92349074854486e-07	0.00532952363459728
OSCP1	0	0.0616740088105727	26.2996009518311	2.92349074854486e-07	0.00532952363459728
PLPP3	0	0.0616740088105727	26.2996009518311	2.92349074854486e-07	0.00532952363459728
SH3D21	0	0.0616740088105727	26.2996009518311	2.92349074854486e-07	0.00532952363459728
STK40	0	0.0616740088105727	26.2996009518311	2.92349074854486e-07	0.00532952363459728
TFDP1	0	0.0616740088105727	26.2996009518311	2.92349074854486e-07	0.00532952363459728
THRAP3	0	0.0616740088105727	26.2996009518311	2.92349074854486e-07	0.00532952363459728
TRIM33	0	0.0616740088105727	26.2996009518311	2.92349074854486e-07	0.00532952363459728
ZNF83	0	0.0616740088105727	26.2996009518311	2.92349074854486e-07	0.00532952363459728
ADPRHL2	0	0.066079295154185	28.4311473709581	9.70906210433593e-08	0.00176996202162044
ANKRD13C	0	0.066079295154185	28.4311473709581	9.70906210433593e-08	0.00176996202162044
CDC16	0	0.066079295154185	28.4311473709581	9.70906210433593e-08	0.00176996202162044
CHAMP1	0	0.066079295154185	28.4311473709581	9.70906210433593e-08	0.00176996202162044
COL8A2	0	0.066079295154185	28.4311473709581	9.70906210433593e-08	0.00176996202162044
CTH	0	0.066079295154185	28.4311473709581	9.70906210433593e-08	0.00176996202162044
EIF3E	0	0.066079295154185	28.4311473709581	9.70906210433593e-08	0.00176996202162044
HHLA3	0	0.066079295154185	28.4311473709581	9.70906210433593e-08	0.00176996202162044
MAP7D1	0	0.066079295154185	28.4311473709581	9.70906210433593e-08	0.00176996202162044
SGIP1	0	0.066079295154185	28.4311473709581	9.70906210433593e-08	0.00176996202162044
SRSF11	0	0.066079295154185	28.4311473709581	9.70906210433593e-08	0.00176996202162044
TEKT2	0	0.066079295154185	28.4311473709581	9.70906210433593e-08	0.00176996202162044
TMIGD1	0	0.066079295154185	28.4311473709581	9.70906210433593e-08	0.00176996202162044
TRAPPC3	0	0.066079295154185	28.4311473709581	9.70906210433593e-08	0.00176996202162044
UPF3A	0	0.066079295154185	28.4311473709581	9.70906210433593e-08	0.00176996202162044
AGO3	0	0.0704845814977974	30.5696823854919	3.22087675980903e-08	0.000587165833313186
BLMH	0	0.0704845814977974	30.5696823854919	3.22087675980903e-08	0.000587165833313186
EFCAB5	0	0.0704845814977974	30.5696823854919	3.22087675980903e-08	0.000587165833313186
KCNV1	0	0.0704845814977974	30.5696823854919	3.22087675980903e-08	0.000587165833313186
NSRP1	0	0.0704845814977974	30.5696823854919	3.22087675980903e-08	0.000587165833313186
RSPO2	0	0.0704845814977974	30.5696823854919	3.22087675980903e-08	0.000587165833313186
SLC6A4	0	0.0704845814977974	30.5696823854919	3.22087675980903e-08	0.000587165833313186
TMEM74	0	0.0704845814977974	30.5696823854919	3.22087675980903e-08	0.000587165833313186
TRHR	0	0.0704845814977974	30.5696823854919	3.22087675980903e-08	0.000587165833313186
AGO1	0	0.0748898678414097	32.7151147893421	1.06704244818713e-08	0.000194521838304514
CCDC25	0	0.0748898678414097	32.7151147893421	1.06704244818713e-08	0.000194521838304514
PBK	0	0.0748898678414097	32.7151147893421	1.06704244818713e-08	0.000194521838304514
SCARA5	0	0.0748898678414097	32.7151147893421	1.06704244818713e-08	0.000194521838304514
AGO4	0	0.079295154185022	34.8673800363011	3.52944819945057e-09	6.43418406759839e-05
BLK	0	0.079295154185022	34.8673800363011	3.52944819945057e-09	6.43418406759839e-05
ESCO2	0	0.079295154185022	34.8673800363011	3.52944819945057e-09	6.43418406759839e-05
ALG6	0	0.052863436123348	22.0580382509095	2.64529591215428e-06	0.0482237444785725
ANGPTL3	0	0.052863436123348	22.0580382509095	2.64529591215428e-06	0.0482237444785725
ATG4C	0	0.052863436123348	22.0580382509095	2.64529591215428e-06	0.0482237444785725
CAMLG	0	0.052863436123348	22.0580382509095	2.64529591215428e-06	0.0482237444785725
CARS2	0	0.052863436123348	22.0580382509095	2.64529591215428e-06	0.0482237444785725
CASQ2	0	0.052863436123348	22.0580382509095	2.64529591215428e-06	0.0482237444785725
CCNI2	0	0.052863436123348	22.0580382509095	2.64529591215428e-06	0.0482237444785725
CDC7	0	0.052863436123348	22.0580382509095	2.64529591215428e-06	0.0482237444785725
CDKL3	0	0.052863436123348	22.0580382509095	2.64529591215428e-06	0.0482237444785725
CDKN2AIPNL	0	0.052863436123348	22.0580382509095	2.64529591215428e-06	0.0482237444785725
CRLF3	0	0.052863436123348	22.0580382509095	2.64529591215428e-06	0.0482237444785725
CSDE1	0	0.052863436123348	22.0580382509095	2.64529591215428e-06	0.0482237444785725
DDX46	0	0.052863436123348	22.0580382509095	2.64529591215428e-06	0.0482237444785725
ERICH5	0	0.052863436123348	22.0580382509095	2.64529591215428e-06	0.0482237444785725
HFM1	0	0.052863436123348	22.0580382509095	2.64529591215428e-06	0.0482237444785725
IL13	0	0.052863436123348	22.0580382509095	2.64529591215428e-06	0.0482237444785725
IL4	0	0.052863436123348	22.0580382509095	2.64529591215428e-06	0.0482237444785725
IL5	0	0.052863436123348	22.0580382509095	2.64529591215428e-06	0.0482237444785725
ING1	0	0.052863436123348	22.0580382509095	2.64529591215428e-06	0.0482237444785725
ITGB3BP	0	0.052863436123348	22.0580382509095	2.64529591215428e-06	0.0482237444785725
KIF3A	0	0.052863436123348	22.0580382509095	2.64529591215428e-06	0.0482237444785725
MATN2	0	0.052863436123348	22.0580382509095	2.64529591215428e-06	0.0482237444785725
MYSM1	0	0.052863436123348	22.0580382509095	2.64529591215428e-06	0.0482237444785725
NAXD	0	0.052863436123348	22.0580382509095	2.64529591215428e-06	0.0482237444785725
NGF	0	0.052863436123348	22.0580382509095	2.64529591215428e-06	0.0482237444785725
NIPAL2	0	0.052863436123348	22.0580382509095	2.64529591215428e-06	0.0482237444785725
NRAS	0	0.052863436123348	22.0580382509095	2.64529591215428e-06	0.0482237444785725
OMA1	0	0.052863436123348	22.0580382509095	2.64529591215428e-06	0.0482237444785725
OMG	0	0.052863436123348	22.0580382509095	2.64529591215428e-06	0.0482237444785725
PCDH9	0	0.052863436123348	22.0580382509095	2.64529591215428e-06	0.0482237444785725
PDE4B	0	0.052863436123348	22.0580382509095	2.64529591215428e-06	0.0482237444785725
PGM1	0	0.052863436123348	22.0580382509095	2.64529591215428e-06	0.0482237444785725
PHTF1	0	0.052863436123348	22.0580382509095	2.64529591215428e-06	0.0482237444785725
PLA2G4C	0	0.052863436123348	22.0580382509095	2.64529591215428e-06	0.0482237444785725
PLD5	0	0.052863436123348	22.0580382509095	2.64529591215428e-06	0.0482237444785725
POP1	0	0.052863436123348	22.0580382509095	2.64529591215428e-06	0.0482237444785725
PRMT6	0	0.052863436123348	22.0580382509095	2.64529591215428e-06	0.0482237444785725
PTPRD	0	0.052863436123348	22.0580382509095	2.64529591215428e-06	0.0482237444785725
RAD50	0	0.052863436123348	22.0580382509095	2.64529591215428e-06	0.0482237444785725
RIDA	0	0.052863436123348	22.0580382509095	2.64529591215428e-06	0.0482237444785725
RPL30	0	0.052863436123348	22.0580382509095	2.64529591215428e-06	0.0482237444785725
RSBN1	0	0.052863436123348	22.0580382509095	2.64529591215428e-06	0.0482237444785725
SDCCAG8	0	0.052863436123348	22.0580382509095	2.64529591215428e-06	0.0482237444785725
SEPTIN8	0	0.052863436123348	22.0580382509095	2.64529591215428e-06	0.0482237444785725
SIKE1	0	0.052863436123348	22.0580382509095	2.64529591215428e-06	0.0482237444785725
SLC10A2	0	0.052863436123348	22.0580382509095	2.64529591215428e-06	0.0482237444785725
SLC15A1	0	0.052863436123348	22.0580382509095	2.64529591215428e-06	0.0482237444785725
SPACA3	0	0.052863436123348	22.0580382509095	2.64529591215428e-06	0.0482237444785725
SULT2A1	0	0.052863436123348	22.0580382509095	2.64529591215428e-06	0.0482237444785725
TEFM	0	0.052863436123348	22.0580382509095	2.64529591215428e-06	0.0482237444785725
TMEM98	0	0.052863436123348	22.0580382509095	2.64529591215428e-06	0.0482237444785725
TRIM69	0	0.052863436123348	22.0580382509095	2.64529591215428e-06	0.0482237444785725
TSHB	0	0.052863436123348	22.0580382509095	2.64529591215428e-06	0.0482237444785725
TSPAN2	0	0.052863436123348	22.0580382509095	2.64529591215428e-06	0.0482237444785725
TSPYL5	0	0.052863436123348	22.0580382509095	2.64529591215428e-06	0.0482237444785725
UBE2B	0	0.052863436123348	22.0580382509095	2.64529591215428e-06	0.0482237444785725
ACP4	0	0.0572687224669604	24.1751711828095	8.79589733312513e-07	0.0160349208382871
ADM5	0	0.0572687224669604	24.1751711828095	8.79589733312513e-07	0.0160349208382871
AGL	0	0.0572687224669604	24.1751711828095	8.79589733312513e-07	0.0160349208382871
AKT1S1	0	0.0572687224669604	24.1751711828095	8.79589733312513e-07	0.0160349208382871
AMPD1	0	0.0572687224669604	24.1751711828095	8.79589733312513e-07	0.0160349208382871
AMY1A	0	0.0572687224669604	24.1751711828095	8.79589733312513e-07	0.0160349208382871
AMY1B	0	0.0572687224669604	24.1751711828095	8.79589733312513e-07	0.0160349208382871
AMY1C	0	0.0572687224669604	24.1751711828095	8.79589733312513e-07	0.0160349208382871
AMY2A	0	0.0572687224669604	24.1751711828095	8.79589733312513e-07	0.0160349208382871
AMY2B	0	0.0572687224669604	24.1751711828095	8.79589733312513e-07	0.0160349208382871
AP2A1	0	0.0572687224669604	24.1751711828095	8.79589733312513e-07	0.0160349208382871
AP4B1	0	0.0572687224669604	24.1751711828095	8.79589733312513e-07	0.0160349208382871
ASPDH	0	0.0572687224669604	24.1751711828095	8.79589733312513e-07	0.0160349208382871
ATF5	0	0.0572687224669604	24.1751711828095	8.79589733312513e-07	0.0160349208382871
ATP11A	0	0.0572687224669604	24.1751711828095	8.79589733312513e-07	0.0160349208382871
ATP11AUN	0	0.0572687224669604	24.1751711828095	8.79589733312513e-07	0.0160349208382871
ATP5PB	0	0.0572687224669604	24.1751711828095	8.79589733312513e-07	0.0160349208382871
BCL2L12	0	0.0572687224669604	24.1751711828095	8.79589733312513e-07	0.0160349208382871
BCL2L15	0	0.0572687224669604	24.1751711828095	8.79589733312513e-07	0.0160349208382871
C19orf48	0	0.0572687224669604	24.1751711828095	8.79589733312513e-07	0.0160349208382871
C19orf81	0	0.0572687224669604	24.1751711828095	8.79589733312513e-07	0.0160349208382871
C1orf162	0	0.0572687224669604	24.1751711828095	8.79589733312513e-07	0.0160349208382871
CACNG7	0	0.0572687224669604	24.1751711828095	8.79589733312513e-07	0.0160349208382871
CCDC168	0	0.0572687224669604	24.1751711828095	8.79589733312513e-07	0.0160349208382871
CDK5R1	0	0.0572687224669604	24.1751711828095	8.79589733312513e-07	0.0160349208382871
CEPT1	0	0.0572687224669604	24.1751711828095	8.79589733312513e-07	0.0160349208382871
CHIA	0	0.0572687224669604	24.1751711828095	8.79589733312513e-07	0.0160349208382871
CLEC11A	0	0.0572687224669604	24.1751711828095	8.79589733312513e-07	0.0160349208382871
COPRS	0	0.0572687224669604	24.1751711828095	8.79589733312513e-07	0.0160349208382871
CPT1C	0	0.0572687224669604	24.1751711828095	8.79589733312513e-07	0.0160349208382871
DACH1	0	0.0572687224669604	24.1751711828095	8.79589733312513e-07	0.0160349208382871
DCLRE1B	0	0.0572687224669604	24.1751711828095	8.79589733312513e-07	0.0160349208382871
DDX20	0	0.0572687224669604	24.1751711828095	8.79589733312513e-07	0.0160349208382871
DENND2D	0	0.0572687224669604	24.1751711828095	8.79589733312513e-07	0.0160349208382871
DNAJC6	0	0.0572687224669604	24.1751711828095	8.79589733312513e-07	0.0160349208382871
DPRX	0	0.0572687224669604	24.1751711828095	8.79589733312513e-07	0.0160349208382871
DRAM2	0	0.0572687224669604	24.1751711828095	8.79589733312513e-07	0.0160349208382871
EMC10	0	0.0572687224669604	24.1751711828095	8.79589733312513e-07	0.0160349208382871
EVI2A	0	0.0572687224669604	24.1751711828095	8.79589733312513e-07	0.0160349208382871
EVI2B	0	0.0572687224669604	24.1751711828095	8.79589733312513e-07	0.0160349208382871
F10	0	0.0572687224669604	24.1751711828095	8.79589733312513e-07	0.0160349208382871
F7	0	0.0572687224669604	24.1751711828095	8.79589733312513e-07	0.0160349208382871
FAM71E1	0	0.0572687224669604	24.1751711828095	8.79589733312513e-07	0.0160349208382871
FOXD3	0	0.0572687224669604	24.1751711828095	8.79589733312513e-07	0.0160349208382871
FUZ	0	0.0572687224669604	24.1751711828095	8.79589733312513e-07	0.0160349208382871
GDF6	0	0.0572687224669604	24.1751711828095	8.79589733312513e-07	0.0160349208382871
GPR32	0	0.0572687224669604	24.1751711828095	8.79589733312513e-07	0.0160349208382871
HIPK1	0	0.0572687224669604	24.1751711828095	8.79589733312513e-07	0.0160349208382871
IL4I1	0	0.0572687224669604	24.1751711828095	8.79589733312513e-07	0.0160349208382871
INKA2	0	0.0572687224669604	24.1751711828095	8.79589733312513e-07	0.0160349208382871
IRF3	0	0.0572687224669604	24.1751711828095	8.79589733312513e-07	0.0160349208382871
JADE2	0	0.0572687224669604	24.1751711828095	8.79589733312513e-07	0.0160349208382871
JOSD2	0	0.0572687224669604	24.1751711828095	8.79589733312513e-07	0.0160349208382871
KCNS2	0	0.0572687224669604	24.1751711828095	8.79589733312513e-07	0.0160349208382871
KIF13B	0	0.0572687224669604	24.1751711828095	8.79589733312513e-07	0.0160349208382871
KLK1	0	0.0572687224669604	24.1751711828095	8.79589733312513e-07	0.0160349208382871
KLK15	0	0.0572687224669604	24.1751711828095	8.79589733312513e-07	0.0160349208382871
KLK2	0	0.0572687224669604	24.1751711828095	8.79589733312513e-07	0.0160349208382871
KLK3	0	0.0572687224669604	24.1751711828095	8.79589733312513e-07	0.0160349208382871
KLK4	0	0.0572687224669604	24.1751711828095	8.79589733312513e-07	0.0160349208382871
KLK5	0	0.0572687224669604	24.1751711828095	8.79589733312513e-07	0.0160349208382871
LAPTM4B	0	0.0572687224669604	24.1751711828095	8.79589733312513e-07	0.0160349208382871
LEPR	0	0.0572687224669604	24.1751711828095	8.79589733312513e-07	0.0160349208382871
LEPROT	0	0.0572687224669604	24.1751711828095	8.79589733312513e-07	0.0160349208382871
LRIF1	0	0.0572687224669604	24.1751711828095	8.79589733312513e-07	0.0160349208382871
LRRC37B	0	0.0572687224669604	24.1751711828095	8.79589733312513e-07	0.0160349208382871
LRRC4B	0	0.0572687224669604	24.1751711828095	8.79589733312513e-07	0.0160349208382871
MCF2L	0	0.0572687224669604	24.1751711828095	8.79589733312513e-07	0.0160349208382871
MED25	0	0.0572687224669604	24.1751711828095	8.79589733312513e-07	0.0160349208382871
METTL21C	0	0.0572687224669604	24.1751711828095	8.79589733312513e-07	0.0160349208382871
MTDH	0	0.0572687224669604	24.1751711828095	8.79589733312513e-07	0.0160349208382871
MTERF3	0	0.0572687224669604	24.1751711828095	8.79589733312513e-07	0.0160349208382871
MYADM	0	0.0572687224669604	24.1751711828095	8.79589733312513e-07	0.0160349208382871
MYBPC2	0	0.0572687224669604	24.1751711828095	8.79589733312513e-07	0.0160349208382871
MYO16	0	0.0572687224669604	24.1751711828095	8.79589733312513e-07	0.0160349208382871
NLRP12	0	0.0572687224669604	24.1751711828095	8.79589733312513e-07	0.0160349208382871
NTNG1	0	0.0572687224669604	24.1751711828095	8.79589733312513e-07	0.0160349208382871
NUP62	0	0.0572687224669604	24.1751711828095	8.79589733312513e-07	0.0160349208382871
OLFM3	0	0.0572687224669604	24.1751711828095	8.79589733312513e-07	0.0160349208382871
OLFML3	0	0.0572687224669604	24.1751711828095	8.79589733312513e-07	0.0160349208382871
OSR2	0	0.0572687224669604	24.1751711828095	8.79589733312513e-07	0.0160349208382871
OVGP1	0	0.0572687224669604	24.1751711828095	8.79589733312513e-07	0.0160349208382871
PIFO	0	0.0572687224669604	24.1751711828095	8.79589733312513e-07	0.0160349208382871
PNKP	0	0.0572687224669604	24.1751711828095	8.79589733312513e-07	0.0160349208382871
POGLUT2	0	0.0572687224669604	24.1751711828095	8.79589733312513e-07	0.0160349208382871
PRKCG	0	0.0572687224669604	24.1751711828095	8.79589733312513e-07	0.0160349208382871
PRMT1	0	0.0572687224669604	24.1751711828095	8.79589733312513e-07	0.0160349208382871
PROZ	0	0.0572687224669604	24.1751711828095	8.79589733312513e-07	0.0160349208382871
PTOV1	0	0.0572687224669604	24.1751711828095	8.79589733312513e-07	0.0160349208382871
PTPN22	0	0.0572687224669604	24.1751711828095	8.79589733312513e-07	0.0160349208382871
RAP1A	0	0.0572687224669604	24.1751711828095	8.79589733312513e-07	0.0160349208382871
RASA3	0	0.0572687224669604	24.1751711828095	8.79589733312513e-07	0.0160349208382871
RNF135	0	0.0572687224669604	24.1751711828095	8.79589733312513e-07	0.0160349208382871
RNPC3	0	0.0572687224669604	24.1751711828095	8.79589733312513e-07	0.0160349208382871
SAR1B	0	0.0572687224669604	24.1751711828095	8.79589733312513e-07	0.0160349208382871
SCAF1	0	0.0572687224669604	24.1751711828095	8.79589733312513e-07	0.0160349208382871
SDC2	0	0.0572687224669604	24.1751711828095	8.79589733312513e-07	0.0160349208382871
SEC24A	0	0.0572687224669604	24.1751711828095	8.79589733312513e-07	0.0160349208382871
SHANK1	0	0.0572687224669604	24.1751711828095	8.79589733312513e-07	0.0160349208382871
SIGLEC11	0	0.0572687224669604	24.1751711828095	8.79589733312513e-07	0.0160349208382871
SPIB	0	0.0572687224669604	24.1751711828095	8.79589733312513e-07	0.0160349208382871
SUZ12	0	0.0572687224669604	24.1751711828095	8.79589733312513e-07	0.0160349208382871
SYCP1	0	0.0572687224669604	24.1751711828095	8.79589733312513e-07	0.0160349208382871
SYT3	0	0.0572687224669604	24.1751711828095	8.79589733312513e-07	0.0160349208382871
SYT6	0	0.0572687224669604	24.1751711828095	8.79589733312513e-07	0.0160349208382871
TBC1D17	0	0.0572687224669604	24.1751711828095	8.79589733312513e-07	0.0160349208382871
TEX30	0	0.0572687224669604	24.1751711828095	8.79589733312513e-07	0.0160349208382871
TMIGD3	0	0.0572687224669604	24.1751711828095	8.79589733312513e-07	0.0160349208382871
TPP2	0	0.0572687224669604	24.1751711828095	8.79589733312513e-07	0.0160349208382871
TSKS	0	0.0572687224669604	24.1751711828095	8.79589733312513e-07	0.0160349208382871
UQCRB	0	0.0572687224669604	24.1751711828095	8.79589733312513e-07	0.0160349208382871
UTP6	0	0.0572687224669604	24.1751711828095	8.79589733312513e-07	0.0160349208382871
VANGL1	0	0.0572687224669604	24.1751711828095	8.79589733312513e-07	0.0160349208382871
VRK3	0	0.0572687224669604	24.1751711828095	8.79589733312513e-07	0.0160349208382871
WDR77	0	0.0572687224669604	24.1751711828095	8.79589733312513e-07	0.0160349208382871
ZNF331	0	0.0572687224669604	24.1751711828095	8.79589733312513e-07	0.0160349208382871
ZNF473	0	0.0572687224669604	24.1751711828095	8.79589733312513e-07	0.0160349208382871
ZNF525	0	0.0572687224669604	24.1751711828095	8.79589733312513e-07	0.0160349208382871
ZNF761	0	0.0572687224669604	24.1751711828095	8.79589733312513e-07	0.0160349208382871
ZNF765	0	0.0572687224669604	24.1751711828095	8.79589733312513e-07	0.0160349208382871
ZNF813	0	0.0572687224669604	24.1751711828095	8.79589733312513e-07	0.0160349208382871
ZNF845	0	0.0572687224669604	24.1751711828095	8.79589733312513e-07	0.0160349208382871
ADAMTS19	0	0.0616740088105727	26.2996009518311	2.92349074854486e-07	0.00532952363459728
ADAP2	0	0.0616740088105727	26.2996009518311	2.92349074854486e-07	0.00532952363459728
B2M	0	0.0616740088105727	26.2996009518311	2.92349074854486e-07	0.00532952363459728
CHI3L2	0	0.0616740088105727	26.2996009518311	2.92349074854486e-07	0.00532952363459728
CPD	0	0.0616740088105727	26.2996009518311	2.92349074854486e-07	0.00532952363459728
DUSP26	0	0.0616740088105727	26.2996009518311	2.92349074854486e-07	0.00532952363459728
DUSP4	0	0.0616740088105727	26.2996009518311	2.92349074854486e-07	0.00532952363459728
GAS6	0	0.0616740088105727	26.2996009518311	2.92349074854486e-07	0.00532952363459728
GRHL2	0	0.0616740088105727	26.2996009518311	2.92349074854486e-07	0.00532952363459728
GRK1	0	0.0616740088105727	26.2996009518311	2.92349074854486e-07	0.00532952363459728
IGFBP4	0	0.0616740088105727	26.2996009518311	2.92349074854486e-07	0.00532952363459728
ISOC1	0	0.0616740088105727	26.2996009518311	2.92349074854486e-07	0.00532952363459728
IZUMO2	0	0.0616740088105727	26.2996009518311	2.92349074854486e-07	0.00532952363459728
KCNC3	0	0.0616740088105727	26.2996009518311	2.92349074854486e-07	0.00532952363459728
MINAR2	0	0.0616740088105727	26.2996009518311	2.92349074854486e-07	0.00532952363459728
MYH14	0	0.0616740088105727	26.2996009518311	2.92349074854486e-07	0.00532952363459728
NAPSA	0	0.0616740088105727	26.2996009518311	2.92349074854486e-07	0.00532952363459728
NCALD	0	0.0616740088105727	26.2996009518311	2.92349074854486e-07	0.00532952363459728
NR1H2	0	0.0616740088105727	26.2996009518311	2.92349074854486e-07	0.00532952363459728
POLD1	0	0.0616740088105727	26.2996009518311	2.92349074854486e-07	0.00532952363459728
PSMD11	0	0.0616740088105727	26.2996009518311	2.92349074854486e-07	0.00532952363459728
PTDSS1	0	0.0616740088105727	26.2996009518311	2.92349074854486e-07	0.00532952363459728
PURG	0	0.0616740088105727	26.2996009518311	2.92349074854486e-07	0.00532952363459728
RAB11FIP4	0	0.0616740088105727	26.2996009518311	2.92349074854486e-07	0.00532952363459728
RHBDL3	0	0.0616740088105727	26.2996009518311	2.92349074854486e-07	0.00532952363459728
RHOT1	0	0.0616740088105727	26.2996009518311	2.92349074854486e-07	0.00532952363459728
RRM2B	0	0.0616740088105727	26.2996009518311	2.92349074854486e-07	0.00532952363459728
S1PR1	0	0.0616740088105727	26.2996009518311	2.92349074854486e-07	0.00532952363459728
TMEM255B	0	0.0616740088105727	26.2996009518311	2.92349074854486e-07	0.00532952363459728
TOP2A	0	0.0616740088105727	26.2996009518311	2.92349074854486e-07	0.00532952363459728
UBR5	0	0.0616740088105727	26.2996009518311	2.92349074854486e-07	0.00532952363459728
ABRA	0	0.066079295154185	28.4311473709581	9.70906210433593e-08	0.00176996202162044
ANGPT1	0	0.066079295154185	28.4311473709581	9.70906210433593e-08	0.00176996202162044
CASC3	0	0.066079295154185	28.4311473709581	9.70906210433593e-08	0.00176996202162044
CDC6	0	0.066079295154185	28.4311473709581	9.70906210433593e-08	0.00176996202162044
CPQ	0	0.066079295154185	28.4311473709581	9.70906210433593e-08	0.00176996202162044
CTXN3	0	0.066079295154185	28.4311473709581	9.70906210433593e-08	0.00176996202162044
GJD3	0	0.066079295154185	28.4311473709581	9.70906210433593e-08	0.00176996202162044
GOSR1	0	0.066079295154185	28.4311473709581	9.70906210433593e-08	0.00176996202162044
MAK16	0	0.066079295154185	28.4311473709581	9.70906210433593e-08	0.00176996202162044
MOS	0	0.066079295154185	28.4311473709581	9.70906210433593e-08	0.00176996202162044
OXR1	0	0.066079295154185	28.4311473709581	9.70906210433593e-08	0.00176996202162044
PENK	0	0.066079295154185	28.4311473709581	9.70906210433593e-08	0.00176996202162044
PRRC1	0	0.066079295154185	28.4311473709581	9.70906210433593e-08	0.00176996202162044
RAPGEFL1	0	0.066079295154185	28.4311473709581	9.70906210433593e-08	0.00176996202162044
RNF122	0	0.066079295154185	28.4311473709581	9.70906210433593e-08	0.00176996202162044
RPS20	0	0.066079295154185	28.4311473709581	9.70906210433593e-08	0.00176996202162044
SDR16C5	0	0.066079295154185	28.4311473709581	9.70906210433593e-08	0.00176996202162044
STK3	0	0.066079295154185	28.4311473709581	9.70906210433593e-08	0.00176996202162044
TBC1D29P	0	0.066079295154185	28.4311473709581	9.70906210433593e-08	0.00176996202162044
TTI2	0	0.066079295154185	28.4311473709581	9.70906210433593e-08	0.00176996202162044
WIPF2	0	0.066079295154185	28.4311473709581	9.70906210433593e-08	0.00176996202162044
C8orf74	0	0.0704845814977974	30.5696823854919	3.22087675980903e-08	0.000587165833313186
CTHRC1	0	0.0704845814977974	30.5696823854919	3.22087675980903e-08	0.000587165833313186
DPYD	0	0.0704845814977974	30.5696823854919	3.22087675980903e-08	0.000587165833313186
EBAG9	0	0.0704845814977974	30.5696823854919	3.22087675980903e-08	0.000587165833313186
ENY2	0	0.0704845814977974	30.5696823854919	3.22087675980903e-08	0.000587165833313186
FUT10	0	0.0704845814977974	30.5696823854919	3.22087675980903e-08	0.000587165833313186
FZD6	0	0.0704845814977974	30.5696823854919	3.22087675980903e-08	0.000587165833313186
IMPAD1	0	0.0704845814977974	30.5696823854919	3.22087675980903e-08	0.000587165833313186
KLF10	0	0.0704845814977974	30.5696823854919	3.22087675980903e-08	0.000587165833313186
MSRA	0	0.0704845814977974	30.5696823854919	3.22087675980903e-08	0.000587165833313186
NF1	0	0.0704845814977974	30.5696823854919	3.22087675980903e-08	0.000587165833313186
NUDCD1	0	0.0704845814977974	30.5696823854919	3.22087675980903e-08	0.000587165833313186
NUGGC	0	0.0704845814977974	30.5696823854919	3.22087675980903e-08	0.000587165833313186
ODF1	0	0.0704845814977974	30.5696823854919	3.22087675980903e-08	0.000587165833313186
PINX1	0	0.0704845814977974	30.5696823854919	3.22087675980903e-08	0.000587165833313186
PKHD1L1	0	0.0704845814977974	30.5696823854919	3.22087675980903e-08	0.000587165833313186
PRSS55	0	0.0704845814977974	30.5696823854919	3.22087675980903e-08	0.000587165833313186
PTGER3	0	0.0704845814977974	30.5696823854919	3.22087675980903e-08	0.000587165833313186
RARA	0	0.0704845814977974	30.5696823854919	3.22087675980903e-08	0.000587165833313186
RP1L1	0	0.0704845814977974	30.5696823854919	3.22087675980903e-08	0.000587165833313186
STMN4	0	0.0704845814977974	30.5696823854919	3.22087675980903e-08	0.000587165833313186
SYBU	0	0.0704845814977974	30.5696823854919	3.22087675980903e-08	0.000587165833313186
TRIM35	0	0.0704845814977974	30.5696823854919	3.22087675980903e-08	0.000587165833313186
ZRANB2	0	0.0704845814977974	30.5696823854919	3.22087675980903e-08	0.000587165833313186
BAALC	0	0.0748898678414097	32.7151147893421	1.06704244818713e-08	0.000194521838304514
CHRNA2	0	0.0748898678414097	32.7151147893421	1.06704244818713e-08	0.000194521838304514
CLU	0	0.0748898678414097	32.7151147893421	1.06704244818713e-08	0.000194521838304514
CST7	0	0.0748898678414097	32.7151147893421	1.06704244818713e-08	0.000194521838304514
DCAF13	0	0.0748898678414097	32.7151147893421	1.06704244818713e-08	0.000194521838304514
DCSTAMP	0	0.0748898678414097	32.7151147893421	1.06704244818713e-08	0.000194521838304514
DPYS	0	0.0748898678414097	32.7151147893421	1.06704244818713e-08	0.000194521838304514
ELP3	0	0.0748898678414097	32.7151147893421	1.06704244818713e-08	0.000194521838304514
EPHX2	0	0.0748898678414097	32.7151147893421	1.06704244818713e-08	0.000194521838304514
LRP12	0	0.0748898678414097	32.7151147893421	1.06704244818713e-08	0.000194521838304514
SCARA3	0	0.0748898678414097	32.7151147893421	1.06704244818713e-08	0.000194521838304514
SLC25A32	0	0.0748898678414097	32.7151147893421	1.06704244818713e-08	0.000194521838304514
SOX7	0	0.0748898678414097	32.7151147893421	1.06704244818713e-08	0.000194521838304514
ABHD15	0	0.079295154185022	34.8673800363011	3.52944819945057e-09	6.43418406759839e-05
ADRA1A	0	0.079295154185022	34.8673800363011	3.52944819945057e-09	6.43418406759839e-05
AGPAT5	0	0.079295154185022	34.8673800363011	3.52944819945057e-09	6.43418406759839e-05
ANKRD13B	0	0.079295154185022	34.8673800363011	3.52944819945057e-09	6.43418406759839e-05
ATP6V1C1	0	0.079295154185022	34.8673800363011	3.52944819945057e-09	6.43418406759839e-05
AZIN1	0	0.079295154185022	34.8673800363011	3.52944819945057e-09	6.43418406759839e-05
C1orf216	0	0.079295154185022	34.8673800363011	3.52944819945057e-09	6.43418406759839e-05
CLSPN	0	0.079295154185022	34.8673800363011	3.52944819945057e-09	6.43418406759839e-05
CORO6	0	0.079295154185022	34.8673800363011	3.52944819945057e-09	6.43418406759839e-05
DEFA4	0	0.079295154185022	34.8673800363011	3.52944819945057e-09	6.43418406759839e-05
DEFA6	0	0.079295154185022	34.8673800363011	3.52944819945057e-09	6.43418406759839e-05
DEFB1	0	0.079295154185022	34.8673800363011	3.52944819945057e-09	6.43418406759839e-05
EBF2	0	0.079295154185022	34.8673800363011	3.52944819945057e-09	6.43418406759839e-05
EXTL3	0	0.079295154185022	34.8673800363011	3.52944819945057e-09	6.43418406759839e-05
FAM167A	0	0.079295154185022	34.8673800363011	3.52944819945057e-09	6.43418406759839e-05
FBXO16	0	0.079295154185022	34.8673800363011	3.52944819945057e-09	6.43418406759839e-05
FZD3	0	0.079295154185022	34.8673800363011	3.52944819945057e-09	6.43418406759839e-05
GIT1	0	0.079295154185022	34.8673800363011	3.52944819945057e-09	6.43418406759839e-05
MTMR9	0	0.079295154185022	34.8673800363011	3.52944819945057e-09	6.43418406759839e-05
NCDN	0	0.079295154185022	34.8673800363011	3.52944819945057e-09	6.43418406759839e-05
PNOC	0	0.079295154185022	34.8673800363011	3.52944819945057e-09	6.43418406759839e-05
PSMB2	0	0.079295154185022	34.8673800363011	3.52944819945057e-09	6.43418406759839e-05
SLC35G5	0	0.079295154185022	34.8673800363011	3.52944819945057e-09	6.43418406759839e-05
TFAP2E	0	0.079295154185022	34.8673800363011	3.52944819945057e-09	6.43418406759839e-05
TP53I13	0	0.079295154185022	34.8673800363011	3.52944819945057e-09	6.43418406759839e-05
VSX1	0	0.079295154185022	34.8673800363011	3.52944819945057e-09	6.43418406759839e-05
XKR5	0	0.079295154185022	34.8673800363011	3.52944819945057e-09	6.43418406759839e-05
ZNF395	0	0.079295154185022	34.8673800363011	3.52944819945057e-09	6.43418406759839e-05
ANGPT2	0	0.0837004405286344	37.0264332692069	1.16538620755724e-09	2.12449905637685e-05
DLGAP3	0	0.0837004405286344	37.0264332692069	1.16538620755724e-09	2.12449905637685e-05
GJA4	0	0.0837004405286344	37.0264332692069	1.16538620755724e-09	2.12449905637685e-05
GJB3	0	0.0837004405286344	37.0264332692069	1.16538620755724e-09	2.12449905637685e-05
GJB4	0	0.0837004405286344	37.0264332692069	1.16538620755724e-09	2.12449905637685e-05
GJB5	0	0.0837004405286344	37.0264332692069	1.16538620755724e-09	2.12449905637685e-05
PTK2B	0	0.0837004405286344	37.0264332692069	1.16538620755724e-09	2.12449905637685e-05
SMIM12	0	0.0837004405286344	37.0264332692069	1.16538620755724e-09	2.12449905637685e-05
C1orf94	0	0.0881057268722467	39.1922444407382	3.84062784563068e-10	7.00146456258473e-06
CTSB	0	0.0881057268722467	39.1922444407382	3.84062784563068e-10	7.00146456258473e-06
DEFB130A	0	0.0881057268722467	39.1922444407382	3.84062784563068e-10	7.00146456258473e-06
DEFB130B	0	0.0881057268722467	39.1922444407382	3.84062784563068e-10	7.00146456258473e-06
DEFB134	0	0.0881057268722467	39.1922444407382	3.84062784563068e-10	7.00146456258473e-06
DEFB135	0	0.0881057268722467	39.1922444407382	3.84062784563068e-10	7.00146456258473e-06
DEFB136	0	0.0881057268722467	39.1922444407382	3.84062784563068e-10	7.00146456258473e-06
DPYSL2	0	0.0881057268722467	39.1922444407382	3.84062784563068e-10	7.00146456258473e-06
FAM86B1	0	0.0881057268722467	39.1922444407382	3.84062784563068e-10	7.00146456258473e-06
FAM86B2	0	0.0881057268722467	39.1922444407382	3.84062784563068e-10	7.00146456258473e-06
PNMA2	0	0.0881057268722467	39.1922444407382	3.84062784563068e-10	7.00146456258473e-06
SFPQ	0	0.0881057268722467	39.1922444407382	3.84062784563068e-10	7.00146456258473e-06
TMEM35B	0	0.0881057268722467	39.1922444407382	3.84062784563068e-10	7.00146456258473e-06
USP17L2	0	0.0881057268722467	39.1922444407382	3.84062784563068e-10	7.00146456258473e-06
USP17L7	0	0.0881057268722467	39.1922444407382	3.84062784563068e-10	7.00146456258473e-06
WSB1	0	0.0881057268722467	39.1922444407382	3.84062784563068e-10	7.00146456258473e-06
XKR6	0	0.0881057268722467	39.1922444407382	3.84062784563068e-10	7.00146456258473e-06
ZMYM1	0	0.0881057268722467	39.1922444407382	3.84062784563068e-10	7.00146456258473e-06
ZMYM6	0	0.0881057268722467	39.1922444407382	3.84062784563068e-10	7.00146456258473e-06
ZNF705D	0	0.0881057268722467	39.1922444407382	3.84062784563068e-10	7.00146456258473e-06
BNIP3L	0	0.092511013215859	41.3647948286334	1.26311839990671e-10	2.30266484302993e-06
FDFT1	0	0.092511013215859	41.3647948286334	1.26311839990671e-10	2.30266484302993e-06
ZNF337	0	0.0969162995594714	43.5440745016584	4.1451744192507e-11	7.55665296629403e-07
ABHD13	0	0.052863436123348	22.0580382509095	2.64529591215428e-06	0.0482237444785725
ANKRD10	0	0.052863436123348	22.0580382509095	2.64529591215428e-06	0.0482237444785725
AP2S1	0	0.052863436123348	22.0580382509095	2.64529591215428e-06	0.0482237444785725
ARHGAP35	0	0.052863436123348	22.0580382509095	2.64529591215428e-06	0.0482237444785725
ATAD5	0	0.052863436123348	22.0580382509095	2.64529591215428e-06	0.0482237444785725
BARHL2	0	0.052863436123348	22.0580382509095	2.64529591215428e-06	0.0482237444785725
BHLHE22	0	0.052863436123348	22.0580382509095	2.64529591215428e-06	0.0482237444785725
BICRA	0	0.052863436123348	22.0580382509095	2.64529591215428e-06	0.0482237444785725
C8orf34	0	0.052863436123348	22.0580382509095	2.64529591215428e-06	0.0482237444785725
CAB39L	0	0.052863436123348	22.0580382509095	2.64529591215428e-06	0.0482237444785725
CAPZA1	0	0.052863436123348	22.0580382509095	2.64529591215428e-06	0.0482237444785725
CDADC1	0	0.052863436123348	22.0580382509095	2.64529591215428e-06	0.0482237444785725
COL4A2	0	0.052863436123348	22.0580382509095	2.64529591215428e-06	0.0482237444785725
COPS5	0	0.052863436123348	22.0580382509095	2.64529591215428e-06	0.0482237444785725
CRX	0	0.052863436123348	22.0580382509095	2.64529591215428e-06	0.0482237444785725
CSTF2T	0	0.052863436123348	22.0580382509095	2.64529591215428e-06	0.0482237444785725
CYP7B1	0	0.052863436123348	22.0580382509095	2.64529591215428e-06	0.0482237444785725
DACT3	0	0.052863436123348	22.0580382509095	2.64529591215428e-06	0.0482237444785725
DOCK7	0	0.052863436123348	22.0580382509095	2.64529591215428e-06	0.0482237444785725
EBPL	0	0.052863436123348	22.0580382509095	2.64529591215428e-06	0.0482237444785725
EHD2	0	0.052863436123348	22.0580382509095	2.64529591215428e-06	0.0482237444785725
ELF1	0	0.052863436123348	22.0580382509095	2.64529591215428e-06	0.0482237444785725
EYA1	0	0.052863436123348	22.0580382509095	2.64529591215428e-06	0.0482237444785725
FKRP	0	0.052863436123348	22.0580382509095	2.64529591215428e-06	0.0482237444785725
FOXO1	0	0.052863436123348	22.0580382509095	2.64529591215428e-06	0.0482237444785725
GRM7	0	0.052863436123348	22.0580382509095	2.64529591215428e-06	0.0482237444785725
HACE1	0	0.052863436123348	22.0580382509095	2.64529591215428e-06	0.0482237444785725
IRS2	0	0.052863436123348	22.0580382509095	2.64529591215428e-06	0.0482237444785725
ITM2B	0	0.052863436123348	22.0580382509095	2.64529591215428e-06	0.0482237444785725
KBTBD6	0	0.052863436123348	22.0580382509095	2.64529591215428e-06	0.0482237444785725
KPNA3	0	0.052863436123348	22.0580382509095	2.64529591215428e-06	0.0482237444785725
KPTN	0	0.052863436123348	22.0580382509095	2.64529591215428e-06	0.0482237444785725
KRT20	0	0.052863436123348	22.0580382509095	2.64529591215428e-06	0.0482237444785725
KRT222	0	0.052863436123348	22.0580382509095	2.64529591215428e-06	0.0482237444785725
KRT23	0	0.052863436123348	22.0580382509095	2.64529591215428e-06	0.0482237444785725
KRT24	0	0.052863436123348	22.0580382509095	2.64529591215428e-06	0.0482237444785725
KRT26	0	0.052863436123348	22.0580382509095	2.64529591215428e-06	0.0482237444785725
KRT27	0	0.052863436123348	22.0580382509095	2.64529591215428e-06	0.0482237444785725
KRT28	0	0.052863436123348	22.0580382509095	2.64529591215428e-06	0.0482237444785725
KRT39	0	0.052863436123348	22.0580382509095	2.64529591215428e-06	0.0482237444785725
KRT40	0	0.052863436123348	22.0580382509095	2.64529591215428e-06	0.0482237444785725
KRTAP1-1	0	0.052863436123348	22.0580382509095	2.64529591215428e-06	0.0482237444785725
KRTAP1-3	0	0.052863436123348	22.0580382509095	2.64529591215428e-06	0.0482237444785725
KRTAP1-4	0	0.052863436123348	22.0580382509095	2.64529591215428e-06	0.0482237444785725
KRTAP1-5	0	0.052863436123348	22.0580382509095	2.64529591215428e-06	0.0482237444785725
KRTAP2-1	0	0.052863436123348	22.0580382509095	2.64529591215428e-06	0.0482237444785725
KRTAP2-2	0	0.052863436123348	22.0580382509095	2.64529591215428e-06	0.0482237444785725
KRTAP2-3	0	0.052863436123348	22.0580382509095	2.64529591215428e-06	0.0482237444785725
KRTAP2-4	0	0.052863436123348	22.0580382509095	2.64529591215428e-06	0.0482237444785725
KRTAP3-1	0	0.052863436123348	22.0580382509095	2.64529591215428e-06	0.0482237444785725
KRTAP3-2	0	0.052863436123348	22.0580382509095	2.64529591215428e-06	0.0482237444785725
KRTAP3-3	0	0.052863436123348	22.0580382509095	2.64529591215428e-06	0.0482237444785725
KRTAP4-11	0	0.052863436123348	22.0580382509095	2.64529591215428e-06	0.0482237444785725
KRTAP4-16	0	0.052863436123348	22.0580382509095	2.64529591215428e-06	0.0482237444785725
KRTAP4-7	0	0.052863436123348	22.0580382509095	2.64529591215428e-06	0.0482237444785725
KRTAP4-8	0	0.052863436123348	22.0580382509095	2.64529591215428e-06	0.0482237444785725
KRTAP4-9	0	0.052863436123348	22.0580382509095	2.64529591215428e-06	0.0482237444785725
LARGE1	0	0.052863436123348	22.0580382509095	2.64529591215428e-06	0.0482237444785725
LIG4	0	0.052863436123348	22.0580382509095	2.64529591215428e-06	0.0482237444785725
LIN28B	0	0.052863436123348	22.0580382509095	2.64529591215428e-06	0.0482237444785725
LPIN3	0	0.052863436123348	22.0580382509095	2.64529591215428e-06	0.0482237444785725
MOV10	0	0.052863436123348	22.0580382509095	2.64529591215428e-06	0.0482237444785725
MRPS31	0	0.052863436123348	22.0580382509095	2.64529591215428e-06	0.0482237444785725
NAPA	0	0.052863436123348	22.0580382509095	2.64529591215428e-06	0.0482237444785725
NKD2	0	0.052863436123348	22.0580382509095	2.64529591215428e-06	0.0482237444785725
NOP53	0	0.052863436123348	22.0580382509095	2.64529591215428e-06	0.0482237444785725
NPAS1	0	0.052863436123348	22.0580382509095	2.64529591215428e-06	0.0482237444785725
PPM1J	0	0.052863436123348	22.0580382509095	2.64529591215428e-06	0.0482237444785725
PRKD2	0	0.052863436123348	22.0580382509095	2.64529591215428e-06	0.0482237444785725
RAB20	0	0.052863436123348	22.0580382509095	2.64529591215428e-06	0.0482237444785725
RGCC	0	0.052863436123348	22.0580382509095	2.64529591215428e-06	0.0482237444785725
RHOC	0	0.052863436123348	22.0580382509095	2.64529591215428e-06	0.0482237444785725
SELENOW	0	0.052863436123348	22.0580382509095	2.64529591215428e-06	0.0482237444785725
SLC1A5	0	0.052863436123348	22.0580382509095	2.64529591215428e-06	0.0482237444785725
SLC25A15	0	0.052863436123348	22.0580382509095	2.64529591215428e-06	0.0482237444785725
SLC8A2	0	0.052863436123348	22.0580382509095	2.64529591215428e-06	0.0482237444785725
SMARCE1	0	0.052863436123348	22.0580382509095	2.64529591215428e-06	0.0482237444785725
SPACA7	0	0.052863436123348	22.0580382509095	2.64529591215428e-06	0.0482237444785725
ST7L	0	0.052863436123348	22.0580382509095	2.64529591215428e-06	0.0482237444785725
STRN4	0	0.052863436123348	22.0580382509095	2.64529591215428e-06	0.0482237444785725
SUCLA2	0	0.052863436123348	22.0580382509095	2.64529591215428e-06	0.0482237444785725
TAFA3	0	0.052863436123348	22.0580382509095	2.64529591215428e-06	0.0482237444785725
TMEM160	0	0.052863436123348	22.0580382509095	2.64529591215428e-06	0.0482237444785725
TNFSF13B	0	0.052863436123348	22.0580382509095	2.64529591215428e-06	0.0482237444785725
TPRX1	0	0.052863436123348	22.0580382509095	2.64529591215428e-06	0.0482237444785725
WBP4	0	0.052863436123348	22.0580382509095	2.64529591215428e-06	0.0482237444785725
WNT2B	0	0.052863436123348	22.0580382509095	2.64529591215428e-06	0.0482237444785725
ZNF541	0	0.052863436123348	22.0580382509095	2.64529591215428e-06	0.0482237444785725
ZNF644	0	0.052863436123348	22.0580382509095	2.64529591215428e-06	0.0482237444785725
ARFGEF1	0	0.0572687224669604	24.1751711828095	8.79589733312513e-07	0.0160349208382871
ARHGAP23	0	0.0572687224669604	24.1751711828095	8.79589733312513e-07	0.0160349208382871
BBC3	0	0.0572687224669604	24.1751711828095	8.79589733312513e-07	0.0160349208382871
BIRC8	0	0.0572687224669604	24.1751711828095	8.79589733312513e-07	0.0160349208382871
BIVM	0	0.0572687224669604	24.1751711828095	8.79589733312513e-07	0.0160349208382871
BIVM-ERCC5	0	0.0572687224669604	24.1751711828095	8.79589733312513e-07	0.0160349208382871
C5AR1	0	0.0572687224669604	24.1751711828095	8.79589733312513e-07	0.0160349208382871
C5AR2	0	0.0572687224669604	24.1751711828095	8.79589733312513e-07	0.0160349208382871
C8orf37	0	0.0572687224669604	24.1751711828095	8.79589733312513e-07	0.0160349208382871
CACNG6	0	0.0572687224669604	24.1751711828095	8.79589733312513e-07	0.0160349208382871
CACNG8	0	0.0572687224669604	24.1751711828095	8.79589733312513e-07	0.0160349208382871
CCDC9	0	0.0572687224669604	24.1751711828095	8.79589733312513e-07	0.0160349208382871
CCR7	0	0.0572687224669604	24.1751711828095	8.79589733312513e-07	0.0160349208382871
CDC42EP5	0	0.0572687224669604	24.1751711828095	8.79589733312513e-07	0.0160349208382871
CISD3	0	0.0572687224669604	24.1751711828095	8.79589733312513e-07	0.0160349208382871
CNOT3	0	0.0572687224669604	24.1751711828095	8.79589733312513e-07	0.0160349208382871
COL4A1	0	0.0572687224669604	24.1751711828095	8.79589733312513e-07	0.0160349208382871
CPA6	0	0.0572687224669604	24.1751711828095	8.79589733312513e-07	0.0160349208382871
CSPP1	0	0.0572687224669604	24.1751711828095	8.79589733312513e-07	0.0160349208382871
CTTNBP2NL	0	0.0572687224669604	24.1751711828095	8.79589733312513e-07	0.0160349208382871
DAB1	0	0.0572687224669604	24.1751711828095	8.79589733312513e-07	0.0160349208382871
DHX34	0	0.0572687224669604	24.1751711828095	8.79589733312513e-07	0.0160349208382871
EPOP	0	0.0572687224669604	24.1751711828095	8.79589733312513e-07	0.0160349208382871
ERCC5	0	0.0572687224669604	24.1751711828095	8.79589733312513e-07	0.0160349208382871
FAF1	0	0.0572687224669604	24.1751711828095	8.79589733312513e-07	0.0160349208382871
GPR179	0	0.0572687224669604	24.1751711828095	8.79589733312513e-07	0.0160349208382871
INAFM1	0	0.0572687224669604	24.1751711828095	8.79589733312513e-07	0.0160349208382871
KCND3	0	0.0572687224669604	24.1751711828095	8.79589733312513e-07	0.0160349208382871
KIR3DX1	0	0.0572687224669604	24.1751711828095	8.79589733312513e-07	0.0160349208382871
KRT25	0	0.0572687224669604	24.1751711828095	8.79589733312513e-07	0.0160349208382871
LACTB2	0	0.0572687224669604	24.1751711828095	8.79589733312513e-07	0.0160349208382871
LAIR1	0	0.0572687224669604	24.1751711828095	8.79589733312513e-07	0.0160349208382871
LAIR2	0	0.0572687224669604	24.1751711828095	8.79589733312513e-07	0.0160349208382871
LENG1	0	0.0572687224669604	24.1751711828095	8.79589733312513e-07	0.0160349208382871
LENG8	0	0.0572687224669604	24.1751711828095	8.79589733312513e-07	0.0160349208382871
LENG9	0	0.0572687224669604	24.1751711828095	8.79589733312513e-07	0.0160349208382871
LILRA1	0	0.0572687224669604	24.1751711828095	8.79589733312513e-07	0.0160349208382871
LILRA2	0	0.0572687224669604	24.1751711828095	8.79589733312513e-07	0.0160349208382871
LILRA4	0	0.0572687224669604	24.1751711828095	8.79589733312513e-07	0.0160349208382871
LILRA5	0	0.0572687224669604	24.1751711828095	8.79589733312513e-07	0.0160349208382871
LILRA6	0	0.0572687224669604	24.1751711828095	8.79589733312513e-07	0.0160349208382871
LILRB1	0	0.0572687224669604	24.1751711828095	8.79589733312513e-07	0.0160349208382871
LILRB2	0	0.0572687224669604	24.1751711828095	8.79589733312513e-07	0.0160349208382871
LILRB3	0	0.0572687224669604	24.1751711828095	8.79589733312513e-07	0.0160349208382871
LILRB4	0	0.0572687224669604	24.1751711828095	8.79589733312513e-07	0.0160349208382871
LILRB5	0	0.0572687224669604	24.1751711828095	8.79589733312513e-07	0.0160349208382871
LRIG2	0	0.0572687224669604	24.1751711828095	8.79589733312513e-07	0.0160349208382871
MAGI3	0	0.0572687224669604	24.1751711828095	8.79589733312513e-07	0.0160349208382871
MEIS3	0	0.0572687224669604	24.1751711828095	8.79589733312513e-07	0.0160349208382871
MLLT6	0	0.0572687224669604	24.1751711828095	8.79589733312513e-07	0.0160349208382871
MRPL45	0	0.0572687224669604	24.1751711828095	8.79589733312513e-07	0.0160349208382871
NDUFA3	0	0.0572687224669604	24.1751711828095	8.79589733312513e-07	0.0160349208382871
NDUFAF6	0	0.0572687224669604	24.1751711828095	8.79589733312513e-07	0.0160349208382871
PABPC1	0	0.0572687224669604	24.1751711828095	8.79589733312513e-07	0.0160349208382871
PLEKHF2	0	0.0572687224669604	24.1751711828095	8.79589733312513e-07	0.0160349208382871
PREX2	0	0.0572687224669604	24.1751711828095	8.79589733312513e-07	0.0160349208382871
PRPF31	0	0.0572687224669604	24.1751711828095	8.79589733312513e-07	0.0160349208382871
RCBTB2	0	0.0572687224669604	24.1751711828095	8.79589733312513e-07	0.0160349208382871
RHNO1	0	0.0572687224669604	24.1751711828095	8.79589733312513e-07	0.0160349208382871
RPS9	0	0.0572687224669604	24.1751711828095	8.79589733312513e-07	0.0160349208382871
SAE1	0	0.0572687224669604	24.1751711828095	8.79589733312513e-07	0.0160349208382871
SLC16A1	0	0.0572687224669604	24.1751711828095	8.79589733312513e-07	0.0160349208382871
SOCS7	0	0.0572687224669604	24.1751711828095	8.79589733312513e-07	0.0160349208382871
SRCIN1	0	0.0572687224669604	24.1751711828095	8.79589733312513e-07	0.0160349208382871
SUMF1	0	0.0572687224669604	24.1751711828095	8.79589733312513e-07	0.0160349208382871
TEAD4	0	0.0572687224669604	24.1751711828095	8.79589733312513e-07	0.0160349208382871
TFPT	0	0.0572687224669604	24.1751711828095	8.79589733312513e-07	0.0160349208382871
TMC4	0	0.0572687224669604	24.1751711828095	8.79589733312513e-07	0.0160349208382871
TNS4	0	0.0572687224669604	24.1751711828095	8.79589733312513e-07	0.0160349208382871
TRAM1	0	0.0572687224669604	24.1751711828095	8.79589733312513e-07	0.0160349208382871
TTYH1	0	0.0572687224669604	24.1751711828095	8.79589733312513e-07	0.0160349208382871
TULP3	0	0.0572687224669604	24.1751711828095	8.79589733312513e-07	0.0160349208382871
VN1R2	0	0.0572687224669604	24.1751711828095	8.79589733312513e-07	0.0160349208382871
VN1R4	0	0.0572687224669604	24.1751711828095	8.79589733312513e-07	0.0160349208382871
WRN	0	0.0572687224669604	24.1751711828095	8.79589733312513e-07	0.0160349208382871
XKR9	0	0.0572687224669604	24.1751711828095	8.79589733312513e-07	0.0160349208382871
ZC3H4	0	0.0572687224669604	24.1751711828095	8.79589733312513e-07	0.0160349208382871
ZNF677	0	0.0572687224669604	24.1751711828095	8.79589733312513e-07	0.0160349208382871
ASCL2	0	0.0616740088105727	26.2996009518311	2.92349074854486e-07	0.00532952363459728
CHCHD7	0	0.0616740088105727	26.2996009518311	2.92349074854486e-07	0.00532952363459728
EIF6	0	0.0616740088105727	26.2996009518311	2.92349074854486e-07	0.00532952363459728
ERICH3	0	0.0616740088105727	26.2996009518311	2.92349074854486e-07	0.00532952363459728
FPGT	0	0.0616740088105727	26.2996009518311	2.92349074854486e-07	0.00532952363459728
FPGT-TNNI3K	0	0.0616740088105727	26.2996009518311	2.92349074854486e-07	0.00532952363459728
LRRC53	0	0.0616740088105727	26.2996009518311	2.92349074854486e-07	0.00532952363459728
LRRIQ3	0	0.0616740088105727	26.2996009518311	2.92349074854486e-07	0.00532952363459728
MBOAT7	0	0.0616740088105727	26.2996009518311	2.92349074854486e-07	0.00532952363459728
NR3C2	0	0.0616740088105727	26.2996009518311	2.92349074854486e-07	0.00532952363459728
OSCAR	0	0.0616740088105727	26.2996009518311	2.92349074854486e-07	0.00532952363459728
PLCG1	0	0.0616740088105727	26.2996009518311	2.92349074854486e-07	0.00532952363459728
PREX1	0	0.0616740088105727	26.2996009518311	2.92349074854486e-07	0.00532952363459728
TARM1	0	0.0616740088105727	26.2996009518311	2.92349074854486e-07	0.00532952363459728
TNNI3K	0	0.0616740088105727	26.2996009518311	2.92349074854486e-07	0.00532952363459728
TSEN34	0	0.0616740088105727	26.2996009518311	2.92349074854486e-07	0.00532952363459728
VSTM1	0	0.0616740088105727	26.2996009518311	2.92349074854486e-07	0.00532952363459728
YWHAZ	0	0.0616740088105727	26.2996009518311	2.92349074854486e-07	0.00532952363459728
ZHX3	0	0.0616740088105727	26.2996009518311	2.92349074854486e-07	0.00532952363459728
ACADM	0	0.066079295154185	28.4311473709581	9.70906210433593e-08	0.00176996202162044
ASB17	0	0.066079295154185	28.4311473709581	9.70906210433593e-08	0.00176996202162044
CDK12	0	0.066079295154185	28.4311473709581	9.70906210433593e-08	0.00176996202162044
CRYZ	0	0.066079295154185	28.4311473709581	9.70906210433593e-08	0.00176996202162044
CSF3	0	0.066079295154185	28.4311473709581	9.70906210433593e-08	0.00176996202162044
FBN2	0	0.066079295154185	28.4311473709581	9.70906210433593e-08	0.00176996202162044
GSDMA	0	0.066079295154185	28.4311473709581	9.70906210433593e-08	0.00176996202162044
GSDMB	0	0.066079295154185	28.4311473709581	9.70906210433593e-08	0.00176996202162044
HMBOX1	0	0.066079295154185	28.4311473709581	9.70906210433593e-08	0.00176996202162044
LHX8	0	0.066079295154185	28.4311473709581	9.70906210433593e-08	0.00176996202162044
LRRC3C	0	0.066079295154185	28.4311473709581	9.70906210433593e-08	0.00176996202162044
LYN	0	0.066079295154185	28.4311473709581	9.70906210433593e-08	0.00176996202162044
MED24	0	0.066079295154185	28.4311473709581	9.70906210433593e-08	0.00176996202162044
MEGF10	0	0.066079295154185	28.4311473709581	9.70906210433593e-08	0.00176996202162044
MIGA1	0	0.066079295154185	28.4311473709581	9.70906210433593e-08	0.00176996202162044
MMP24	0	0.066079295154185	28.4311473709581	9.70906210433593e-08	0.00176996202162044
MSH4	0	0.066079295154185	28.4311473709581	9.70906210433593e-08	0.00176996202162044
MSL1	0	0.066079295154185	28.4311473709581	9.70906210433593e-08	0.00176996202162044
NEUROD2	0	0.066079295154185	28.4311473709581	9.70906210433593e-08	0.00176996202162044
NR1D1	0	0.066079295154185	28.4311473709581	9.70906210433593e-08	0.00176996202162044
PCDH15	0	0.066079295154185	28.4311473709581	9.70906210433593e-08	0.00176996202162044
PLAG1	0	0.066079295154185	28.4311473709581	9.70906210433593e-08	0.00176996202162044
PSMD3	0	0.066079295154185	28.4311473709581	9.70906210433593e-08	0.00176996202162044
RABGGTB	0	0.066079295154185	28.4311473709581	9.70906210433593e-08	0.00176996202162044
SLC27A6	0	0.066079295154185	28.4311473709581	9.70906210433593e-08	0.00176996202162044
ST6GALNAC3	0	0.066079295154185	28.4311473709581	9.70906210433593e-08	0.00176996202162044
THRA	0	0.066079295154185	28.4311473709581	9.70906210433593e-08	0.00176996202162044
TOP1	0	0.066079295154185	28.4311473709581	9.70906210433593e-08	0.00176996202162044
TYW3	0	0.066079295154185	28.4311473709581	9.70906210433593e-08	0.00176996202162044
USP33	0	0.066079295154185	28.4311473709581	9.70906210433593e-08	0.00176996202162044
ZNF608	0	0.066079295154185	28.4311473709581	9.70906210433593e-08	0.00176996202162044
ZNF706	0	0.066079295154185	28.4311473709581	9.70906210433593e-08	0.00176996202162044
ZZZ3	0	0.066079295154185	28.4311473709581	9.70906210433593e-08	0.00176996202162044
C5orf63	0	0.0704845814977974	30.5696823854919	3.22087675980903e-08	0.000587165833313186
CLDN23	0	0.0704845814977974	30.5696823854919	3.22087675980903e-08	0.000587165833313186
CSMD3	0	0.0704845814977974	30.5696823854919	3.22087675980903e-08	0.000587165833313186
CST1	0	0.0704845814977974	30.5696823854919	3.22087675980903e-08	0.000587165833313186
CST11	0	0.0704845814977974	30.5696823854919	3.22087675980903e-08	0.000587165833313186
CST2	0	0.0704845814977974	30.5696823854919	3.22087675980903e-08	0.000587165833313186
CST3	0	0.0704845814977974	30.5696823854919	3.22087675980903e-08	0.000587165833313186
CST4	0	0.0704845814977974	30.5696823854919	3.22087675980903e-08	0.000587165833313186
CST8	0	0.0704845814977974	30.5696823854919	3.22087675980903e-08	0.000587165833313186
CST9	0	0.0704845814977974	30.5696823854919	3.22087675980903e-08	0.000587165833313186
CST9L	0	0.0704845814977974	30.5696823854919	3.22087675980903e-08	0.000587165833313186
CSTL1	0	0.0704845814977974	30.5696823854919	3.22087675980903e-08	0.000587165833313186
GGTLC1	0	0.0704845814977974	30.5696823854919	3.22087675980903e-08	0.000587165833313186
GZF1	0	0.0704845814977974	30.5696823854919	3.22087675980903e-08	0.000587165833313186
INTS9	0	0.0704845814977974	30.5696823854919	3.22087675980903e-08	0.000587165833313186
LMNB1	0	0.0704845814977974	30.5696823854919	3.22087675980903e-08	0.000587165833313186
MFHAS1	0	0.0704845814977974	30.5696823854919	3.22087675980903e-08	0.000587165833313186
ORMDL3	0	0.0704845814977974	30.5696823854919	3.22087675980903e-08	0.000587165833313186
PIGK	0	0.0704845814977974	30.5696823854919	3.22087675980903e-08	0.000587165833313186
SLC44A5	0	0.0704845814977974	30.5696823854919	3.22087675980903e-08	0.000587165833313186
ST6GALNAC5	0	0.0704845814977974	30.5696823854919	3.22087675980903e-08	0.000587165833313186
TNKS	0	0.0704845814977974	30.5696823854919	3.22087675980903e-08	0.000587165833313186
ZPBP2	0	0.0704845814977974	30.5696823854919	3.22087675980903e-08	0.000587165833313186
AK5	0	0.0748898678414097	32.7151147893421	1.06704244818713e-08	0.000194521838304514
ALDH7A1	0	0.0748898678414097	32.7151147893421	1.06704244818713e-08	0.000194521838304514
APMAP	0	0.0748898678414097	32.7151147893421	1.06704244818713e-08	0.000194521838304514
DZANK1	0	0.0748898678414097	32.7151147893421	1.06704244818713e-08	0.000194521838304514
ERI1	0	0.0748898678414097	32.7151147893421	1.06704244818713e-08	0.000194521838304514
GRB7	0	0.0748898678414097	32.7151147893421	1.06704244818713e-08	0.000194521838304514
IKZF3	0	0.0748898678414097	32.7151147893421	1.06704244818713e-08	0.000194521838304514
MIEN1	0	0.0748898678414097	32.7151147893421	1.06704244818713e-08	0.000194521838304514
NAPB	0	0.0748898678414097	32.7151147893421	1.06704244818713e-08	0.000194521838304514
NEGR1	0	0.0748898678414097	32.7151147893421	1.06704244818713e-08	0.000194521838304514
NXT1	0	0.0748898678414097	32.7151147893421	1.06704244818713e-08	0.000194521838304514
PHAX	0	0.0748898678414097	32.7151147893421	1.06704244818713e-08	0.000194521838304514
POLR3F	0	0.0748898678414097	32.7151147893421	1.06704244818713e-08	0.000194521838304514
PPP1R3B	0	0.0748898678414097	32.7151147893421	1.06704244818713e-08	0.000194521838304514
RBBP9	0	0.0748898678414097	32.7151147893421	1.06704244818713e-08	0.000194521838304514
SYNDIG1	0	0.0748898678414097	32.7151147893421	1.06704244818713e-08	0.000194521838304514
TEX43	0	0.0748898678414097	32.7151147893421	1.06704244818713e-08	0.000194521838304514
TMEM68	0	0.0748898678414097	32.7151147893421	1.06704244818713e-08	0.000194521838304514
ACSS1	0	0.079295154185022	34.8673800363011	3.52944819945057e-09	6.43418406759839e-05
CCN3	0	0.079295154185022	34.8673800363011	3.52944819945057e-09	6.43418406759839e-05
CDCA2	0	0.079295154185022	34.8673800363011	3.52944819945057e-09	6.43418406759839e-05
ENTPD6	0	0.079295154185022	34.8673800363011	3.52944819945057e-09	6.43418406759839e-05
GNRH1	0	0.079295154185022	34.8673800363011	3.52944819945057e-09	6.43418406759839e-05
GRAMD2B	0	0.079295154185022	34.8673800363011	3.52944819945057e-09	6.43418406759839e-05
INSM1	0	0.079295154185022	34.8673800363011	3.52944819945057e-09	6.43418406759839e-05
KAT14	0	0.079295154185022	34.8673800363011	3.52944819945057e-09	6.43418406759839e-05
KCTD9	0	0.079295154185022	34.8673800363011	3.52944819945057e-09	6.43418406759839e-05
PET117	0	0.079295154185022	34.8673800363011	3.52944819945057e-09	6.43418406759839e-05
PYGB	0	0.079295154185022	34.8673800363011	3.52944819945057e-09	6.43418406759839e-05
TNFRSF11B	0	0.079295154185022	34.8673800363011	3.52944819945057e-09	6.43418406759839e-05
ARHGEF10	0	0.0837004405286344	37.0264332692069	1.16538620755724e-09	2.12449905637685e-05
CLN8	0	0.0837004405286344	37.0264332692069	1.16538620755724e-09	2.12449905637685e-05
DEFA1	0	0.0837004405286344	37.0264332692069	1.16538620755724e-09	2.12449905637685e-05
DEFA1B	0	0.0837004405286344	37.0264332692069	1.16538620755724e-09	2.12449905637685e-05
DEFA3	0	0.0837004405286344	37.0264332692069	1.16538620755724e-09	2.12449905637685e-05
DEFA5	0	0.0837004405286344	37.0264332692069	1.16538620755724e-09	2.12449905637685e-05
DEFB103A	0	0.0837004405286344	37.0264332692069	1.16538620755724e-09	2.12449905637685e-05
DEFB103B	0	0.0837004405286344	37.0264332692069	1.16538620755724e-09	2.12449905637685e-05
DEFB104A	0	0.0837004405286344	37.0264332692069	1.16538620755724e-09	2.12449905637685e-05
DEFB104B	0	0.0837004405286344	37.0264332692069	1.16538620755724e-09	2.12449905637685e-05
DEFB105A	0	0.0837004405286344	37.0264332692069	1.16538620755724e-09	2.12449905637685e-05
DEFB105B	0	0.0837004405286344	37.0264332692069	1.16538620755724e-09	2.12449905637685e-05
DEFB106A	0	0.0837004405286344	37.0264332692069	1.16538620755724e-09	2.12449905637685e-05
DEFB106B	0	0.0837004405286344	37.0264332692069	1.16538620755724e-09	2.12449905637685e-05
DEFB107A	0	0.0837004405286344	37.0264332692069	1.16538620755724e-09	2.12449905637685e-05
DEFB107B	0	0.0837004405286344	37.0264332692069	1.16538620755724e-09	2.12449905637685e-05
DEFB4A	0	0.0837004405286344	37.0264332692069	1.16538620755724e-09	2.12449905637685e-05
DEFB4B	0	0.0837004405286344	37.0264332692069	1.16538620755724e-09	2.12449905637685e-05
FBXO25	0	0.0837004405286344	37.0264332692069	1.16538620755724e-09	2.12449905637685e-05
GINS1	0	0.0837004405286344	37.0264332692069	1.16538620755724e-09	2.12449905637685e-05
KIAA0319L	0	0.0837004405286344	37.0264332692069	1.16538620755724e-09	2.12449905637685e-05
MCPH1	0	0.0837004405286344	37.0264332692069	1.16538620755724e-09	2.12449905637685e-05
MGME1	0	0.0837004405286344	37.0264332692069	1.16538620755724e-09	2.12449905637685e-05
OR4F21	0	0.0837004405286344	37.0264332692069	1.16538620755724e-09	2.12449905637685e-05
PPP2R2A	0	0.0837004405286344	37.0264332692069	1.16538620755724e-09	2.12449905637685e-05
PRAG1	0	0.0837004405286344	37.0264332692069	1.16538620755724e-09	2.12449905637685e-05
PRR23D1	0	0.0837004405286344	37.0264332692069	1.16538620755724e-09	2.12449905637685e-05
PRR23D2	0	0.0837004405286344	37.0264332692069	1.16538620755724e-09	2.12449905637685e-05
SNX5	0	0.0837004405286344	37.0264332692069	1.16538620755724e-09	2.12449905637685e-05
SPAG11A	0	0.0837004405286344	37.0264332692069	1.16538620755724e-09	2.12449905637685e-05
SPAG11B	0	0.0837004405286344	37.0264332692069	1.16538620755724e-09	2.12449905637685e-05
TDRP	0	0.0837004405286344	37.0264332692069	1.16538620755724e-09	2.12449905637685e-05
TRPS1	0	0.0837004405286344	37.0264332692069	1.16538620755724e-09	2.12449905637685e-05
USP17L1	0	0.0837004405286344	37.0264332692069	1.16538620755724e-09	2.12449905637685e-05
USP17L3	0	0.0837004405286344	37.0264332692069	1.16538620755724e-09	2.12449905637685e-05
USP17L4	0	0.0837004405286344	37.0264332692069	1.16538620755724e-09	2.12449905637685e-05
USP17L8	0	0.0837004405286344	37.0264332692069	1.16538620755724e-09	2.12449905637685e-05
ZNF596	0	0.0837004405286344	37.0264332692069	1.16538620755724e-09	2.12449905637685e-05
ZNF705B	0	0.0837004405286344	37.0264332692069	1.16538620755724e-09	2.12449905637685e-05
ZNF705G	0	0.0837004405286344	37.0264332692069	1.16538620755724e-09	2.12449905637685e-05
ABHD12	0	0.0881057268722467	39.1922444407382	3.84062784563068e-10	7.00146456258473e-06
CRYBA1	0	0.0881057268722467	39.1922444407382	3.84062784563068e-10	7.00146456258473e-06
DHRS13	0	0.0881057268722467	39.1922444407382	3.84062784563068e-10	7.00146456258473e-06
ERAL1	0	0.0881057268722467	39.1922444407382	3.84062784563068e-10	7.00146456258473e-06
ERICH1	0	0.0881057268722467	39.1922444407382	3.84062784563068e-10	7.00146456258473e-06
FLOT2	0	0.0881057268722467	39.1922444407382	3.84062784563068e-10	7.00146456258473e-06
HMGB4	0	0.0881057268722467	39.1922444407382	3.84062784563068e-10	7.00146456258473e-06
KBTBD11	0	0.0881057268722467	39.1922444407382	3.84062784563068e-10	7.00146456258473e-06
MYO18A	0	0.0881057268722467	39.1922444407382	3.84062784563068e-10	7.00146456258473e-06
NEK8	0	0.0881057268722467	39.1922444407382	3.84062784563068e-10	7.00146456258473e-06
NRG1	0	0.0881057268722467	39.1922444407382	3.84062784563068e-10	7.00146456258473e-06
NUFIP2	0	0.0881057268722467	39.1922444407382	3.84062784563068e-10	7.00146456258473e-06
PHF12	0	0.0881057268722467	39.1922444407382	3.84062784563068e-10	7.00146456258473e-06
PROCA1	0	0.0881057268722467	39.1922444407382	3.84062784563068e-10	7.00146456258473e-06
RAB34	0	0.0881057268722467	39.1922444407382	3.84062784563068e-10	7.00146456258473e-06
RPL23A	0	0.0881057268722467	39.1922444407382	3.84062784563068e-10	7.00146456258473e-06
SAMD12	0	0.0881057268722467	39.1922444407382	3.84062784563068e-10	7.00146456258473e-06
SEZ6	0	0.0881057268722467	39.1922444407382	3.84062784563068e-10	7.00146456258473e-06
SSH2	0	0.0881057268722467	39.1922444407382	3.84062784563068e-10	7.00146456258473e-06
TAOK1	0	0.0881057268722467	39.1922444407382	3.84062784563068e-10	7.00146456258473e-06
TIAF1	0	0.0881057268722467	39.1922444407382	3.84062784563068e-10	7.00146456258473e-06
TLCD1	0	0.0881057268722467	39.1922444407382	3.84062784563068e-10	7.00146456258473e-06
TRAF4	0	0.0881057268722467	39.1922444407382	3.84062784563068e-10	7.00146456258473e-06
ZMYM4	0	0.0881057268722467	39.1922444407382	3.84062784563068e-10	7.00146456258473e-06
FAM222B	0	0.092511013215859	41.3647948286334	1.26311839990671e-10	2.30266484302993e-06
IFT20	0	0.092511013215859	41.3647948286334	1.26311839990671e-10	2.30266484302993e-06
PIPOX	0	0.092511013215859	41.3647948286334	1.26311839990671e-10	2.30266484302993e-06
POLDIP2	0	0.092511013215859	41.3647948286334	1.26311839990671e-10	2.30266484302993e-06
SARM1	0	0.092511013215859	41.3647948286334	1.26311839990671e-10	2.30266484302993e-06
SEBOX	0	0.092511013215859	41.3647948286334	1.26311839990671e-10	2.30266484302993e-06
SLC46A1	0	0.092511013215859	41.3647948286334	1.26311839990671e-10	2.30266484302993e-06
SSTR4	0	0.092511013215859	41.3647948286334	1.26311839990671e-10	2.30266484302993e-06
THBD	0	0.092511013215859	41.3647948286334	1.26311839990671e-10	2.30266484302993e-06
TMEM199	0	0.092511013215859	41.3647948286334	1.26311839990671e-10	2.30266484302993e-06
TMEM97	0	0.092511013215859	41.3647948286334	1.26311839990671e-10	2.30266484302993e-06
TNFAIP1	0	0.092511013215859	41.3647948286334	1.26311839990671e-10	2.30266484302993e-06
VTN	0	0.092511013215859	41.3647948286334	1.26311839990671e-10	2.30266484302993e-06
A3GALT2	0	0.0969162995594714	43.5440745016584	4.1451744192507e-11	7.55665296629403e-07
CD93	0	0.0969162995594714	43.5440745016584	4.1451744192507e-11	7.55665296629403e-07
CSMD2	0	0.0969162995594714	43.5440745016584	4.1451744192507e-11	7.55665296629403e-07
NANP	0	0.0969162995594714	43.5440745016584	4.1451744192507e-11	7.55665296629403e-07
SNTG1	0	0.0969162995594714	43.5440745016584	4.1451744192507e-11	7.55665296629403e-07
TRIM62	0	0.0969162995594714	43.5440745016584	4.1451744192507e-11	7.55665296629403e-07
ZNF362	0	0.0969162995594714	43.5440745016584	4.1451744192507e-11	7.55665296629403e-07
ZSCAN20	0	0.0969162995594714	43.5440745016584	4.1451744192507e-11	7.55665296629403e-07
PHC2	0	0.101321585903084	45.7300804469665	1.35722508201701e-11	2.47422132451701e-07
AAR2	0	0.052863436123348	22.0580382509095	2.64529591215428e-06	0.0482237444785725
ANKRD46	0	0.052863436123348	22.0580382509095	2.64529591215428e-06	0.0482237444785725
ASPH	0	0.052863436123348	22.0580382509095	2.64529591215428e-06	0.0482237444785725
ATN1	0	0.052863436123348	22.0580382509095	2.64529591215428e-06	0.0482237444785725
AURKC	0	0.052863436123348	22.0580382509095	2.64529591215428e-06	0.0482237444785725
BRSK1	0	0.052863436123348	22.0580382509095	2.64529591215428e-06	0.0482237444785725
C12orf57	0	0.052863436123348	22.0580382509095	2.64529591215428e-06	0.0482237444785725
C1S	0	0.052863436123348	22.0580382509095	2.64529591215428e-06	0.0482237444785725
CCDC106	0	0.052863436123348	22.0580382509095	2.64529591215428e-06	0.0482237444785725
CCT6B	0	0.052863436123348	22.0580382509095	2.64529591215428e-06	0.0482237444785725
CD4	0	0.052863436123348	22.0580382509095	2.64529591215428e-06	0.0482237444785725
CDCA3	0	0.052863436123348	22.0580382509095	2.64529591215428e-06	0.0482237444785725
CLVS1	0	0.052863436123348	22.0580382509095	2.64529591215428e-06	0.0482237444785725
COL24A1	0	0.052863436123348	22.0580382509095	2.64529591215428e-06	0.0482237444785725
COX6B2	0	0.052863436123348	22.0580382509095	2.64529591215428e-06	0.0482237444785725
DNASE2B	0	0.052863436123348	22.0580382509095	2.64529591215428e-06	0.0482237444785725
DUXA	0	0.052863436123348	22.0580382509095	2.64529591215428e-06	0.0482237444785725
EDDM13	0	0.052863436123348	22.0580382509095	2.64529591215428e-06	0.0482237444785725
EMG1	0	0.052863436123348	22.0580382509095	2.64529591215428e-06	0.0482237444785725
EMILIN3	0	0.052863436123348	22.0580382509095	2.64529591215428e-06	0.0482237444785725
ENO2	0	0.052863436123348	22.0580382509095	2.64529591215428e-06	0.0482237444785725
EPN1	0	0.052863436123348	22.0580382509095	2.64529591215428e-06	0.0482237444785725
EYS	0	0.052863436123348	22.0580382509095	2.64529591215428e-06	0.0482237444785725
FAM151B	0	0.052863436123348	22.0580382509095	2.64529591215428e-06	0.0482237444785725
FAM71E2	0	0.052863436123348	22.0580382509095	2.64529591215428e-06	0.0482237444785725
FGF23	0	0.052863436123348	22.0580382509095	2.64529591215428e-06	0.0482237444785725
FIZ1	0	0.052863436123348	22.0580382509095	2.64529591215428e-06	0.0482237444785725
FLYWCH1	0	0.052863436123348	22.0580382509095	2.64529591215428e-06	0.0482237444785725
FLYWCH2	0	0.052863436123348	22.0580382509095	2.64529591215428e-06	0.0482237444785725
FNDC8	0	0.052863436123348	22.0580382509095	2.64529591215428e-06	0.0482237444785725
GALP	0	0.052863436123348	22.0580382509095	2.64529591215428e-06	0.0482237444785725
GGH	0	0.052863436123348	22.0580382509095	2.64529591215428e-06	0.0482237444785725
GNB3	0	0.052863436123348	22.0580382509095	2.64529591215428e-06	0.0482237444785725
GPR162	0	0.052863436123348	22.0580382509095	2.64529591215428e-06	0.0482237444785725
GRM8	0	0.052863436123348	22.0580382509095	2.64529591215428e-06	0.0482237444785725
HSPBP1	0	0.052863436123348	22.0580382509095	2.64529591215428e-06	0.0482237444785725
IL11	0	0.052863436123348	22.0580382509095	2.64529591215428e-06	0.0482237444785725
ISOC2	0	0.052863436123348	22.0580382509095	2.64529591215428e-06	0.0482237444785725
KMT5C	0	0.052863436123348	22.0580382509095	2.64529591215428e-06	0.0482237444785725
KREMEN2	0	0.052863436123348	22.0580382509095	2.64529591215428e-06	0.0482237444785725
LPCAT3	0	0.052863436123348	22.0580382509095	2.64529591215428e-06	0.0482237444785725
LRRC23	0	0.052863436123348	22.0580382509095	2.64529591215428e-06	0.0482237444785725
MTX3	0	0.052863436123348	22.0580382509095	2.64529591215428e-06	0.0482237444785725
NCOA2	0	0.052863436123348	22.0580382509095	2.64529591215428e-06	0.0482237444785725
NHLRC3	0	0.052863436123348	22.0580382509095	2.64529591215428e-06	0.0482237444785725
NLE1	0	0.052863436123348	22.0580382509095	2.64529591215428e-06	0.0482237444785725
NLRP11	0	0.052863436123348	22.0580382509095	2.64529591215428e-06	0.0482237444785725
NLRP9	0	0.052863436123348	22.0580382509095	2.64529591215428e-06	0.0482237444785725
P3H3	0	0.052863436123348	22.0580382509095	2.64529591215428e-06	0.0482237444785725
PAQR4	0	0.052863436123348	22.0580382509095	2.64529591215428e-06	0.0482237444785725
PEG3	0	0.052863436123348	22.0580382509095	2.64529591215428e-06	0.0482237444785725
PHB2	0	0.052863436123348	22.0580382509095	2.64529591215428e-06	0.0482237444785725
PKMYT1	0	0.052863436123348	22.0580382509095	2.64529591215428e-06	0.0482237444785725
PPP6R1	0	0.052863436123348	22.0580382509095	2.64529591215428e-06	0.0482237444785725
PRKACB	0	0.052863436123348	22.0580382509095	2.64529591215428e-06	0.0482237444785725
PROSER1	0	0.052863436123348	22.0580382509095	2.64529591215428e-06	0.0482237444785725
PTPN6	0	0.052863436123348	22.0580382509095	2.64529591215428e-06	0.0482237444785725
RALYL	0	0.052863436123348	22.0580382509095	2.64529591215428e-06	0.0482237444785725
RFPL4A	0	0.052863436123348	22.0580382509095	2.64529591215428e-06	0.0482237444785725
RFPL4AL1	0	0.052863436123348	22.0580382509095	2.64529591215428e-06	0.0482237444785725
RNF19A	0	0.052863436123348	22.0580382509095	2.64529591215428e-06	0.0482237444785725
RPF1	0	0.052863436123348	22.0580382509095	2.64529591215428e-06	0.0482237444785725
RPL28	0	0.052863436123348	22.0580382509095	2.64529591215428e-06	0.0482237444785725
RUBCNL	0	0.052863436123348	22.0580382509095	2.64529591215428e-06	0.0482237444785725
SAMD13	0	0.052863436123348	22.0580382509095	2.64529591215428e-06	0.0482237444785725
SELENOF	0	0.052863436123348	22.0580382509095	2.64529591215428e-06	0.0482237444785725
SHISA7	0	0.052863436123348	22.0580382509095	2.64529591215428e-06	0.0482237444785725
SLC35G3	0	0.052863436123348	22.0580382509095	2.64529591215428e-06	0.0482237444785725
SLCO5A1	0	0.052863436123348	22.0580382509095	2.64529591215428e-06	0.0482237444785725
SLFN5	0	0.052863436123348	22.0580382509095	2.64529591215428e-06	0.0482237444785725
SMIM17	0	0.052863436123348	22.0580382509095	2.64529591215428e-06	0.0482237444785725
SPG11	0	0.052863436123348	22.0580382509095	2.64529591215428e-06	0.0482237444785725
SPRYD7	0	0.052863436123348	22.0580382509095	2.64529591215428e-06	0.0482237444785725
SPSB2	0	0.052863436123348	22.0580382509095	2.64529591215428e-06	0.0482237444785725
SPZ1	0	0.052863436123348	22.0580382509095	2.64529591215428e-06	0.0482237444785725
STOML3	0	0.052863436123348	22.0580382509095	2.64529591215428e-06	0.0482237444785725
THBS4	0	0.052863436123348	22.0580382509095	2.64529591215428e-06	0.0482237444785725
TIGAR	0	0.052863436123348	22.0580382509095	2.64529591215428e-06	0.0482237444785725
TMEM150B	0	0.052863436123348	22.0580382509095	2.64529591215428e-06	0.0482237444785725
TMEM190	0	0.052863436123348	22.0580382509095	2.64529591215428e-06	0.0482237444785725
TMEM238	0	0.052863436123348	22.0580382509095	2.64529591215428e-06	0.0482237444785725
TMEM86B	0	0.052863436123348	22.0580382509095	2.64529591215428e-06	0.0482237444785725
TPI1	0	0.052863436123348	22.0580382509095	2.64529591215428e-06	0.0482237444785725
TRAPPC2B	0	0.052863436123348	22.0580382509095	2.64529591215428e-06	0.0482237444785725
TSPAN9	0	0.052863436123348	22.0580382509095	2.64529591215428e-06	0.0482237444785725
TTLL7	0	0.052863436123348	22.0580382509095	2.64529591215428e-06	0.0482237444785725
TTPA	0	0.052863436123348	22.0580382509095	2.64529591215428e-06	0.0482237444785725
U2AF2	0	0.052863436123348	22.0580382509095	2.64529591215428e-06	0.0482237444785725
UBE2S	0	0.052863436123348	22.0580382509095	2.64529591215428e-06	0.0482237444785725
UNC45B	0	0.052863436123348	22.0580382509095	2.64529591215428e-06	0.0482237444785725
USP29	0	0.052863436123348	22.0580382509095	2.64529591215428e-06	0.0482237444785725
USP5	0	0.052863436123348	22.0580382509095	2.64529591215428e-06	0.0482237444785725
VN1R1	0	0.052863436123348	22.0580382509095	2.64529591215428e-06	0.0482237444785725
YTHDF3	0	0.052863436123348	22.0580382509095	2.64529591215428e-06	0.0482237444785725
ZFP28	0	0.052863436123348	22.0580382509095	2.64529591215428e-06	0.0482237444785725
ZFYVE16	0	0.052863436123348	22.0580382509095	2.64529591215428e-06	0.0482237444785725
ZIM2	0	0.052863436123348	22.0580382509095	2.64529591215428e-06	0.0482237444785725
ZIM3	0	0.052863436123348	22.0580382509095	2.64529591215428e-06	0.0482237444785725
ZNF17	0	0.052863436123348	22.0580382509095	2.64529591215428e-06	0.0482237444785725
ZNF264	0	0.052863436123348	22.0580382509095	2.64529591215428e-06	0.0482237444785725
ZNF304	0	0.052863436123348	22.0580382509095	2.64529591215428e-06	0.0482237444785725
ZNF444	0	0.052863436123348	22.0580382509095	2.64529591215428e-06	0.0482237444785725
ZNF460	0	0.052863436123348	22.0580382509095	2.64529591215428e-06	0.0482237444785725
ZNF470	0	0.052863436123348	22.0580382509095	2.64529591215428e-06	0.0482237444785725
ZNF471	0	0.052863436123348	22.0580382509095	2.64529591215428e-06	0.0482237444785725
ZNF524	0	0.052863436123348	22.0580382509095	2.64529591215428e-06	0.0482237444785725
ZNF543	0	0.052863436123348	22.0580382509095	2.64529591215428e-06	0.0482237444785725
ZNF547	0	0.052863436123348	22.0580382509095	2.64529591215428e-06	0.0482237444785725
ZNF548	0	0.052863436123348	22.0580382509095	2.64529591215428e-06	0.0482237444785725
ZNF580	0	0.052863436123348	22.0580382509095	2.64529591215428e-06	0.0482237444785725
ZNF581	0	0.052863436123348	22.0580382509095	2.64529591215428e-06	0.0482237444785725
ZNF582	0	0.052863436123348	22.0580382509095	2.64529591215428e-06	0.0482237444785725
ZNF583	0	0.052863436123348	22.0580382509095	2.64529591215428e-06	0.0482237444785725
ZNF667	0	0.052863436123348	22.0580382509095	2.64529591215428e-06	0.0482237444785725
ZNF71	0	0.052863436123348	22.0580382509095	2.64529591215428e-06	0.0482237444785725
ZNF749	0	0.052863436123348	22.0580382509095	2.64529591215428e-06	0.0482237444785725
ZNF784	0	0.052863436123348	22.0580382509095	2.64529591215428e-06	0.0482237444785725
ZNF805	0	0.052863436123348	22.0580382509095	2.64529591215428e-06	0.0482237444785725
ZNF830	0	0.052863436123348	22.0580382509095	2.64529591215428e-06	0.0482237444785725
ZNF835	0	0.052863436123348	22.0580382509095	2.64529591215428e-06	0.0482237444785725
ZNF865	0	0.052863436123348	22.0580382509095	2.64529591215428e-06	0.0482237444785725
ZSCAN5A	0	0.052863436123348	22.0580382509095	2.64529591215428e-06	0.0482237444785725
ZSCAN5B	0	0.052863436123348	22.0580382509095	2.64529591215428e-06	0.0482237444785725
ZSCAN5C	0	0.052863436123348	22.0580382509095	2.64529591215428e-06	0.0482237444785725
ZSCAN5DP	0	0.052863436123348	22.0580382509095	2.64529591215428e-06	0.0482237444785725
ACSS2	0	0.0572687224669604	24.1751711828095	8.79589733312513e-07	0.0160349208382871
ADGRL2	0	0.0572687224669604	24.1751711828095	8.79589733312513e-07	0.0160349208382871
COX6C	0	0.0572687224669604	24.1751711828095	8.79589733312513e-07	0.0160349208382871
CSE1L	0	0.0572687224669604	24.1751711828095	8.79589733312513e-07	0.0160349208382871
DNAAF3	0	0.0572687224669604	24.1751711828095	8.79589733312513e-07	0.0160349208382871
EPS8L1	0	0.0572687224669604	24.1751711828095	8.79589733312513e-07	0.0160349208382871
FBXO43	0	0.0572687224669604	24.1751711828095	8.79589733312513e-07	0.0160349208382871
FCAR	0	0.0572687224669604	24.1751711828095	8.79589733312513e-07	0.0160349208382871
FKBP4	0	0.0572687224669604	24.1751711828095	8.79589733312513e-07	0.0160349208382871
FOXM1	0	0.0572687224669604	24.1751711828095	8.79589733312513e-07	0.0160349208382871
FREM2	0	0.0572687224669604	24.1751711828095	8.79589733312513e-07	0.0160349208382871
GGT7	0	0.0572687224669604	24.1751711828095	8.79589733312513e-07	0.0160349208382871
GP6	0	0.0572687224669604	24.1751711828095	8.79589733312513e-07	0.0160349208382871
GSS	0	0.0572687224669604	24.1751711828095	8.79589733312513e-07	0.0160349208382871
ITFG2	0	0.0572687224669604	24.1751711828095	8.79589733312513e-07	0.0160349208382871
KIR2DL1	0	0.0572687224669604	24.1751711828095	8.79589733312513e-07	0.0160349208382871
KIR2DL3	0	0.0572687224669604	24.1751711828095	8.79589733312513e-07	0.0160349208382871
KIR2DL4	0	0.0572687224669604	24.1751711828095	8.79589733312513e-07	0.0160349208382871
KIR3DL1	0	0.0572687224669604	24.1751711828095	8.79589733312513e-07	0.0160349208382871
KIR3DL2	0	0.0572687224669604	24.1751711828095	8.79589733312513e-07	0.0160349208382871
KIR3DL3	0	0.0572687224669604	24.1751711828095	8.79589733312513e-07	0.0160349208382871
LIG3	0	0.0572687224669604	24.1751711828095	8.79589733312513e-07	0.0160349208382871
MSC	0	0.0572687224669604	24.1751711828095	8.79589733312513e-07	0.0160349208382871
MYH7B	0	0.0572687224669604	24.1751711828095	8.79589733312513e-07	0.0160349208382871
MYO1D	0	0.0572687224669604	24.1751711828095	8.79589733312513e-07	0.0160349208382871
NAT14	0	0.0572687224669604	24.1751711828095	8.79589733312513e-07	0.0160349208382871
NCR1	0	0.0572687224669604	24.1751711828095	8.79589733312513e-07	0.0160349208382871
NLRP13	0	0.0572687224669604	24.1751711828095	8.79589733312513e-07	0.0160349208382871
NLRP2	0	0.0572687224669604	24.1751711828095	8.79589733312513e-07	0.0160349208382871
NLRP4	0	0.0572687224669604	24.1751711828095	8.79589733312513e-07	0.0160349208382871
NLRP5	0	0.0572687224669604	24.1751711828095	8.79589733312513e-07	0.0160349208382871
NLRP7	0	0.0572687224669604	24.1751711828095	8.79589733312513e-07	0.0160349208382871
NLRP8	0	0.0572687224669604	24.1751711828095	8.79589733312513e-07	0.0160349208382871
NRIP2	0	0.0572687224669604	24.1751711828095	8.79589733312513e-07	0.0160349208382871
PABPC4L	0	0.0572687224669604	24.1751711828095	8.79589733312513e-07	0.0160349208382871
PATL2	0	0.0572687224669604	24.1751711828095	8.79589733312513e-07	0.0160349208382871
PCGF2	0	0.0572687224669604	24.1751711828095	8.79589733312513e-07	0.0160349208382871
POLR2K	0	0.0572687224669604	24.1751711828095	8.79589733312513e-07	0.0160349208382871
PPP1R12C	0	0.0572687224669604	24.1751711828095	8.79589733312513e-07	0.0160349208382871
PTPRH	0	0.0572687224669604	24.1751711828095	8.79589733312513e-07	0.0160349208382871
RAB2A	0	0.0572687224669604	24.1751711828095	8.79589733312513e-07	0.0160349208382871
RAD51D	0	0.0572687224669604	24.1751711828095	8.79589733312513e-07	0.0160349208382871
RDH13	0	0.0572687224669604	24.1751711828095	8.79589733312513e-07	0.0160349208382871
RGS22	0	0.0572687224669604	24.1751711828095	8.79589733312513e-07	0.0160349208382871
RUNX1T1	0	0.0572687224669604	24.1751711828095	8.79589733312513e-07	0.0160349208382871
SBK2	0	0.0572687224669604	24.1751711828095	8.79589733312513e-07	0.0160349208382871
SBK3	0	0.0572687224669604	24.1751711828095	8.79589733312513e-07	0.0160349208382871
SERINC5	0	0.0572687224669604	24.1751711828095	8.79589733312513e-07	0.0160349208382871
SNX31	0	0.0572687224669604	24.1751711828095	8.79589733312513e-07	0.0160349208382871
SPAG1	0	0.0572687224669604	24.1751711828095	8.79589733312513e-07	0.0160349208382871
SSC5D	0	0.0572687224669604	24.1751711828095	8.79589733312513e-07	0.0160349208382871
STAU1	0	0.0572687224669604	24.1751711828095	8.79589733312513e-07	0.0160349208382871
SULF1	0	0.0572687224669604	24.1751711828095	8.79589733312513e-07	0.0160349208382871
SYT5	0	0.0572687224669604	24.1751711828095	8.79589733312513e-07	0.0160349208382871
TNNI3	0	0.0572687224669604	24.1751711828095	8.79589733312513e-07	0.0160349208382871
TNNT1	0	0.0572687224669604	24.1751711828095	8.79589733312513e-07	0.0160349208382871
TRPA1	0	0.0572687224669604	24.1751711828095	8.79589733312513e-07	0.0160349208382871
VWA8	0	0.0572687224669604	24.1751711828095	8.79589733312513e-07	0.0160349208382871
ZIK1	0	0.0572687224669604	24.1751711828095	8.79589733312513e-07	0.0160349208382871
ZNF134	0	0.0572687224669604	24.1751711828095	8.79589733312513e-07	0.0160349208382871
ZNF211	0	0.0572687224669604	24.1751711828095	8.79589733312513e-07	0.0160349208382871
ZNF416	0	0.0572687224669604	24.1751711828095	8.79589733312513e-07	0.0160349208382871
ZNF419	0	0.0572687224669604	24.1751711828095	8.79589733312513e-07	0.0160349208382871
ZNF530	0	0.0572687224669604	24.1751711828095	8.79589733312513e-07	0.0160349208382871
ZNF549	0	0.0572687224669604	24.1751711828095	8.79589733312513e-07	0.0160349208382871
ZNF550	0	0.0572687224669604	24.1751711828095	8.79589733312513e-07	0.0160349208382871
ZNF579	0	0.0572687224669604	24.1751711828095	8.79589733312513e-07	0.0160349208382871
ZNF628	0	0.0572687224669604	24.1751711828095	8.79589733312513e-07	0.0160349208382871
ZNF772	0	0.0572687224669604	24.1751711828095	8.79589733312513e-07	0.0160349208382871
ZNF773	0	0.0572687224669604	24.1751711828095	8.79589733312513e-07	0.0160349208382871
ZNF787	0	0.0572687224669604	24.1751711828095	8.79589733312513e-07	0.0160349208382871
ACSM6	0	0.0616740088105727	26.2996009518311	2.92349074854486e-07	0.00532952363459728
ACTA2	0	0.0616740088105727	26.2996009518311	2.92349074854486e-07	0.00532952363459728
ANKRD22	0	0.0616740088105727	26.2996009518311	2.92349074854486e-07	0.00532952363459728
ARFGEF2	0	0.0616740088105727	26.2996009518311	2.92349074854486e-07	0.00532952363459728
BTAF1	0	0.0616740088105727	26.2996009518311	2.92349074854486e-07	0.00532952363459728
CH25H	0	0.0616740088105727	26.2996009518311	2.92349074854486e-07	0.00532952363459728
CHD6	0	0.0616740088105727	26.2996009518311	2.92349074854486e-07	0.00532952363459728
CHD7	0	0.0616740088105727	26.2996009518311	2.92349074854486e-07	0.00532952363459728
DNMT3B	0	0.0616740088105727	26.2996009518311	2.92349074854486e-07	0.00532952363459728
FAM83C	0	0.0616740088105727	26.2996009518311	2.92349074854486e-07	0.00532952363459728
FAS	0	0.0616740088105727	26.2996009518311	2.92349074854486e-07	0.00532952363459728
FGFBP3	0	0.0616740088105727	26.2996009518311	2.92349074854486e-07	0.00532952363459728
HNF1B	0	0.0616740088105727	26.2996009518311	2.92349074854486e-07	0.00532952363459728
IFIT1	0	0.0616740088105727	26.2996009518311	2.92349074854486e-07	0.00532952363459728
IFIT1B	0	0.0616740088105727	26.2996009518311	2.92349074854486e-07	0.00532952363459728
IFIT2	0	0.0616740088105727	26.2996009518311	2.92349074854486e-07	0.00532952363459728
IFIT3	0	0.0616740088105727	26.2996009518311	2.92349074854486e-07	0.00532952363459728
IFIT5	0	0.0616740088105727	26.2996009518311	2.92349074854486e-07	0.00532952363459728
KIF20B	0	0.0616740088105727	26.2996009518311	2.92349074854486e-07	0.00532952363459728
LIPA	0	0.0616740088105727	26.2996009518311	2.92349074854486e-07	0.00532952363459728
LIPK	0	0.0616740088105727	26.2996009518311	2.92349074854486e-07	0.00532952363459728
LIPM	0	0.0616740088105727	26.2996009518311	2.92349074854486e-07	0.00532952363459728
LIPN	0	0.0616740088105727	26.2996009518311	2.92349074854486e-07	0.00532952363459728
MAPRE1	0	0.0616740088105727	26.2996009518311	2.92349074854486e-07	0.00532952363459728
PANK1	0	0.0616740088105727	26.2996009518311	2.92349074854486e-07	0.00532952363459728
PCGF5	0	0.0616740088105727	26.2996009518311	2.92349074854486e-07	0.00532952363459728
PDLIM1	0	0.0616740088105727	26.2996009518311	2.92349074854486e-07	0.00532952363459728
RFFL	0	0.0616740088105727	26.2996009518311	2.92349074854486e-07	0.00532952363459728
SLC16A12	0	0.0616740088105727	26.2996009518311	2.92349074854486e-07	0.00532952363459728
STAMBPL1	0	0.0616740088105727	26.2996009518311	2.92349074854486e-07	0.00532952363459728
TBC1D3	0	0.0616740088105727	26.2996009518311	2.92349074854486e-07	0.00532952363459728
TBC1D3C	0	0.0616740088105727	26.2996009518311	2.92349074854486e-07	0.00532952363459728
TBC1D3D	0	0.0616740088105727	26.2996009518311	2.92349074854486e-07	0.00532952363459728
TBC1D3E	0	0.0616740088105727	26.2996009518311	2.92349074854486e-07	0.00532952363459728
TBC1D3K	0	0.0616740088105727	26.2996009518311	2.92349074854486e-07	0.00532952363459728
TBC1D3L	0	0.0616740088105727	26.2996009518311	2.92349074854486e-07	0.00532952363459728
TNKS2	0	0.0616740088105727	26.2996009518311	2.92349074854486e-07	0.00532952363459728
ANKRD1	0	0.066079295154185	28.4311473709581	9.70906210433593e-08	0.00176996202162044
BPIFB2	0	0.066079295154185	28.4311473709581	9.70906210433593e-08	0.00176996202162044
BPIFB3	0	0.066079295154185	28.4311473709581	9.70906210433593e-08	0.00176996202162044
BPIFB6	0	0.066079295154185	28.4311473709581	9.70906210433593e-08	0.00176996202162044
C20orf173	0	0.066079295154185	28.4311473709581	9.70906210433593e-08	0.00176996202162044
CEP250	0	0.066079295154185	28.4311473709581	9.70906210433593e-08	0.00176996202162044
COMMD7	0	0.066079295154185	28.4311473709581	9.70906210433593e-08	0.00176996202162044
CYP7A1	0	0.066079295154185	28.4311473709581	9.70906210433593e-08	0.00176996202162044
DNAJB4	0	0.066079295154185	28.4311473709581	9.70906210433593e-08	0.00176996202162044
E2F1	0	0.066079295154185	28.4311473709581	9.70906210433593e-08	0.00176996202162044
EDEM2	0	0.066079295154185	28.4311473709581	9.70906210433593e-08	0.00176996202162044
EFCAB8	0	0.066079295154185	28.4311473709581	9.70906210433593e-08	0.00176996202162044
ERGIC3	0	0.066079295154185	28.4311473709581	9.70906210433593e-08	0.00176996202162044
FAM110B	0	0.066079295154185	28.4311473709581	9.70906210433593e-08	0.00176996202162044
FUBP1	0	0.066079295154185	28.4311473709581	9.70906210433593e-08	0.00176996202162044
GDF5	0	0.066079295154185	28.4311473709581	9.70906210433593e-08	0.00176996202162044
GDF5OS	0	0.066079295154185	28.4311473709581	9.70906210433593e-08	0.00176996202162044
GIPC2	0	0.066079295154185	28.4311473709581	9.70906210433593e-08	0.00176996202162044
HTR7	0	0.066079295154185	28.4311473709581	9.70906210433593e-08	0.00176996202162044
MED1	0	0.066079295154185	28.4311473709581	9.70906210433593e-08	0.00176996202162044
NEXN	0	0.066079295154185	28.4311473709581	9.70906210433593e-08	0.00176996202162044
NSMAF	0	0.066079295154185	28.4311473709581	9.70906210433593e-08	0.00176996202162044
NUTM2A	0	0.066079295154185	28.4311473709581	9.70906210433593e-08	0.00176996202162044
NUTM2D	0	0.066079295154185	28.4311473709581	9.70906210433593e-08	0.00176996202162044
PNMT	0	0.066079295154185	28.4311473709581	9.70906210433593e-08	0.00176996202162044
PPP1R1B	0	0.066079295154185	28.4311473709581	9.70906210433593e-08	0.00176996202162044
PROCR	0	0.066079295154185	28.4311473709581	9.70906210433593e-08	0.00176996202162044
RPP30	0	0.066079295154185	28.4311473709581	9.70906210433593e-08	0.00176996202162044
SDCBP	0	0.066079295154185	28.4311473709581	9.70906210433593e-08	0.00176996202162044
STARD3	0	0.066079295154185	28.4311473709581	9.70906210433593e-08	0.00176996202162044
SUN5	0	0.066079295154185	28.4311473709581	9.70906210433593e-08	0.00176996202162044
TCAP	0	0.066079295154185	28.4311473709581	9.70906210433593e-08	0.00176996202162044
TGS1	0	0.066079295154185	28.4311473709581	9.70906210433593e-08	0.00176996202162044
TOX	0	0.066079295154185	28.4311473709581	9.70906210433593e-08	0.00176996202162044
TRPC4AP	0	0.066079295154185	28.4311473709581	9.70906210433593e-08	0.00176996202162044
UBXN2B	0	0.066079295154185	28.4311473709581	9.70906210433593e-08	0.00176996202162044
UQCC1	0	0.066079295154185	28.4311473709581	9.70906210433593e-08	0.00176996202162044
WAPL	0	0.066079295154185	28.4311473709581	9.70906210433593e-08	0.00176996202162044
ACTL10	0	0.0704845814977974	30.5696823854919	3.22087675980903e-08	0.000587165833313186
ADIRF	0	0.0704845814977974	30.5696823854919	3.22087675980903e-08	0.000587165833313186
BMPR1A	0	0.0704845814977974	30.5696823854919	3.22087675980903e-08	0.000587165833313186
BPIFA1	0	0.0704845814977974	30.5696823854919	3.22087675980903e-08	0.000587165833313186
BPIFA2	0	0.0704845814977974	30.5696823854919	3.22087675980903e-08	0.000587165833313186
BPIFA3	0	0.0704845814977974	30.5696823854919	3.22087675980903e-08	0.000587165833313186
BPIFB1	0	0.0704845814977974	30.5696823854919	3.22087675980903e-08	0.000587165833313186
BPIFB4	0	0.0704845814977974	30.5696823854919	3.22087675980903e-08	0.000587165833313186
C20orf144	0	0.0704845814977974	30.5696823854919	3.22087675980903e-08	0.000587165833313186
CBFA2T2	0	0.0704845814977974	30.5696823854919	3.22087675980903e-08	0.000587165833313186
CDK5RAP1	0	0.0704845814977974	30.5696823854919	3.22087675980903e-08	0.000587165833313186
CEP120	0	0.0704845814977974	30.5696823854919	3.22087675980903e-08	0.000587165833313186
CSNK1G3	0	0.0704845814977974	30.5696823854919	3.22087675980903e-08	0.000587165833313186
CST5	0	0.0704845814977974	30.5696823854919	3.22087675980903e-08	0.000587165833313186
FAM25A	0	0.0704845814977974	30.5696823854919	3.22087675980903e-08	0.000587165833313186
GLUD1	0	0.0704845814977974	30.5696823854919	3.22087675980903e-08	0.000587165833313186
IFI44	0	0.0704845814977974	30.5696823854919	3.22087675980903e-08	0.000587165833313186
IFI44L	0	0.0704845814977974	30.5696823854919	3.22087675980903e-08	0.000587165833313186
LDB3	0	0.0704845814977974	30.5696823854919	3.22087675980903e-08	0.000587165833313186
LPAR6	0	0.0704845814977974	30.5696823854919	3.22087675980903e-08	0.000587165833313186
MMRN2	0	0.0704845814977974	30.5696823854919	3.22087675980903e-08	0.000587165833313186
NECAB3	0	0.0704845814977974	30.5696823854919	3.22087675980903e-08	0.000587165833313186
OPN4	0	0.0704845814977974	30.5696823854919	3.22087675980903e-08	0.000587165833313186
PTGFR	0	0.0704845814977974	30.5696823854919	3.22087675980903e-08	0.000587165833313186
PXMP4	0	0.0704845814977974	30.5696823854919	3.22087675980903e-08	0.000587165833313186
SHLD2	0	0.0704845814977974	30.5696823854919	3.22087675980903e-08	0.000587165833313186
SNCG	0	0.0704845814977974	30.5696823854919	3.22087675980903e-08	0.000587165833313186
SNTA1	0	0.0704845814977974	30.5696823854919	3.22087675980903e-08	0.000587165833313186
ZNF341	0	0.0704845814977974	30.5696823854919	3.22087675980903e-08	0.000587165833313186
ADGRL4	0	0.0748898678414097	32.7151147893421	1.06704244818713e-08	0.000194521838304514
CRNKL1	0	0.0748898678414097	32.7151147893421	1.06704244818713e-08	0.000194521838304514
ERBB2	0	0.0748898678414097	32.7151147893421	1.06704244818713e-08	0.000194521838304514
NEFL	0	0.0748898678414097	32.7151147893421	1.06704244818713e-08	0.000194521838304514
NEFM	0	0.0748898678414097	32.7151147893421	1.06704244818713e-08	0.000194521838304514
NKX2-6	0	0.0748898678414097	32.7151147893421	1.06704244818713e-08	0.000194521838304514
NKX3-1	0	0.0748898678414097	32.7151147893421	1.06704244818713e-08	0.000194521838304514
PCMTD1	0	0.0748898678414097	32.7151147893421	1.06704244818713e-08	0.000194521838304514
PGAP3	0	0.0748898678414097	32.7151147893421	1.06704244818713e-08	0.000194521838304514
RIMS2	0	0.0748898678414097	32.7151147893421	1.06704244818713e-08	0.000194521838304514
SEC23B	0	0.0748898678414097	32.7151147893421	1.06704244818713e-08	0.000194521838304514
SMIM26	0	0.0748898678414097	32.7151147893421	1.06704244818713e-08	0.000194521838304514
STC1	0	0.0748898678414097	32.7151147893421	1.06704244818713e-08	0.000194521838304514
VPS13B	0	0.0748898678414097	32.7151147893421	1.06704244818713e-08	0.000194521838304514
ZFPM2	0	0.0748898678414097	32.7151147893421	1.06704244818713e-08	0.000194521838304514
ADAM28	0	0.079295154185022	34.8673800363011	3.52944819945057e-09	6.43418406759839e-05
ADAMDEC1	0	0.079295154185022	34.8673800363011	3.52944819945057e-09	6.43418406759839e-05
DOCK5	0	0.079295154185022	34.8673800363011	3.52944819945057e-09	6.43418406759839e-05
DSCC1	0	0.079295154185022	34.8673800363011	3.52944819945057e-09	6.43418406759839e-05
ENPP2	0	0.079295154185022	34.8673800363011	3.52944819945057e-09	6.43418406759839e-05
ENTPD4	0	0.079295154185022	34.8673800363011	3.52944819945057e-09	6.43418406759839e-05
MAL2	0	0.079295154185022	34.8673800363011	3.52944819945057e-09	6.43418406759839e-05
MED30	0	0.079295154185022	34.8673800363011	3.52944819945057e-09	6.43418406759839e-05
NDUFB9	0	0.079295154185022	34.8673800363011	3.52944819945057e-09	6.43418406759839e-05
RAD21	0	0.079295154185022	34.8673800363011	3.52944819945057e-09	6.43418406759839e-05
RNF139	0	0.079295154185022	34.8673800363011	3.52944819945057e-09	6.43418406759839e-05
SLC25A37	0	0.079295154185022	34.8673800363011	3.52944819945057e-09	6.43418406759839e-05
SLC30A8	0	0.079295154185022	34.8673800363011	3.52944819945057e-09	6.43418406759839e-05
TAF2	0	0.079295154185022	34.8673800363011	3.52944819945057e-09	6.43418406759839e-05
TATDN1	0	0.079295154185022	34.8673800363011	3.52944819945057e-09	6.43418406759839e-05
TRMT12	0	0.079295154185022	34.8673800363011	3.52944819945057e-09	6.43418406759839e-05
UTP23	0	0.079295154185022	34.8673800363011	3.52944819945057e-09	6.43418406759839e-05
ZNF133	0	0.079295154185022	34.8673800363011	3.52944819945057e-09	6.43418406759839e-05
ADAM7	0	0.0837004405286344	37.0264332692069	1.16538620755724e-09	2.12449905637685e-05
CFAP61	0	0.0837004405286344	37.0264332692069	1.16538620755724e-09	2.12449905637685e-05
COL14A1	0	0.0837004405286344	37.0264332692069	1.16538620755724e-09	2.12449905637685e-05
DEPTOR	0	0.0837004405286344	37.0264332692069	1.16538620755724e-09	2.12449905637685e-05
DLGAP2	0	0.0837004405286344	37.0264332692069	1.16538620755724e-09	2.12449905637685e-05
EIF3H	0	0.0837004405286344	37.0264332692069	1.16538620755724e-09	2.12449905637685e-05
FOXA2	0	0.0837004405286344	37.0264332692069	1.16538620755724e-09	2.12449905637685e-05
LONRF1	0	0.0837004405286344	37.0264332692069	1.16538620755724e-09	2.12449905637685e-05
MRPL13	0	0.0837004405286344	37.0264332692069	1.16538620755724e-09	2.12449905637685e-05
MTBP	0	0.0837004405286344	37.0264332692069	1.16538620755724e-09	2.12449905637685e-05
MYOM2	0	0.0837004405286344	37.0264332692069	1.16538620755724e-09	2.12449905637685e-05
OTOR	0	0.0837004405286344	37.0264332692069	1.16538620755724e-09	2.12449905637685e-05
OVOL2	0	0.0837004405286344	37.0264332692069	1.16538620755724e-09	2.12449905637685e-05
PXDNL	0	0.0837004405286344	37.0264332692069	1.16538620755724e-09	2.12449905637685e-05
SNRPB2	0	0.0837004405286344	37.0264332692069	1.16538620755724e-09	2.12449905637685e-05
SNTB1	0	0.0837004405286344	37.0264332692069	1.16538620755724e-09	2.12449905637685e-05
TMEM65	0	0.0837004405286344	37.0264332692069	1.16538620755724e-09	2.12449905637685e-05
TRMT9B	0	0.0837004405286344	37.0264332692069	1.16538620755724e-09	2.12449905637685e-05
ANXA13	0	0.0881057268722467	39.1922444407382	3.84062784563068e-10	7.00146456258473e-06
DSTN	0	0.0881057268722467	39.1922444407382	3.84062784563068e-10	7.00146456258473e-06
FAM91A1	0	0.0881057268722467	39.1922444407382	3.84062784563068e-10	7.00146456258473e-06
FBXO32	0	0.0881057268722467	39.1922444407382	3.84062784563068e-10	7.00146456258473e-06
FER1L6	0	0.0881057268722467	39.1922444407382	3.84062784563068e-10	7.00146456258473e-06
KIAA0100	0	0.0881057268722467	39.1922444407382	3.84062784563068e-10	7.00146456258473e-06
KLHL38	0	0.0881057268722467	39.1922444407382	3.84062784563068e-10	7.00146456258473e-06
RSKR	0	0.0881057268722467	39.1922444407382	3.84062784563068e-10	7.00146456258473e-06
SDF2	0	0.0881057268722467	39.1922444407382	3.84062784563068e-10	7.00146456258473e-06
SLC12A2	0	0.0881057268722467	39.1922444407382	3.84062784563068e-10	7.00146456258473e-06
SUPT6H	0	0.0881057268722467	39.1922444407382	3.84062784563068e-10	7.00146456258473e-06
TRIB1	0	0.0881057268722467	39.1922444407382	3.84062784563068e-10	7.00146456258473e-06
ALDOC	0	0.092511013215859	41.3647948286334	1.26311839990671e-10	2.30266484302993e-06
BANF2	0	0.092511013215859	41.3647948286334	1.26311839990671e-10	2.30266484302993e-06
BCAS1	0	0.092511013215859	41.3647948286334	1.26311839990671e-10	2.30266484302993e-06
BFSP1	0	0.092511013215859	41.3647948286334	1.26311839990671e-10	2.30266484302993e-06
CCM2L	0	0.092511013215859	41.3647948286334	1.26311839990671e-10	2.30266484302993e-06
DERL1	0	0.092511013215859	41.3647948286334	1.26311839990671e-10	2.30266484302993e-06
EXT1	0	0.092511013215859	41.3647948286334	1.26311839990671e-10	2.30266484302993e-06
FAM83A	0	0.092511013215859	41.3647948286334	1.26311839990671e-10	2.30266484302993e-06
FOXN1	0	0.092511013215859	41.3647948286334	1.26311839990671e-10	2.30266484302993e-06
MTSS1	0	0.092511013215859	41.3647948286334	1.26311839990671e-10	2.30266484302993e-06
NSMCE2	0	0.092511013215859	41.3647948286334	1.26311839990671e-10	2.30266484302993e-06
PCSK2	0	0.092511013215859	41.3647948286334	1.26311839990671e-10	2.30266484302993e-06
PDRG1	0	0.092511013215859	41.3647948286334	1.26311839990671e-10	2.30266484302993e-06
PIGS	0	0.092511013215859	41.3647948286334	1.26311839990671e-10	2.30266484302993e-06
PPDPFL	0	0.092511013215859	41.3647948286334	1.26311839990671e-10	2.30266484302993e-06
RRBP1	0	0.092511013215859	41.3647948286334	1.26311839990671e-10	2.30266484302993e-06
SLC13A2	0	0.092511013215859	41.3647948286334	1.26311839990671e-10	2.30266484302993e-06
SPAG5	0	0.092511013215859	41.3647948286334	1.26311839990671e-10	2.30266484302993e-06
SQLE	0	0.092511013215859	41.3647948286334	1.26311839990671e-10	2.30266484302993e-06
TBC1D31	0	0.092511013215859	41.3647948286334	1.26311839990671e-10	2.30266484302993e-06
TTLL9	0	0.092511013215859	41.3647948286334	1.26311839990671e-10	2.30266484302993e-06
UNC119	0	0.092511013215859	41.3647948286334	1.26311839990671e-10	2.30266484302993e-06
WASHC5	0	0.092511013215859	41.3647948286334	1.26311839990671e-10	2.30266484302993e-06
WDYHV1	0	0.092511013215859	41.3647948286334	1.26311839990671e-10	2.30266484302993e-06
ZNF572	0	0.092511013215859	41.3647948286334	1.26311839990671e-10	2.30266484302993e-06
AK2	0	0.0969162995594714	43.5440745016584	4.1451744192507e-11	7.55665296629403e-07
AZIN2	0	0.0969162995594714	43.5440745016584	4.1451744192507e-11	7.55665296629403e-07
C8orf76	0	0.0969162995594714	43.5440745016584	4.1451744192507e-11	7.55665296629403e-07
DUSP15	0	0.0969162995594714	43.5440745016584	4.1451744192507e-11	7.55665296629403e-07
EFCAB1	0	0.0969162995594714	43.5440745016584	4.1451744192507e-11	7.55665296629403e-07
FOXS1	0	0.0969162995594714	43.5440745016584	4.1451744192507e-11	7.55665296629403e-07
HAS2	0	0.0969162995594714	43.5440745016584	4.1451744192507e-11	7.55665296629403e-07
KIZ	0	0.0969162995594714	43.5440745016584	4.1451744192507e-11	7.55665296629403e-07
KSR1	0	0.0969162995594714	43.5440745016584	4.1451744192507e-11	7.55665296629403e-07
LGALS9	0	0.0969162995594714	43.5440745016584	4.1451744192507e-11	7.55665296629403e-07
NKX2-4	0	0.0969162995594714	43.5440745016584	4.1451744192507e-11	7.55665296629403e-07
NLK	0	0.0969162995594714	43.5440745016584	4.1451744192507e-11	7.55665296629403e-07
NOS2	0	0.0969162995594714	43.5440745016584	4.1451744192507e-11	7.55665296629403e-07
SNAI2	0	0.0969162995594714	43.5440745016584	4.1451744192507e-11	7.55665296629403e-07
XRN2	0	0.0969162995594714	43.5440745016584	4.1451744192507e-11	7.55665296629403e-07
ATAD2	0	0.101321585903084	45.7300804469665	1.35722508201701e-11	2.47422132451701e-07
DEFB116	0	0.101321585903084	45.7300804469665	1.35722508201701e-11	2.47422132451701e-07
NINL	0	0.101321585903084	45.7300804469665	1.35722508201701e-11	2.47422132451701e-07
NKX2-2	0	0.101321585903084	45.7300804469665	1.35722508201701e-11	2.47422132451701e-07
PAX1	0	0.101321585903084	45.7300804469665	1.35722508201701e-11	2.47422132451701e-07
DEFB115	0	0.110132158590308	50.1222856074073	1.44457033763455e-12	2.63345172550778e-08
ABCA3	0	0.052863436123348	22.0580382509095	2.64529591215428e-06	0.0482237444785725
ADIPOR2	0	0.052863436123348	22.0580382509095	2.64529591215428e-06	0.0482237444785725
AKAP11	0	0.052863436123348	22.0580382509095	2.64529591215428e-06	0.0482237444785725
ALG5	0	0.052863436123348	22.0580382509095	2.64529591215428e-06	0.0482237444785725
BICDL2	0	0.052863436123348	22.0580382509095	2.64529591215428e-06	0.0482237444785725
BRICD5	0	0.052863436123348	22.0580382509095	2.64529591215428e-06	0.0482237444785725
C12orf4	0	0.052863436123348	22.0580382509095	2.64529591215428e-06	0.0482237444785725
C15orf62	0	0.052863436123348	22.0580382509095	2.64529591215428e-06	0.0482237444785725
C16orf91	0	0.052863436123348	22.0580382509095	2.64529591215428e-06	0.0482237444785725
C17orf98	0	0.052863436123348	22.0580382509095	2.64529591215428e-06	0.0482237444785725
CACNA2D4	0	0.052863436123348	22.0580382509095	2.64529591215428e-06	0.0482237444785725
CASKIN1	0	0.052863436123348	22.0580382509095	2.64529591215428e-06	0.0482237444785725
CASP16P	0	0.052863436123348	22.0580382509095	2.64529591215428e-06	0.0482237444785725
CCDC154	0	0.052863436123348	22.0580382509095	2.64529591215428e-06	0.0482237444785725
CCDC169	0	0.052863436123348	22.0580382509095	2.64529591215428e-06	0.0482237444785725
CCDC169-SOHLH2	0	0.052863436123348	22.0580382509095	2.64529591215428e-06	0.0482237444785725
CCNA1	0	0.052863436123348	22.0580382509095	2.64529591215428e-06	0.0482237444785725
CDAN1	0	0.052863436123348	22.0580382509095	2.64529591215428e-06	0.0482237444785725
CLCN7	0	0.052863436123348	22.0580382509095	2.64529591215428e-06	0.0482237444785725
CLDN6	0	0.052863436123348	22.0580382509095	2.64529591215428e-06	0.0482237444785725
CLDN9	0	0.052863436123348	22.0580382509095	2.64529591215428e-06	0.0482237444785725
CRACR2A	0	0.052863436123348	22.0580382509095	2.64529591215428e-06	0.0482237444785725
CSNK1A1L	0	0.052863436123348	22.0580382509095	2.64529591215428e-06	0.0482237444785725
CWC25	0	0.052863436123348	22.0580382509095	2.64529591215428e-06	0.0482237444785725
DCP1B	0	0.052863436123348	22.0580382509095	2.64529591215428e-06	0.0482237444785725
DDX27	0	0.052863436123348	22.0580382509095	2.64529591215428e-06	0.0482237444785725
DLGAP4	0	0.052863436123348	22.0580382509095	2.64529591215428e-06	0.0482237444785725
DNAJC15	0	0.052863436123348	22.0580382509095	2.64529591215428e-06	0.0482237444785725
DNAJC17	0	0.052863436123348	22.0580382509095	2.64529591215428e-06	0.0482237444785725
DNASE1L2	0	0.052863436123348	22.0580382509095	2.64529591215428e-06	0.0482237444785725
E4F1	0	0.052863436123348	22.0580382509095	2.64529591215428e-06	0.0482237444785725
ECI1	0	0.052863436123348	22.0580382509095	2.64529591215428e-06	0.0482237444785725
ELAVL4	0	0.052863436123348	22.0580382509095	2.64529591215428e-06	0.0482237444785725
EPB41L1	0	0.052863436123348	22.0580382509095	2.64529591215428e-06	0.0482237444785725
EPSTI1	0	0.052863436123348	22.0580382509095	2.64529591215428e-06	0.0482237444785725
EXOSC8	0	0.052863436123348	22.0580382509095	2.64529591215428e-06	0.0482237444785725
FAM20C	0	0.052863436123348	22.0580382509095	2.64529591215428e-06	0.0482237444785725
FAM216B	0	0.052863436123348	22.0580382509095	2.64529591215428e-06	0.0482237444785725
FBXL14	0	0.052863436123348	22.0580382509095	2.64529591215428e-06	0.0482237444785725
FGF6	0	0.052863436123348	22.0580382509095	2.64529591215428e-06	0.0482237444785725
GCHFR	0	0.052863436123348	22.0580382509095	2.64529591215428e-06	0.0482237444785725
GPALPP1	0	0.052863436123348	22.0580382509095	2.64529591215428e-06	0.0482237444785725
HCFC1R1	0	0.052863436123348	22.0580382509095	2.64529591215428e-06	0.0482237444785725
IFT140	0	0.052863436123348	22.0580382509095	2.64529591215428e-06	0.0482237444785725
IL32	0	0.052863436123348	22.0580382509095	2.64529591215428e-06	0.0482237444785725
KCNB1	0	0.052863436123348	22.0580382509095	2.64529591215428e-06	0.0482237444785725
KL	0	0.052863436123348	22.0580382509095	2.64529591215428e-06	0.0482237444785725
LASP1	0	0.052863436123348	22.0580382509095	2.64529591215428e-06	0.0482237444785725
LCP1	0	0.052863436123348	22.0580382509095	2.64529591215428e-06	0.0482237444785725
LRBA	0	0.052863436123348	22.0580382509095	2.64529591215428e-06	0.0482237444785725
LRRC63	0	0.052863436123348	22.0580382509095	2.64529591215428e-06	0.0482237444785725
LRTM2	0	0.052863436123348	22.0580382509095	2.64529591215428e-06	0.0482237444785725
MEFV	0	0.052863436123348	22.0580382509095	2.64529591215428e-06	0.0482237444785725
MLST8	0	0.052863436123348	22.0580382509095	2.64529591215428e-06	0.0482237444785725
MMP25	0	0.052863436123348	22.0580382509095	2.64529591215428e-06	0.0482237444785725
MYL9	0	0.052863436123348	22.0580382509095	2.64529591215428e-06	0.0482237444785725
PDGFA	0	0.052863436123348	22.0580382509095	2.64529591215428e-06	0.0482237444785725
PGP	0	0.052863436123348	22.0580382509095	2.64529591215428e-06	0.0482237444785725
PIP4K2B	0	0.052863436123348	22.0580382509095	2.64529591215428e-06	0.0482237444785725
PKD1	0	0.052863436123348	22.0580382509095	2.64529591215428e-06	0.0482237444785725
PPP1R14D	0	0.052863436123348	22.0580382509095	2.64529591215428e-06	0.0482237444785725
PRKAR1B	0	0.052863436123348	22.0580382509095	2.64529591215428e-06	0.0482237444785725
PTX4	0	0.052863436123348	22.0580382509095	2.64529591215428e-06	0.0482237444785725
RAB26	0	0.052863436123348	22.0580382509095	2.64529591215428e-06	0.0482237444785725
RAD51	0	0.052863436123348	22.0580382509095	2.64529591215428e-06	0.0482237444785725
RFXAP	0	0.052863436123348	22.0580382509095	2.64529591215428e-06	0.0482237444785725
RHOV	0	0.052863436123348	22.0580382509095	2.64529591215428e-06	0.0482237444785725
RMDN3	0	0.052863436123348	22.0580382509095	2.64529591215428e-06	0.0482237444785725
RNPS1	0	0.052863436123348	22.0580382509095	2.64529591215428e-06	0.0482237444785725
RPL23	0	0.052863436123348	22.0580382509095	2.64529591215428e-06	0.0482237444785725
RXFP2	0	0.052863436123348	22.0580382509095	2.64529591215428e-06	0.0482237444785725
SERTM1	0	0.052863436123348	22.0580382509095	2.64529591215428e-06	0.0482237444785725
SMAD9	0	0.052863436123348	22.0580382509095	2.64529591215428e-06	0.0482237444785725
SOHLH2	0	0.052863436123348	22.0580382509095	2.64529591215428e-06	0.0482237444785725
SPART	0	0.052863436123348	22.0580382509095	2.64529591215428e-06	0.0482237444785725
SPINT1	0	0.052863436123348	22.0580382509095	2.64529591215428e-06	0.0482237444785725
SUPT20H	0	0.052863436123348	22.0580382509095	2.64529591215428e-06	0.0482237444785725
TELO2	0	0.052863436123348	22.0580382509095	2.64529591215428e-06	0.0482237444785725
THOC6	0	0.052863436123348	22.0580382509095	2.64529591215428e-06	0.0482237444785725
TIGD7	0	0.052863436123348	22.0580382509095	2.64529591215428e-06	0.0482237444785725
TMEM204	0	0.052863436123348	22.0580382509095	2.64529591215428e-06	0.0482237444785725
TNFRSF12A	0	0.052863436123348	22.0580382509095	2.64529591215428e-06	0.0482237444785725
TRAF7	0	0.052863436123348	22.0580382509095	2.64529591215428e-06	0.0482237444785725
TTBK2	0	0.052863436123348	22.0580382509095	2.64529591215428e-06	0.0482237444785725
UBR1	0	0.052863436123348	22.0580382509095	2.64529591215428e-06	0.0482237444785725
WNT5B	0	0.052863436123348	22.0580382509095	2.64529591215428e-06	0.0482237444785725
ZFYVE19	0	0.052863436123348	22.0580382509095	2.64529591215428e-06	0.0482237444785725
ZNF200	0	0.052863436123348	22.0580382509095	2.64529591215428e-06	0.0482237444785725
ZNF205	0	0.052863436123348	22.0580382509095	2.64529591215428e-06	0.0482237444785725
ZNF213	0	0.052863436123348	22.0580382509095	2.64529591215428e-06	0.0482237444785725
ZNF263	0	0.052863436123348	22.0580382509095	2.64529591215428e-06	0.0482237444785725
ZNF75A	0	0.052863436123348	22.0580382509095	2.64529591215428e-06	0.0482237444785725
ZNFX1	0	0.052863436123348	22.0580382509095	2.64529591215428e-06	0.0482237444785725
ZSCAN10	0	0.052863436123348	22.0580382509095	2.64529591215428e-06	0.0482237444785725
A1BG	0	0.0572687224669604	24.1751711828095	8.79589733312513e-07	0.0160349208382871
BAIAP3	0	0.0572687224669604	24.1751711828095	8.79589733312513e-07	0.0160349208382871
C19orf18	0	0.0572687224669604	24.1751711828095	8.79589733312513e-07	0.0160349208382871
C1QTNF8	0	0.0572687224669604	24.1751711828095	8.79589733312513e-07	0.0160349208382871
CA8	0	0.0572687224669604	24.1751711828095	8.79589733312513e-07	0.0160349208382871
CACNA1C	0	0.0572687224669604	24.1751711828095	8.79589733312513e-07	0.0160349208382871
CACNA1H	0	0.0572687224669604	24.1751711828095	8.79589733312513e-07	0.0160349208382871
CCDC122	0	0.0572687224669604	24.1751711828095	8.79589733312513e-07	0.0160349208382871
CHAC1	0	0.0572687224669604	24.1751711828095	8.79589733312513e-07	0.0160349208382871
CHTF18	0	0.0572687224669604	24.1751711828095	8.79589733312513e-07	0.0160349208382871
COG3	0	0.0572687224669604	24.1751711828095	8.79589733312513e-07	0.0160349208382871
DGKH	0	0.0572687224669604	24.1751711828095	8.79589733312513e-07	0.0160349208382871
DLL4	0	0.0572687224669604	24.1751711828095	8.79589733312513e-07	0.0160349208382871
ENOX1	0	0.0572687224669604	24.1751711828095	8.79589733312513e-07	0.0160349208382871
EXD1	0	0.0572687224669604	24.1751711828095	8.79589733312513e-07	0.0160349208382871
FBXO47	0	0.0572687224669604	24.1751711828095	8.79589733312513e-07	0.0160349208382871
FRY	0	0.0572687224669604	24.1751711828095	8.79589733312513e-07	0.0160349208382871
GNG13	0	0.0572687224669604	24.1751711828095	8.79589733312513e-07	0.0160349208382871
GNPTG	0	0.0572687224669604	24.1751711828095	8.79589733312513e-07	0.0160349208382871
GRIK2	0	0.0572687224669604	24.1751711828095	8.79589733312513e-07	0.0160349208382871
INO80	0	0.0572687224669604	24.1751711828095	8.79589733312513e-07	0.0160349208382871
LACC1	0	0.0572687224669604	24.1751711828095	8.79589733312513e-07	0.0160349208382871
LMF1	0	0.0572687224669604	24.1751711828095	8.79589733312513e-07	0.0160349208382871
MCRIP2	0	0.0572687224669604	24.1751711828095	8.79589733312513e-07	0.0160349208382871
METTL26	0	0.0572687224669604	24.1751711828095	8.79589733312513e-07	0.0160349208382871
MSLNL	0	0.0572687224669604	24.1751711828095	8.79589733312513e-07	0.0160349208382871
NCOA6	0	0.0572687224669604	24.1751711828095	8.79589733312513e-07	0.0160349208382871
PIBF1	0	0.0572687224669604	24.1751711828095	8.79589733312513e-07	0.0160349208382871
PSMB3	0	0.0572687224669604	24.1751711828095	8.79589733312513e-07	0.0160349208382871
RPUSD1	0	0.0572687224669604	24.1751711828095	8.79589733312513e-07	0.0160349208382871
SORCS1	0	0.0572687224669604	24.1751711828095	8.79589733312513e-07	0.0160349208382871
SOX8	0	0.0572687224669604	24.1751711828095	8.79589733312513e-07	0.0160349208382871
SSTR5	0	0.0572687224669604	24.1751711828095	8.79589733312513e-07	0.0160349208382871
STARD13	0	0.0572687224669604	24.1751711828095	8.79589733312513e-07	0.0160349208382871
TP53INP2	0	0.0572687224669604	24.1751711828095	8.79589733312513e-07	0.0160349208382871
TPSAB1	0	0.0572687224669604	24.1751711828095	8.79589733312513e-07	0.0160349208382871
TPSB2	0	0.0572687224669604	24.1751711828095	8.79589733312513e-07	0.0160349208382871
TPSD1	0	0.0572687224669604	24.1751711828095	8.79589733312513e-07	0.0160349208382871
TPSG1	0	0.0572687224669604	24.1751711828095	8.79589733312513e-07	0.0160349208382871
TPT1	0	0.0572687224669604	24.1751711828095	8.79589733312513e-07	0.0160349208382871
TSC22D1	0	0.0572687224669604	24.1751711828095	8.79589733312513e-07	0.0160349208382871
TSR3	0	0.0572687224669604	24.1751711828095	8.79589733312513e-07	0.0160349208382871
UBE2I	0	0.0572687224669604	24.1751711828095	8.79589733312513e-07	0.0160349208382871
UNKL	0	0.0572687224669604	24.1751711828095	8.79589733312513e-07	0.0160349208382871
VPS18	0	0.0572687224669604	24.1751711828095	8.79589733312513e-07	0.0160349208382871
WFIKKN1	0	0.0572687224669604	24.1751711828095	8.79589733312513e-07	0.0160349208382871
ZAR1L	0	0.0572687224669604	24.1751711828095	8.79589733312513e-07	0.0160349208382871
ZMYND8	0	0.0572687224669604	24.1751711828095	8.79589733312513e-07	0.0160349208382871
ZNF135	0	0.0572687224669604	24.1751711828095	8.79589733312513e-07	0.0160349208382871
ZNF154	0	0.0572687224669604	24.1751711828095	8.79589733312513e-07	0.0160349208382871
ZNF256	0	0.0572687224669604	24.1751711828095	8.79589733312513e-07	0.0160349208382871
ZNF274	0	0.0572687224669604	24.1751711828095	8.79589733312513e-07	0.0160349208382871
ZNF329	0	0.0572687224669604	24.1751711828095	8.79589733312513e-07	0.0160349208382871
ZNF417	0	0.0572687224669604	24.1751711828095	8.79589733312513e-07	0.0160349208382871
ZNF418	0	0.0572687224669604	24.1751711828095	8.79589733312513e-07	0.0160349208382871
ZNF544	0	0.0572687224669604	24.1751711828095	8.79589733312513e-07	0.0160349208382871
ZNF551	0	0.0572687224669604	24.1751711828095	8.79589733312513e-07	0.0160349208382871
ZNF552	0	0.0572687224669604	24.1751711828095	8.79589733312513e-07	0.0160349208382871
ZNF586	0	0.0572687224669604	24.1751711828095	8.79589733312513e-07	0.0160349208382871
ZNF587	0	0.0572687224669604	24.1751711828095	8.79589733312513e-07	0.0160349208382871
ZNF587B	0	0.0572687224669604	24.1751711828095	8.79589733312513e-07	0.0160349208382871
ZNF606	0	0.0572687224669604	24.1751711828095	8.79589733312513e-07	0.0160349208382871
ZNF671	0	0.0572687224669604	24.1751711828095	8.79589733312513e-07	0.0160349208382871
ZNF776	0	0.0572687224669604	24.1751711828095	8.79589733312513e-07	0.0160349208382871
ZNF8	0	0.0572687224669604	24.1751711828095	8.79589733312513e-07	0.0160349208382871
ZNF814	0	0.0572687224669604	24.1751711828095	8.79589733312513e-07	0.0160349208382871
ZSCAN1	0	0.0572687224669604	24.1751711828095	8.79589733312513e-07	0.0160349208382871
ZSCAN18	0	0.0572687224669604	24.1751711828095	8.79589733312513e-07	0.0160349208382871
ZSCAN22	0	0.0572687224669604	24.1751711828095	8.79589733312513e-07	0.0160349208382871
ZSCAN4	0	0.0572687224669604	24.1751711828095	8.79589733312513e-07	0.0160349208382871
BLNK	0	0.0616740088105727	26.2996009518311	2.92349074854486e-07	0.00532952363459728
CC2D2B	0	0.0616740088105727	26.2996009518311	2.92349074854486e-07	0.00532952363459728
CCNJ	0	0.0616740088105727	26.2996009518311	2.92349074854486e-07	0.00532952363459728
CDH26	0	0.0616740088105727	26.2996009518311	2.92349074854486e-07	0.00532952363459728
CHMP2A	0	0.0616740088105727	26.2996009518311	2.92349074854486e-07	0.00532952363459728
CPNE1	0	0.0616740088105727	26.2996009518311	2.92349074854486e-07	0.00532952363459728
CRTAC1	0	0.0616740088105727	26.2996009518311	2.92349074854486e-07	0.00532952363459728
CYP2C8	0	0.0616740088105727	26.2996009518311	2.92349074854486e-07	0.00532952363459728
DNTT	0	0.0616740088105727	26.2996009518311	2.92349074854486e-07	0.00532952363459728
ENTPD1	0	0.0616740088105727	26.2996009518311	2.92349074854486e-07	0.00532952363459728
ERICH6B	0	0.0616740088105727	26.2996009518311	2.92349074854486e-07	0.00532952363459728
FAM217B	0	0.0616740088105727	26.2996009518311	2.92349074854486e-07	0.00532952363459728
GOLGA7B	0	0.0616740088105727	26.2996009518311	2.92349074854486e-07	0.00532952363459728
GPC5	0	0.0616740088105727	26.2996009518311	2.92349074854486e-07	0.00532952363459728
GTF2F2	0	0.0616740088105727	26.2996009518311	2.92349074854486e-07	0.00532952363459728
HECTD2	0	0.0616740088105727	26.2996009518311	2.92349074854486e-07	0.00532952363459728
HHEX	0	0.0616740088105727	26.2996009518311	2.92349074854486e-07	0.00532952363459728
IDE	0	0.0616740088105727	26.2996009518311	2.92349074854486e-07	0.00532952363459728
KCTD4	0	0.0616740088105727	26.2996009518311	2.92349074854486e-07	0.00532952363459728
KIF11	0	0.0616740088105727	26.2996009518311	2.92349074854486e-07	0.00532952363459728
LCOR	0	0.0616740088105727	26.2996009518311	2.92349074854486e-07	0.00532952363459728
LIPF	0	0.0616740088105727	26.2996009518311	2.92349074854486e-07	0.00532952363459728
MZF1	0	0.0616740088105727	26.2996009518311	2.92349074854486e-07	0.00532952363459728
NCOA3	0	0.0616740088105727	26.2996009518311	2.92349074854486e-07	0.00532952363459728
NFS1	0	0.0616740088105727	26.2996009518311	2.92349074854486e-07	0.00532952363459728
OPALIN	0	0.0616740088105727	26.2996009518311	2.92349074854486e-07	0.00532952363459728
PIK3AP1	0	0.0616740088105727	26.2996009518311	2.92349074854486e-07	0.00532952363459728
PLXDC1	0	0.0616740088105727	26.2996009518311	2.92349074854486e-07	0.00532952363459728
PPP1R3C	0	0.0616740088105727	26.2996009518311	2.92349074854486e-07	0.00532952363459728
PPP1R3D	0	0.0616740088105727	26.2996009518311	2.92349074854486e-07	0.00532952363459728
RBM12	0	0.0616740088105727	26.2996009518311	2.92349074854486e-07	0.00532952363459728
RBM39	0	0.0616740088105727	26.2996009518311	2.92349074854486e-07	0.00532952363459728
RNF225	0	0.0616740088105727	26.2996009518311	2.92349074854486e-07	0.00532952363459728
ROMO1	0	0.0616740088105727	26.2996009518311	2.92349074854486e-07	0.00532952363459728
RPS5	0	0.0616740088105727	26.2996009518311	2.92349074854486e-07	0.00532952363459728
SERP2	0	0.0616740088105727	26.2996009518311	2.92349074854486e-07	0.00532952363459728
SFRP5	0	0.0616740088105727	26.2996009518311	2.92349074854486e-07	0.00532952363459728
SLC25A30	0	0.0616740088105727	26.2996009518311	2.92349074854486e-07	0.00532952363459728
SLC27A5	0	0.0616740088105727	26.2996009518311	2.92349074854486e-07	0.00532952363459728
SORBS1	0	0.0616740088105727	26.2996009518311	2.92349074854486e-07	0.00532952363459728
SPAG4	0	0.0616740088105727	26.2996009518311	2.92349074854486e-07	0.00532952363459728
SYCP2	0	0.0616740088105727	26.2996009518311	2.92349074854486e-07	0.00532952363459728
TLL2	0	0.0616740088105727	26.2996009518311	2.92349074854486e-07	0.00532952363459728
TM9SF3	0	0.0616740088105727	26.2996009518311	2.92349074854486e-07	0.00532952363459728
TRIM28	0	0.0616740088105727	26.2996009518311	2.92349074854486e-07	0.00532952363459728
UBE2M	0	0.0616740088105727	26.2996009518311	2.92349074854486e-07	0.00532952363459728
ZBTB45	0	0.0616740088105727	26.2996009518311	2.92349074854486e-07	0.00532952363459728
ZFYVE27	0	0.0616740088105727	26.2996009518311	2.92349074854486e-07	0.00532952363459728
ZNF132	0	0.0616740088105727	26.2996009518311	2.92349074854486e-07	0.00532952363459728
ZNF324	0	0.0616740088105727	26.2996009518311	2.92349074854486e-07	0.00532952363459728
ZNF324B	0	0.0616740088105727	26.2996009518311	2.92349074854486e-07	0.00532952363459728
ZNF446	0	0.0616740088105727	26.2996009518311	2.92349074854486e-07	0.00532952363459728
ZNF497	0	0.0616740088105727	26.2996009518311	2.92349074854486e-07	0.00532952363459728
ZNF584	0	0.0616740088105727	26.2996009518311	2.92349074854486e-07	0.00532952363459728
ZNF837	0	0.0616740088105727	26.2996009518311	2.92349074854486e-07	0.00532952363459728
ALDH18A1	0	0.066079295154185	28.4311473709581	9.70906210433593e-08	0.00176996202162044
AVPI1	0	0.066079295154185	28.4311473709581	9.70906210433593e-08	0.00176996202162044
CCL1	0	0.066079295154185	28.4311473709581	9.70906210433593e-08	0.00176996202162044
CCL11	0	0.066079295154185	28.4311473709581	9.70906210433593e-08	0.00176996202162044
CCL13	0	0.066079295154185	28.4311473709581	9.70906210433593e-08	0.00176996202162044
CCL2	0	0.066079295154185	28.4311473709581	9.70906210433593e-08	0.00176996202162044
CCL7	0	0.066079295154185	28.4311473709581	9.70906210433593e-08	0.00176996202162044
CCL8	0	0.066079295154185	28.4311473709581	9.70906210433593e-08	0.00176996202162044
CEP55	0	0.066079295154185	28.4311473709581	9.70906210433593e-08	0.00176996202162044
CHMP4B	0	0.066079295154185	28.4311473709581	9.70906210433593e-08	0.00176996202162044
CPEB3	0	0.066079295154185	28.4311473709581	9.70906210433593e-08	0.00176996202162044
CYP26A1	0	0.066079295154185	28.4311473709581	9.70906210433593e-08	0.00176996202162044
CYP26C1	0	0.066079295154185	28.4311473709581	9.70906210433593e-08	0.00176996202162044
CYP2C18	0	0.066079295154185	28.4311473709581	9.70906210433593e-08	0.00176996202162044
CYP2C19	0	0.066079295154185	28.4311473709581	9.70906210433593e-08	0.00176996202162044
CYP2C9	0	0.066079295154185	28.4311473709581	9.70906210433593e-08	0.00176996202162044
EXOC6	0	0.066079295154185	28.4311473709581	9.70906210433593e-08	0.00176996202162044
FAM209A	0	0.066079295154185	28.4311473709581	9.70906210433593e-08	0.00176996202162044
FAM209B	0	0.066079295154185	28.4311473709581	9.70906210433593e-08	0.00176996202162044
FFAR4	0	0.066079295154185	28.4311473709581	9.70906210433593e-08	0.00176996202162044
FRA10AC1	0	0.066079295154185	28.4311473709581	9.70906210433593e-08	0.00176996202162044
GCNT7	0	0.066079295154185	28.4311473709581	9.70906210433593e-08	0.00176996202162044
HELLS	0	0.066079295154185	28.4311473709581	9.70906210433593e-08	0.00176996202162044
MARVELD1	0	0.066079295154185	28.4311473709581	9.70906210433593e-08	0.00176996202162044
MORN4	0	0.066079295154185	28.4311473709581	9.70906210433593e-08	0.00176996202162044
MYOF	0	0.066079295154185	28.4311473709581	9.70906210433593e-08	0.00176996202162044
NOC3L	0	0.066079295154185	28.4311473709581	9.70906210433593e-08	0.00176996202162044
PDE6C	0	0.066079295154185	28.4311473709581	9.70906210433593e-08	0.00176996202162044
PHACTR3	0	0.066079295154185	28.4311473709581	9.70906210433593e-08	0.00176996202162044
PI4K2A	0	0.066079295154185	28.4311473709581	9.70906210433593e-08	0.00176996202162044
PLCE1	0	0.066079295154185	28.4311473709581	9.70906210433593e-08	0.00176996202162044
RBP4	0	0.066079295154185	28.4311473709581	9.70906210433593e-08	0.00176996202162044
RPL19	0	0.066079295154185	28.4311473709581	9.70906210433593e-08	0.00176996202162044
SMIM2	0	0.066079295154185	28.4311473709581	9.70906210433593e-08	0.00176996202162044
TBC1D12	0	0.066079295154185	28.4311473709581	9.70906210433593e-08	0.00176996202162044
TCTN3	0	0.066079295154185	28.4311473709581	9.70906210433593e-08	0.00176996202162044
TFAP2C	0	0.066079295154185	28.4311473709581	9.70906210433593e-08	0.00176996202162044
ZNF518A	0	0.066079295154185	28.4311473709581	9.70906210433593e-08	0.00176996202162044
ANKRD2	0	0.0704845814977974	30.5696823854919	3.22087675980903e-08	0.000587165833313186
C10orf62	0	0.0704845814977974	30.5696823854919	3.22087675980903e-08	0.000587165833313186
EXOSC1	0	0.0704845814977974	30.5696823854919	3.22087675980903e-08	0.000587165833313186
FBXL20	0	0.0704845814977974	30.5696823854919	3.22087675980903e-08	0.000587165833313186
GRID1	0	0.0704845814977974	30.5696823854919	3.22087675980903e-08	0.000587165833313186
HOGA1	0	0.0704845814977974	30.5696823854919	3.22087675980903e-08	0.000587165833313186
LGI1	0	0.0704845814977974	30.5696823854919	3.22087675980903e-08	0.000587165833313186
MMS19	0	0.0704845814977974	30.5696823854919	3.22087675980903e-08	0.000587165833313186
PGAM1	0	0.0704845814977974	30.5696823854919	3.22087675980903e-08	0.000587165833313186
PPDPF	0	0.0704845814977974	30.5696823854919	3.22087675980903e-08	0.000587165833313186
PRDM6	0	0.0704845814977974	30.5696823854919	3.22087675980903e-08	0.000587165833313186
SLC35G1	0	0.0704845814977974	30.5696823854919	3.22087675980903e-08	0.000587165833313186
SLIT1	0	0.0704845814977974	30.5696823854919	3.22087675980903e-08	0.000587165833313186
STAC2	0	0.0704845814977974	30.5696823854919	3.22087675980903e-08	0.000587165833313186
TMEM132E	0	0.0704845814977974	30.5696823854919	3.22087675980903e-08	0.000587165833313186
ZDHHC16	0	0.0704845814977974	30.5696823854919	3.22087675980903e-08	0.000587165833313186
ABHD16B	0	0.0748898678414097	32.7151147893421	1.06704244818713e-08	0.000194521838304514
ARFRP1	0	0.0748898678414097	32.7151147893421	1.06704244818713e-08	0.000194521838304514
DNAJC5	0	0.0748898678414097	32.7151147893421	1.06704244818713e-08	0.000194521838304514
DTWD2	0	0.0748898678414097	32.7151147893421	1.06704244818713e-08	0.000194521838304514
FNDC11	0	0.0748898678414097	32.7151147893421	1.06704244818713e-08	0.000194521838304514
GMEB2	0	0.0748898678414097	32.7151147893421	1.06704244818713e-08	0.000194521838304514
HELZ2	0	0.0748898678414097	32.7151147893421	1.06704244818713e-08	0.000194521838304514
LIME1	0	0.0748898678414097	32.7151147893421	1.06704244818713e-08	0.000194521838304514
LKAAEAR1	0	0.0748898678414097	32.7151147893421	1.06704244818713e-08	0.000194521838304514
MYT1	0	0.0748898678414097	32.7151147893421	1.06704244818713e-08	0.000194521838304514
NAA20	0	0.0748898678414097	32.7151147893421	1.06704244818713e-08	0.000194521838304514
NPBWR2	0	0.0748898678414097	32.7151147893421	1.06704244818713e-08	0.000194521838304514
OPRL1	0	0.0748898678414097	32.7151147893421	1.06704244818713e-08	0.000194521838304514
PCMTD2	0	0.0748898678414097	32.7151147893421	1.06704244818713e-08	0.000194521838304514
PPIC	0	0.0748898678414097	32.7151147893421	1.06704244818713e-08	0.000194521838304514
PRPF6	0	0.0748898678414097	32.7151147893421	1.06704244818713e-08	0.000194521838304514
PTK6	0	0.0748898678414097	32.7151147893421	1.06704244818713e-08	0.000194521838304514
RGS19	0	0.0748898678414097	32.7151147893421	1.06704244818713e-08	0.000194521838304514
RTEL1	0	0.0748898678414097	32.7151147893421	1.06704244818713e-08	0.000194521838304514
RTEL1-TNFRSF6B	0	0.0748898678414097	32.7151147893421	1.06704244818713e-08	0.000194521838304514
SAMD10	0	0.0748898678414097	32.7151147893421	1.06704244818713e-08	0.000194521838304514
SLC2A4RG	0	0.0748898678414097	32.7151147893421	1.06704244818713e-08	0.000194521838304514
SNX2	0	0.0748898678414097	32.7151147893421	1.06704244818713e-08	0.000194521838304514
SNX24	0	0.0748898678414097	32.7151147893421	1.06704244818713e-08	0.000194521838304514
SOX18	0	0.0748898678414097	32.7151147893421	1.06704244818713e-08	0.000194521838304514
SRMS	0	0.0748898678414097	32.7151147893421	1.06704244818713e-08	0.000194521838304514
STMN3	0	0.0748898678414097	32.7151147893421	1.06704244818713e-08	0.000194521838304514
TCEA2	0	0.0748898678414097	32.7151147893421	1.06704244818713e-08	0.000194521838304514
TNFRSF6B	0	0.0748898678414097	32.7151147893421	1.06704244818713e-08	0.000194521838304514
TPD52L2	0	0.0748898678414097	32.7151147893421	1.06704244818713e-08	0.000194521838304514
UBTD1	0	0.0748898678414097	32.7151147893421	1.06704244818713e-08	0.000194521838304514
UCKL1	0	0.0748898678414097	32.7151147893421	1.06704244818713e-08	0.000194521838304514
ZBTB46	0	0.0748898678414097	32.7151147893421	1.06704244818713e-08	0.000194521838304514
ZGPAT	0	0.0748898678414097	32.7151147893421	1.06704244818713e-08	0.000194521838304514
ZNF512B	0	0.0748898678414097	32.7151147893421	1.06704244818713e-08	0.000194521838304514
BIN3	0	0.079295154185022	34.8673800363011	3.52944819945057e-09	6.43418406759839e-05
BMP1	0	0.079295154185022	34.8673800363011	3.52944819945057e-09	6.43418406759839e-05
C8orf58	0	0.079295154185022	34.8673800363011	3.52944819945057e-09	6.43418406759839e-05
CCAR2	0	0.079295154185022	34.8673800363011	3.52944819945057e-09	6.43418406759839e-05
CHMP7	0	0.079295154185022	34.8673800363011	3.52944819945057e-09	6.43418406759839e-05
COLEC10	0	0.079295154185022	34.8673800363011	3.52944819945057e-09	6.43418406759839e-05
DMTN	0	0.079295154185022	34.8673800363011	3.52944819945057e-09	6.43418406759839e-05
DOK2	0	0.079295154185022	34.8673800363011	3.52944819945057e-09	6.43418406759839e-05
DOK5	0	0.079295154185022	34.8673800363011	3.52944819945057e-09	6.43418406759839e-05
DTD1	0	0.079295154185022	34.8673800363011	3.52944819945057e-09	6.43418406759839e-05
EGR3	0	0.079295154185022	34.8673800363011	3.52944819945057e-09	6.43418406759839e-05
FAM160B2	0	0.079295154185022	34.8673800363011	3.52944819945057e-09	6.43418406759839e-05
FGF17	0	0.079295154185022	34.8673800363011	3.52944819945057e-09	6.43418406759839e-05
HR	0	0.079295154185022	34.8673800363011	3.52944819945057e-09	6.43418406759839e-05
LGI3	0	0.079295154185022	34.8673800363011	3.52944819945057e-09	6.43418406759839e-05
NPM2	0	0.079295154185022	34.8673800363011	3.52944819945057e-09	6.43418406759839e-05
NUDT18	0	0.079295154185022	34.8673800363011	3.52944819945057e-09	6.43418406759839e-05
PDLIM2	0	0.079295154185022	34.8673800363011	3.52944819945057e-09	6.43418406759839e-05
PEBP4	0	0.079295154185022	34.8673800363011	3.52944819945057e-09	6.43418406759839e-05
PHYHIP	0	0.079295154185022	34.8673800363011	3.52944819945057e-09	6.43418406759839e-05
PIWIL2	0	0.079295154185022	34.8673800363011	3.52944819945057e-09	6.43418406759839e-05
POLR3D	0	0.079295154185022	34.8673800363011	3.52944819945057e-09	6.43418406759839e-05
PPP3CC	0	0.079295154185022	34.8673800363011	3.52944819945057e-09	6.43418406759839e-05
R3HCC1	0	0.079295154185022	34.8673800363011	3.52944819945057e-09	6.43418406759839e-05
REEP4	0	0.079295154185022	34.8673800363011	3.52944819945057e-09	6.43418406759839e-05
RHOBTB2	0	0.079295154185022	34.8673800363011	3.52944819945057e-09	6.43418406759839e-05
SCP2D1	0	0.079295154185022	34.8673800363011	3.52944819945057e-09	6.43418406759839e-05
SFTPC	0	0.079295154185022	34.8673800363011	3.52944819945057e-09	6.43418406759839e-05
SLC39A14	0	0.079295154185022	34.8673800363011	3.52944819945057e-09	6.43418406759839e-05
SORBS3	0	0.079295154185022	34.8673800363011	3.52944819945057e-09	6.43418406759839e-05
TNFRSF10A	0	0.079295154185022	34.8673800363011	3.52944819945057e-09	6.43418406759839e-05
TNFRSF10B	0	0.079295154185022	34.8673800363011	3.52944819945057e-09	6.43418406759839e-05
TNFRSF10C	0	0.079295154185022	34.8673800363011	3.52944819945057e-09	6.43418406759839e-05
TNFRSF10D	0	0.079295154185022	34.8673800363011	3.52944819945057e-09	6.43418406759839e-05
XKR4	0	0.079295154185022	34.8673800363011	3.52944819945057e-09	6.43418406759839e-05
XPO7	0	0.079295154185022	34.8673800363011	3.52944819945057e-09	6.43418406759839e-05
AARD	0	0.0837004405286344	37.0264332692069	1.16538620755724e-09	2.12449905637685e-05
ASXL1	0	0.0837004405286344	37.0264332692069	1.16538620755724e-09	2.12449905637685e-05
COL22A1	0	0.0837004405286344	37.0264332692069	1.16538620755724e-09	2.12449905637685e-05
DMXL1	0	0.0837004405286344	37.0264332692069	1.16538620755724e-09	2.12449905637685e-05
LOXL2	0	0.0837004405286344	37.0264332692069	1.16538620755724e-09	2.12449905637685e-05
NOL4L	0	0.0837004405286344	37.0264332692069	1.16538620755724e-09	2.12449905637685e-05
RALGAPA2	0	0.0837004405286344	37.0264332692069	1.16538620755724e-09	2.12449905637685e-05
TNFAIP8	0	0.0837004405286344	37.0264332692069	1.16538620755724e-09	2.12449905637685e-05
FAM170A	0	0.0881057268722467	39.1922444407382	3.84062784563068e-10	7.00146456258473e-06
FTMT	0	0.0881057268722467	39.1922444407382	3.84062784563068e-10	7.00146456258473e-06
HHLA1	0	0.0881057268722467	39.1922444407382	3.84062784563068e-10	7.00146456258473e-06
KCNQ3	0	0.0881057268722467	39.1922444407382	3.84062784563068e-10	7.00146456258473e-06
KIF16B	0	0.0881057268722467	39.1922444407382	3.84062784563068e-10	7.00146456258473e-06
KIF3B	0	0.0881057268722467	39.1922444407382	3.84062784563068e-10	7.00146456258473e-06
LOX	0	0.0881057268722467	39.1922444407382	3.84062784563068e-10	7.00146456258473e-06
LRMDA	0	0.0881057268722467	39.1922444407382	3.84062784563068e-10	7.00146456258473e-06
OC90	0	0.0881057268722467	39.1922444407382	3.84062784563068e-10	7.00146456258473e-06
PLAGL2	0	0.0881057268722467	39.1922444407382	3.84062784563068e-10	7.00146456258473e-06
POFUT1	0	0.0881057268722467	39.1922444407382	3.84062784563068e-10	7.00146456258473e-06
SNCAIP	0	0.0881057268722467	39.1922444407382	3.84062784563068e-10	7.00146456258473e-06
SRFBP1	0	0.0881057268722467	39.1922444407382	3.84062784563068e-10	7.00146456258473e-06
TM9SF4	0	0.0881057268722467	39.1922444407382	3.84062784563068e-10	7.00146456258473e-06
TSHZ2	0	0.0881057268722467	39.1922444407382	3.84062784563068e-10	7.00146456258473e-06
ZNF474	0	0.0881057268722467	39.1922444407382	3.84062784563068e-10	7.00146456258473e-06
CEBPD	0	0.092511013215859	41.3647948286334	1.26311839990671e-10	2.30266484302993e-06
EFR3A	0	0.092511013215859	41.3647948286334	1.26311839990671e-10	2.30266484302993e-06
FAM135B	0	0.092511013215859	41.3647948286334	1.26311839990671e-10	2.30266484302993e-06
HCK	0	0.092511013215859	41.3647948286334	1.26311839990671e-10	2.30266484302993e-06
HSD17B4	0	0.092511013215859	41.3647948286334	1.26311839990671e-10	2.30266484302993e-06
NDRG1	0	0.092511013215859	41.3647948286334	1.26311839990671e-10	2.30266484302993e-06
S100PBP	0	0.092511013215859	41.3647948286334	1.26311839990671e-10	2.30266484302993e-06
ST3GAL1	0	0.092511013215859	41.3647948286334	1.26311839990671e-10	2.30266484302993e-06
BSDC1	0	0.0969162995594714	43.5440745016584	4.1451744192507e-11	7.55665296629403e-07
CCN4	0	0.0969162995594714	43.5440745016584	4.1451744192507e-11	7.55665296629403e-07
CYP24A1	0	0.0969162995594714	43.5440745016584	4.1451744192507e-11	7.55665296629403e-07
FAM167B	0	0.0969162995594714	43.5440745016584	4.1451744192507e-11	7.55665296629403e-07
FAM229A	0	0.0969162995594714	43.5440745016584	4.1451744192507e-11	7.55665296629403e-07
FNDC5	0	0.0969162995594714	43.5440745016584	4.1451744192507e-11	7.55665296629403e-07
HDAC1	0	0.0969162995594714	43.5440745016584	4.1451744192507e-11	7.55665296629403e-07
HPCA	0	0.0969162995594714	43.5440745016584	4.1451744192507e-11	7.55665296629403e-07
KIAA1522	0	0.0969162995594714	43.5440745016584	4.1451744192507e-11	7.55665296629403e-07
LCK	0	0.0969162995594714	43.5440745016584	4.1451744192507e-11	7.55665296629403e-07
LRRC6	0	0.0969162995594714	43.5440745016584	4.1451744192507e-11	7.55665296629403e-07
MARCKSL1	0	0.0969162995594714	43.5440745016584	4.1451744192507e-11	7.55665296629403e-07
MYLK2	0	0.0969162995594714	43.5440745016584	4.1451744192507e-11	7.55665296629403e-07
PFDN4	0	0.0969162995594714	43.5440745016584	4.1451744192507e-11	7.55665296629403e-07
PHF20L1	0	0.0969162995594714	43.5440745016584	4.1451744192507e-11	7.55665296629403e-07
PRR16	0	0.0969162995594714	43.5440745016584	4.1451744192507e-11	7.55665296629403e-07
RBBP4	0	0.0969162995594714	43.5440745016584	4.1451744192507e-11	7.55665296629403e-07
RNF19B	0	0.0969162995594714	43.5440745016584	4.1451744192507e-11	7.55665296629403e-07
SLA	0	0.0969162995594714	43.5440745016584	4.1451744192507e-11	7.55665296629403e-07
SYNC	0	0.0969162995594714	43.5440745016584	4.1451744192507e-11	7.55665296629403e-07
TMEM54	0	0.0969162995594714	43.5440745016584	4.1451744192507e-11	7.55665296629403e-07
TMEM71	0	0.0969162995594714	43.5440745016584	4.1451744192507e-11	7.55665296629403e-07
TSSK3	0	0.0969162995594714	43.5440745016584	4.1451744192507e-11	7.55665296629403e-07
XKR7	0	0.0969162995594714	43.5440745016584	4.1451744192507e-11	7.55665296629403e-07
YARS	0	0.0969162995594714	43.5440745016584	4.1451744192507e-11	7.55665296629403e-07
ZBTB8B	0	0.0969162995594714	43.5440745016584	4.1451744192507e-11	7.55665296629403e-07
ZHX1	0	0.0969162995594714	43.5440745016584	4.1451744192507e-11	7.55665296629403e-07
ZHX1-C8orf76	0	0.0969162995594714	43.5440745016584	4.1451744192507e-11	7.55665296629403e-07
ZHX2	0	0.0969162995594714	43.5440745016584	4.1451744192507e-11	7.55665296629403e-07
DEFB118	0	0.101321585903084	45.7300804469665	1.35722508201701e-11	2.47422132451701e-07
DEFB119	0	0.101321585903084	45.7300804469665	1.35722508201701e-11	2.47422132451701e-07
EIF3I	0	0.101321585903084	45.7300804469665	1.35722508201701e-11	2.47422132451701e-07
ID1	0	0.101321585903084	45.7300804469665	1.35722508201701e-11	2.47422132451701e-07
KCNK9	0	0.101321585903084	45.7300804469665	1.35722508201701e-11	2.47422132451701e-07
LYRM9	0	0.101321585903084	45.7300804469665	1.35722508201701e-11	2.47422132451701e-07
PRKDC	0	0.101321585903084	45.7300804469665	1.35722508201701e-11	2.47422132451701e-07
TMEM234	0	0.101321585903084	45.7300804469665	1.35722508201701e-11	2.47422132451701e-07
BCL2L1	0	0.105726872246696	47.92281516595	4.43332581847679e-12	8.08195296708319e-08
COX4I2	0	0.105726872246696	47.92281516595	4.43332581847679e-12	8.08195296708319e-08
DEFB121	0	0.105726872246696	47.92281516595	4.43332581847679e-12	8.08195296708319e-08
MCM4	0	0.105726872246696	47.92281516595	4.43332581847679e-12	8.08195296708319e-08
TPX2	0	0.105726872246696	47.92281516595	4.43332581847679e-12	8.08195296708319e-08
UBE2V2	0	0.105726872246696	47.92281516595	4.43332581847679e-12	8.08195296708319e-08
ARHGEF16	0	0.110132158590308	50.1222856074073	1.44457033763455e-12	2.63345172550778e-08
FAM182B	0	0.114537444933921	52.3285023472134	4.69510275655462e-13	8.55917232519907e-09
MEGF6	0	0.114537444933921	52.3285023472134	4.69510275655462e-13	8.55917232519907e-09
FRG1BP	0	0.123348017621145	56.7612314713278	4.92072380770587e-14	8.9704795014478e-10
SFRP1	0	0.136563876651982	63.4613346092364	1.63545649757061e-15	2.98143719507122e-11
ANKRD63	0	0.052863436123348	22.0580382509095	2.64529591215428e-06	0.0482237444785725
BMF	0	0.052863436123348	22.0580382509095	2.64529591215428e-06	0.0482237444785725
BUB1B	0	0.052863436123348	22.0580382509095	2.64529591215428e-06	0.0482237444785725
BUB1B-PAK6	0	0.052863436123348	22.0580382509095	2.64529591215428e-06	0.0482237444785725
CACUL1	0	0.052863436123348	22.0580382509095	2.64529591215428e-06	0.0482237444785725
CCDC9B	0	0.052863436123348	22.0580382509095	2.64529591215428e-06	0.0482237444785725
DISP2	0	0.052863436123348	22.0580382509095	2.64529591215428e-06	0.0482237444785725
DLGAP1	0	0.052863436123348	22.0580382509095	2.64529591215428e-06	0.0482237444785725
EIF2AK4	0	0.052863436123348	22.0580382509095	2.64529591215428e-06	0.0482237444785725
ERC1	0	0.052863436123348	22.0580382509095	2.64529591215428e-06	0.0482237444785725
GANC	0	0.052863436123348	22.0580382509095	2.64529591215428e-06	0.0482237444785725
HAPLN1	0	0.052863436123348	22.0580382509095	2.64529591215428e-06	0.0482237444785725
INPP4B	0	0.052863436123348	22.0580382509095	2.64529591215428e-06	0.0482237444785725
KNL1	0	0.052863436123348	22.0580382509095	2.64529591215428e-06	0.0482237444785725
MAB21L1	0	0.052863436123348	22.0580382509095	2.64529591215428e-06	0.0482237444785725
MGA	0	0.052863436123348	22.0580382509095	2.64529591215428e-06	0.0482237444785725
OR1F1	0	0.052863436123348	22.0580382509095	2.64529591215428e-06	0.0482237444785725
PAK6	0	0.052863436123348	22.0580382509095	2.64529591215428e-06	0.0482237444785725
PDS5B	0	0.052863436123348	22.0580382509095	2.64529591215428e-06	0.0482237444785725
PHGR1	0	0.052863436123348	22.0580382509095	2.64529591215428e-06	0.0482237444785725
PLCB2	0	0.052863436123348	22.0580382509095	2.64529591215428e-06	0.0482237444785725
PRDM14	0	0.052863436123348	22.0580382509095	2.64529591215428e-06	0.0482237444785725
RAB5IF	0	0.052863436123348	22.0580382509095	2.64529591215428e-06	0.0482237444785725
RFC3	0	0.052863436123348	22.0580382509095	2.64529591215428e-06	0.0482237444785725
RTF1	0	0.052863436123348	22.0580382509095	2.64529591215428e-06	0.0482237444785725
SLA2	0	0.052863436123348	22.0580382509095	2.64529591215428e-06	0.0482237444785725
SNAP23	0	0.052863436123348	22.0580382509095	2.64529591215428e-06	0.0482237444785725
SRP14	0	0.052863436123348	22.0580382509095	2.64529591215428e-06	0.0482237444785725
STARD9	0	0.052863436123348	22.0580382509095	2.64529591215428e-06	0.0482237444785725
TGIF2	0	0.052863436123348	22.0580382509095	2.64529591215428e-06	0.0482237444785725
TGIF2-RAB5IF	0	0.052863436123348	22.0580382509095	2.64529591215428e-06	0.0482237444785725
TYRO3	0	0.052863436123348	22.0580382509095	2.64529591215428e-06	0.0482237444785725
WNK1	0	0.052863436123348	22.0580382509095	2.64529591215428e-06	0.0482237444785725
XRCC4	0	0.052863436123348	22.0580382509095	2.64529591215428e-06	0.0482237444785725
ZC3H13	0	0.052863436123348	22.0580382509095	2.64529591215428e-06	0.0482237444785725
ZNF106	0	0.052863436123348	22.0580382509095	2.64529591215428e-06	0.0482237444785725
B4GALT5	0	0.0572687224669604	24.1751711828095	8.79589733312513e-07	0.0160349208382871
CCDC102B	0	0.0572687224669604	24.1751711828095	8.79589733312513e-07	0.0160349208382871
CCDC78	0	0.0572687224669604	24.1751711828095	8.79589733312513e-07	0.0160349208382871
CHP1	0	0.0572687224669604	24.1751711828095	8.79589733312513e-07	0.0160349208382871
CIAO3	0	0.0572687224669604	24.1751711828095	8.79589733312513e-07	0.0160349208382871
DCLK1	0	0.0572687224669604	24.1751711828095	8.79589733312513e-07	0.0160349208382871
FAM173A	0	0.0572687224669604	24.1751711828095	8.79589733312513e-07	0.0160349208382871
FBXL16	0	0.0572687224669604	24.1751711828095	8.79589733312513e-07	0.0160349208382871
GATB	0	0.0572687224669604	24.1751711828095	8.79589733312513e-07	0.0160349208382871
HAGHL	0	0.0572687224669604	24.1751711828095	8.79589733312513e-07	0.0160349208382871
HAUS2	0	0.0572687224669604	24.1751711828095	8.79589733312513e-07	0.0160349208382871
JMJD8	0	0.0572687224669604	24.1751711828095	8.79589733312513e-07	0.0160349208382871
KCNG1	0	0.0572687224669604	24.1751711828095	8.79589733312513e-07	0.0160349208382871
LRRC57	0	0.0572687224669604	24.1751711828095	8.79589733312513e-07	0.0160349208382871
MAP2K3	0	0.0572687224669604	24.1751711828095	8.79589733312513e-07	0.0160349208382871
METRN	0	0.0572687224669604	24.1751711828095	8.79589733312513e-07	0.0160349208382871
MSLN	0	0.0572687224669604	24.1751711828095	8.79589733312513e-07	0.0160349208382871
N4BP2L1	0	0.0572687224669604	24.1751711828095	8.79589733312513e-07	0.0160349208382871
N4BP2L2	0	0.0572687224669604	24.1751711828095	8.79589733312513e-07	0.0160349208382871
NDUFAF1	0	0.0572687224669604	24.1751711828095	8.79589733312513e-07	0.0160349208382871
NFATC2	0	0.0572687224669604	24.1751711828095	8.79589733312513e-07	0.0160349208382871
NKAIN3	0	0.0572687224669604	24.1751711828095	8.79589733312513e-07	0.0160349208382871
NUSAP1	0	0.0572687224669604	24.1751711828095	8.79589733312513e-07	0.0160349208382871
OIP5	0	0.0572687224669604	24.1751711828095	8.79589733312513e-07	0.0160349208382871
PTGIS	0	0.0572687224669604	24.1751711828095	8.79589733312513e-07	0.0160349208382871
RHBDL1	0	0.0572687224669604	24.1751711828095	8.79589733312513e-07	0.0160349208382871
RHOT2	0	0.0572687224669604	24.1751711828095	8.79589733312513e-07	0.0160349208382871
STUB1	0	0.0572687224669604	24.1751711828095	8.79589733312513e-07	0.0160349208382871
TRPC4	0	0.0572687224669604	24.1751711828095	8.79589733312513e-07	0.0160349208382871
WDR24	0	0.0572687224669604	24.1751711828095	8.79589733312513e-07	0.0160349208382871
WDR90	0	0.0572687224669604	24.1751711828095	8.79589733312513e-07	0.0160349208382871
ADNP	0	0.0616740088105727	26.2996009518311	2.92349074854486e-07	0.00532952363459728
BCAS4	0	0.0616740088105727	26.2996009518311	2.92349074854486e-07	0.00532952363459728
[truncated: 1,428 more rows]
