# Supplementary material for: Identification and Validation of Novel Immune-Related Alternative Splicing Signatures as a Prognostic Model for Colon Cancer
Source: Front Oncol. 2022 May 26;12:866289. doi: 10.3389/fonc.2022.866289 (PMC9178000; doi:10.3389/fonc.2022.866289)
Supplement: Supplementary file 4 [file DataSheet_1.zip › Additional file 1-7/additional file 6. Relationships between risk score and tumor-infiltrating immune cells.txt]

immune	cor	pvalue
T cell CD4+_TIMER	0.244590700985318	1.50621150206587e-06
T cell CD8+_TIMER	0.17789227540156	0.000493676761252967
Neutrophil_TIMER	0.208775465349848	4.26333028183319e-05
Macrophage_TIMER	0.207562283813465	4.55630122894784e-05
Myeloid dendritic cell_TIMER	0.262528060953914	2.30721881195382e-07
T cell CD4+ memory resting_CIBERSORT	-0.105122443894513	0.0405462265598561
NK cell resting_CIBERSORT	-0.124075618181074	0.0155175561959306
Myeloid dendritic cell activated_CIBERSORT	-0.13481736663902	0.00850238938304764
Mast cell activated_CIBERSORT	0.170727688959995	0.000832676977802889
Mast cell resting_CIBERSORT	-0.223574486518721	1.0838680708773e-05
T cell CD8+_CIBERSORT-ABS	0.166146649451757	0.00115102372743959
NK cell activated_CIBERSORT-ABS	0.149816201428547	0.00341838961512454
Macrophage M0_CIBERSORT-ABS	0.18486814461627	0.000291038272410034
Macrophage M1_CIBERSORT-ABS	0.173604390749547	0.000676655513686689
Macrophage M2_CIBERSORT-ABS	0.18478404683514	0.000299568095605659
Myeloid dendritic cell activated_CIBERSORT-ABS	-0.131670361349728	0.0101854811359538
Mast cell activated_CIBERSORT-ABS	0.182479030875416	0.000349534978092397
Mast cell resting_CIBERSORT-ABS	-0.112324746085588	0.028572752291377
B cell_QUANTISEQ	0.186775591128994	0.000251036485214062
Macrophage M2_QUANTISEQ	0.282201826918533	2.17879253829833e-08
T cell CD8+_QUANTISEQ	0.184717642716882	0.000294435286828438
T cell regulatory (Tregs)_QUANTISEQ	0.227416179911887	7.55739096972888e-06
uncharacterized cell_QUANTISEQ	-0.12943237323775	0.0116009793429992
T cell_MCPCOUNTER	0.174571773167987	0.000641587265245656
T cell CD8+_MCPCOUNTER	0.167166852372866	0.0010869623451619
cytotoxicity score_MCPCOUNTER	0.131133580528514	0.0105443117953749
NK cell_MCPCOUNTER	0.10637520816772	0.0382420233466766
B cell_MCPCOUNTER	0.136875127798304	0.00758022994062227
Monocyte_MCPCOUNTER	0.25684621667813	4.24291184596988e-07
Macrophage/Monocyte_MCPCOUNTER	0.25684621667813	4.24291184596988e-07
Myeloid dendritic cell_MCPCOUNTER	0.186543644966196	0.00026165758195796
Endothelial cell_MCPCOUNTER	0.237989693032573	2.90269494077678e-06
Cancer associated fibroblast_MCPCOUNTER	0.262147755069014	2.40429103084107e-07
Myeloid dendritic cell activated_XCELL	0.196694162921558	0.000113660864098217
T cell CD4+ naive_XCELL	0.175058495892823	0.000608534125457887
T cell CD8+ naive_XCELL	0.139338789586595	0.00651737809439755
T cell CD8+_XCELL	0.180078194835024	0.00041920876652072
T cell CD8+ central memory_XCELL	0.123789036186297	0.0157595922861824
Myeloid dendritic cell_XCELL	0.116766650707549	0.0228164180358795
Hematopoietic stem cell_XCELL	0.135906688273569	0.0079803371707624
Macrophage_XCELL	0.163022200686898	0.00142876535088423
Macrophage M1_XCELL	0.198386023761427	9.88979859811826e-05
Monocyte_XCELL	0.12661650419212	0.01351027725308
B cell naive_XCELL	0.127440388840417	0.0129103983395361
Neutrophil_XCELL	-0.132410834741929	0.0097648751767841
T cell gamma delta_XCELL	-0.122498195968374	0.0168912447890274
T cell CD4+ Th1_XCELL	-0.168084757413889	0.00100468236612243
immune score_XCELL	0.19209974117768	0.000169332761052395
stroma score_XCELL	0.115533738746875	0.0243036633132736
microenvironment score_XCELL	0.216404764430137	2.18576235869437e-05
Cancer associated fibroblast_EPIC	0.228732229884957	7.06418373423225e-06
T cell CD4+_EPIC	0.116476604846002	0.0232068031251518
T cell CD8+_EPIC	-0.134302213056586	0.00880148034935389
Endothelial cell_EPIC	0.20697234745393	4.97548784023098e-05
Macrophage_EPIC	0.238960468088968	2.63875150417216e-06
NK cell_EPIC	0.199957136311995	8.96345461982579e-05
uncharacterized cell_EPIC	-0.301759270092627	2.32862110100379e-09
